# Supplementary material for: Inhibition of Aurora B kinase (AURKB) enhances the effectiveness of 5-fluorouracil chemotherapy against colorectal cancer cells
Source: Br J Cancer. 2024 Jan 29;130(7):1196–205. doi: 10.1038/s41416-024-02584-z (PMC10991355; doi:10.1038/s41416-024-02584-z)
Supplement: Supplementary file 5 — Supplemental Table 1 [file 41416_2024_2584_MOESM5_ESM.xlsx]

## Sheet: Sheet1
Checked	Protein FDR Confidence: Combined	Contaminant	Master	Accession	Gene Symbol	Description	Score Sequest HT: Sequest HT	Exp. q-value: Combined	Sum PEP Score	# Peptides	# Unique Peptides	# Razor Peptides	# PSMs	Coverage [%]	Abundance Ratio (log2): (5-FU treated) / (Untreated)	Abundance Ratio Adj. P-Value: (5-FU treated) / (Untreated)	Abundance Ratio Variability [%]: (5-FU treated) / (Untreated)	Abundances (Grouped): 5-FU treated	Abundances (Grouped): Untreated	Abundances (Grouped) CV [%]: 5-FU treated	Abundances (Grouped) CV [%]: Untreated	Found in Sample: [S10] F10: Sample, 5-FU treated	Found in Sample: [S12] F12: Sample, 5-FU treated	Found in Sample: [S14] F14: Sample, 5-FU treated	Found in Sample: [S2] F2: Sample, Untreated	Found in Sample: [S4] F4: Sample, Untreated	Found in Sample: [S6] F6: Sample, Untreated	Abundance: F10: Sample, 5-FU treated	Abundance: F12: Sample, 5-FU treated	Abundance: F14: Sample, 5-FU treated	Abundance: F2: Sample, Untreated	Abundance: F4: Sample, Untreated	Abundance: F6: Sample, Untreated	# AAs	MW [kDa]	calc. pI
FALSE	High	FALSE	Master Protein	P10809	HSPD1	60 kDa heat shock protein, mitochondrial OS=Homo sapiens (Human) OX=9606 GN=HSPD1 PE=1 SV=2	9069.9	0	801.915	51	51	0	3789	79	0.27	0.944336	17.31	100.2	84.1	4.46	2.27	High	High	High	High	High	High	2.62853e+09	4.04856e+09	3.4197e+09	4.1648e+09	3.53439e+09	3.3399e+09	573	61	5.87
TRUE	High	FALSE	Master Protein	P60709	ACTB	Actin, cytoplasmic 1 OS=Homo sapiens (Human) OX=9606 GN=ACTB PE=1 SV=1	8869.11	0	462.34	25	10	19	3842	72	-0.09	0.963622	15.42	93.5	97.8	1.99	1.53	High	High	High	High	High	High	3.98605e+09	5.9462e+09	5.51539e+09	7.91433e+09	6.95167e+09	6.27971e+09	375	41.7	5.48
TRUE	High	FALSE	Master Protein	Q15149	PLEC	Plectin OS=Homo sapiens (Human) OX=9606 GN=PLEC PE=1 SV=3	8662.52	0	1800.43	268	260	8	3924	63	0.02	0.995533	16.38	85.5	84.2	5.62	5.96	High	High	High	High	High	High	8.26778e+08	1.33061e+09	1.12787e+09	1.54661e+09	1.34518e+09	1.33585e+09	4684	531.5	5.96
TRUE	High	FALSE	Master Protein	P68104	EEF1A1	Elongation factor 1-alpha 1 OS=Homo sapiens (Human) OX=9606 GN=EEF1A1 PE=1 SV=1	6316.73	0	437.214	24	13	12	2166	70	-0.18	0.944336	21.8	97.5	112.5	2.83	7.22	High	High	High	High	High	High	2.03992e+09	2.79075e+09	2.64039e+09	4.36026e+09	3.6867e+09	2.95579e+09	462	50.1	9.01
FALSE	High	TRUE	Master Protein	P05787	KRT8	Keratin, type II cytoskeletal 8 OS=Homo sapiens (Human) OX=9606 GN=KRT8 PE=1 SV=7	5759.54	0	604.987	51	43	8	2676	82	0.24	0.944336	18.06	109	89.9	5.34	3.84	High	High	High	High	High	High	4.27187e+09	6.62904e+09	5.49685e+09	6.65154e+09	5.65986e+09	5.48831e+09	483	53.7	5.59
FALSE	High	FALSE	Master Protein	P78527	PRKDC	DNA-dependent protein kinase catalytic subunit OS=Homo sapiens (Human) OX=9606 GN=PRKDC PE=1 SV=3	5007.34	0	1232.64	190	189	1	2565	52	0.13	0.944336	13.47	104.9	94.5	1.49	3.7	High	High	High	High	High	High	6.95578e+08	9.87383e+08	8.99966e+08	1.14432e+09	9.90295e+08	9.49022e+08	4128	468.8	7.12
TRUE	High	FALSE	Master Protein	P04406	GAPDH	Glyceraldehyde-3-phosphate dehydrogenase OS=Homo sapiens (Human) OX=9606 GN=GAPDH PE=1 SV=3	4977.2	0	335.082	20	20	0	2039	79	-0.17	0.944336	15.39	106.2	114.1	8.49	3.43	High	High	High	High	High	High	1.71289e+09	2.09915e+09	2.18598e+09	3.32838e+09	2.93281e+09	2.48187e+09	335	36	8.46
TRUE	High	FALSE	Master Protein	P13639	EEF2	Elongation factor 2 OS=Homo sapiens (Human) OX=9606 GN=EEF2 PE=1 SV=4	4786.13	0	581.694	54	53	1	1964	69	-0.24	0.944336	19.3	95.6	118.2	5.39	8.96	High	High	High	High	High	High	9.74791e+08	1.33533e+09	1.36858e+09	2.27567e+09	1.94361e+09	1.50153e+09	858	95.3	6.83
TRUE	High	FALSE	Master Protein	P11021	HSPA5	Endoplasmic reticulum chaperone BiP OS=Homo sapiens (Human) OX=9606 GN=HSPA5 PE=1 SV=2	4659.12	0	479.198	45	42	3	1823	66	-0.12	0.946572	15.46	77.7	82.5	4.01	1.69	High	High	High	High	High	High	1.4082e+09	1.96194e+09	1.73122e+09	2.71602e+09	2.34895e+09	2.05877e+09	654	72.3	5.16
TRUE	High	FALSE	Master Protein	P08238	HSP90AB1	Heat shock protein HSP 90-beta OS=Homo sapiens (Human) OX=9606 GN=HSP90AB1 PE=1 SV=4	4608.08	0	538.234	53	32	0	2059	67	-0.26	0.944336	15	100.4	121	4.4	3.38	High	High	High	High	High	High	8.94135e+08	1.23405e+09	1.2401e+09	2.03484e+09	1.76934e+09	1.50138e+09	724	83.2	5.03
TRUE	High	FALSE	Master Protein	P07900	HSP90AA1	Heat shock protein HSP 90-alpha OS=Homo sapiens (Human) OX=9606 GN=HSP90AA1 PE=1 SV=5	4603.2	0	616.13	55	33	23	1998	64	-0.23	0.944336	15.2	101.7	120.2	5.31	3.23	High	High	High	High	High	High	1.89545e+09	2.60365e+09	2.66409e+09	4227534449	3.62624e+09	3.09947e+09	732	84.6	5.02
TRUE	High	FALSE	Master Protein	P49327	FASN	Fatty acid synthase OS=Homo sapiens (Human) OX=9606 GN=FASN PE=1 SV=3	4424.53	0	1014.93	113	113	0	1884	62	-0.35	0.944336	15.48	99.7	129.5	5.47	6.13	High	High	High	High	High	High	7.83309e+08	1.03817e+09	1.0583e+09	1.92012e+09	1.64461e+09	1.33586e+09	2511	273.3	6.44
TRUE	High	FALSE	Master Protein	Q05639	EEF1A2	Elongation factor 1-alpha 2 OS=Homo sapiens (Human) OX=9606 GN=EEF1A2 PE=1 SV=1	4222.38	0	267.594	19	8	0	1447	67	-0.38	0.944336	23.55	95.3	127.3	7.48	8.53	High	High	High	High	High	High	7.09862e+07	9.54323e+07	1.01978e+08	1.7908e+08	1.53373e+08	1.19256e+08	463	50.4	9.03
TRUE	High	FALSE	Master Protein	P35579	MYH9	Myosin-9 OS=Homo sapiens (Human) OX=9606 GN=MYH9 PE=1 SV=4	4048.46	0	888.822	118	99	19	1712	59	-0.22	0.944336	14.6	97.2	116	3.73	6.33	High	High	High	High	High	High	4.14177e+08	5.61909e+08	5.52122e+08	9.36876e+08	7.9697e+08	6.47218e+08	1960	226.4	5.6
FALSE	High	FALSE	Master Protein	P08727	KRT19	Keratin, type I cytoskeletal 19 OS=Homo sapiens (Human) OX=9606 GN=KRT19 PE=1 SV=4	3892.88	0	412.126	40	33	8	1656	87	0.26	0.944336	16.75	112.1	92.5	2.42	5.11	High	High	High	High	High	High	2.03614e+09	3.05951e+09	2.69125e+09	3.16948e+09	2.58899e+09	2.59726e+09	400	44.1	5.14
TRUE	High	FALSE	Master Protein	Q00610	CLTC	Clathrin heavy chain 1 OS=Homo sapiens (Human) OX=9606 GN=CLTC PE=1 SV=5	3863.5	0	860.354	91	91	0	1701	65	-0.04	0.982152	13.51	98.7	101.4	0.78	4.53	High	High	High	High	High	High	5.16334e+08	7.40379e+08	6.77261e+08	1.04469e+09	8.46398e+08	7.39161e+08	1675	191.5	5.69
TRUE	High	FALSE	Master Protein	P07437	TUBB	Tubulin beta chain OS=Homo sapiens (Human) OX=9606 GN=TUBB PE=1 SV=2	3717.29	0	424.139	29	5	2	1604	82	-0.22	0.944336	21.71	102.9	129.5	9.15	6.36	High	High	High	High	High	High	2.65586e+08	3.20944e+08	3.17944e+08	5.70121e+08	4.84193e+08	3.93333e+08	444	49.6	4.89
FALSE	High	FALSE	Master Protein	Q09666	AHNAK	Neuroblast differentiation-associated protein AHNAK OS=Homo sapiens (Human) OX=9606 GN=AHNAK PE=1 SV=2	3585.88	0	1116.34	200	200	0	2046	66	0.08	0.966791	15.24	88.8	83.7	7.1	3.81	High	High	High	High	High	High	3.81882e+08	6.31436e+08	5.23547e+08	6.87227e+08	5.972e+08	5.7186e+08	5890	628.7	6.15
FALSE	High	FALSE	Master Protein	P42704	LRPPRC	Leucine-rich PPR motif-containing protein, mitochondrial OS=Homo sapiens (Human) OX=9606 GN=LRPPRC PE=1 SV=3	3495.45	0	723.444	92	92	0	1610	75	0.11	0.955971	14.67	96.6	85.5	2.91	6.61	High	High	High	High	High	High	4.88065e+08	7.44451e+08	6.53215e+08	8.06695e+08	7.00019e+08	7.03785e+08	1394	157.8	6.13
TRUE	High	FALSE	Master Protein	P06733	ENO1	Alpha-enolase OS=Homo sapiens (Human) OX=9606 GN=ENO1 PE=1 SV=2	3486.37	0	378.076	32	27	5	1446	75	-0.27	0.944336	17.91	104.9	122.1	8.86	8.98	High	High	High	High	High	High	1.2397e+09	1.53655e+09	1.65943e+09	2.80291e+09	2.32714e+09	1.82692e+09	434	47.1	7.39
TRUE	High	FALSE	Master Protein	P14618	PKM	Pyruvate kinase PKM OS=Homo sapiens (Human) OX=9606 GN=PKM PE=1 SV=4	3478.48	0	516.455	38	38	0	1348	69	-0.24	0.944336	17.58	106.8	121.9	10.5	6.26	High	High	High	High	High	High	1.18163e+09	1.3932e+09	1.50498e+09	2.62681e+09	2.07778e+09	1.79778e+09	531	57.9	7.84
TRUE	High	FALSE	Master Protein	P68133	ACTA1	Actin, alpha skeletal muscle OS=Homo sapiens (Human) OX=9606 GN=ACTA1 PE=1 SV=1	3396.05	0	152.759	13	2	0	1963	36	-0.01	0.999899	19.73	96.7	92.8	7.72	3.32	High	High	High	High	High	High	3.51043e+08	4.63371e+08	4.97673e+08	635775341	5.21536e+08	5.04923e+08	377	42	5.39
FALSE	High	FALSE	Master Protein	P06576	ATP5B	ATP synthase subunit beta, mitochondrial OS=Homo sapiens (Human) OX=9606 GN=ATP5F1B PE=1 SV=3	3364.02	0	485.872	28	28	0	1261	73	0.21	0.944336	17.98	105.3	89.2	4.15	3.49	High	High	High	High	High	High	9.10218e+08	1.34107e+09	1.13937e+09	1.45477e+09	1.18292e+09	1.14772e+09	529	56.5	5.4
FALSE	High	FALSE	Master Protein	P05783	KRT18	Keratin, type I cytoskeletal 18 OS=Homo sapiens (Human) OX=9606 GN=KRT18 PE=1 SV=2	3346.95	0	505.521	36	34	0	1473	71	0.27	0.944336	17.17	106.8	91	3.62	0.3	High	High	High	High	High	High	1.50331e+09	2281833706	1.95615e+09	2.42182e+09	2.06457e+09	1.86349e+09	430	48	5.45
TRUE	High	FALSE	Master Protein	P11142	HSPA8	Heat shock cognate 71 kDa protein OS=Homo sapiens (Human) OX=9606 GN=HSPA8 PE=1 SV=1	3314.85	0	422.754	42	35	3	1380	71	-0.14	0.944336	12.25	99	107.6	1.53	1.69	High	High	High	High	High	High	1.17288e+09	1667327902	1581626905	2.40459e+09	2.11529e+09	1.86262e+09	646	70.9	5.52
FALSE	High	FALSE	Master Protein	P38646	HSPA9	Stress-70 protein, mitochondrial OS=Homo sapiens (Human) OX=9606 GN=HSPA9 PE=1 SV=2	3266.76	0	426.151	43	42	1	1375	61	0.31	0.944336	16.53	100	78	3.6	5.57	High	High	High	High	High	High	8.64802e+08	1.28257e+09	1.09909e+09	1.27275e+09	1.08488e+09	1.08231e+09	679	73.6	6.16
TRUE	High	FALSE	Master Protein	P68371	TUBB4B	Tubulin beta-4B chain OS=Homo sapiens (Human) OX=9606 GN=TUBB4B PE=1 SV=1	3233.52	0	381.214	29	1	36	1466	82	-0.34	0.944336	19.51	99.3	125.7	5.92	7.51	High	High	High	High	Peak Found	High	8.94352e+08	1.18182e+09	1.21814e+09	2.13588e+09	1.84025e+09	1.45378e+09	445	49.8	4.89
TRUE	High	FALSE	Master Protein	Q71U36	TUBA1A	Tubulin alpha-1A chain OS=Homo sapiens (Human) OX=9606 GN=TUBA1A PE=1 SV=1	3128.7	0	322.632	26	3	3	1285	80	-0.12	0.946572	15.49	107	117.2	8.7	3.97	High	High	High	High	High	High	9.77146e+07	1.2333e+08	1.34134e+08	2.03311e+08	1.72532e+08	1.46351e+08	451	50.1	5.06
FALSE	High	FALSE	Master Protein	P02545	LMNA	Prelamin-A/C OS=Homo sapiens (Human) OX=9606 GN=LMNA PE=1 SV=1	3032.58	0	419.944	50	48	2	1367	68	0.42	0.944336	16.35	109.8	80.4	6.69	7.84	High	High	High	High	High	High	1.04874e+09	1.72593e+09	1.44885e+09	1.50035e+09	1.2835e+09	1.32765e+09	664	74.1	7.02
TRUE	High	FALSE	Master Protein	P21333	FLNA	Filamin-A OS=Homo sapiens (Human) OX=9606 GN=FLNA PE=1 SV=4	3016.18	0	810.348	114	101	2	1442	64	-0.24	0.944336	14.72	91.6	107.1	4.2	5.09	High	High	High	High	High	High	2.70085e+08	3.67887e+08	3.67265e+08	5.95985e+08	5.35226e+08	4.38099e+08	2647	280.6	6.06
TRUE	High	FALSE	Master Protein	Q13885	TUBB2A	Tubulin beta-2A chain OS=Homo sapiens (Human) OX=9606 GN=TUBB2A PE=1 SV=1	2968.88	0	340.43	28	6	1	1351	73	-0.14	0.944336	14.3	98.2	111	12.47	9.06	High	High	High	High	High	High	9.07199e+06	1.02156e+07	1.08163e+07	1.86684e+07	1.47985e+07	1.20471e+07	445	49.9	4.89
FALSE	High	FALSE	Master Protein	P07237	P4HB	Protein disulfide-isomerase OS=Homo sapiens (Human) OX=9606 GN=P4HB PE=1 SV=3	2940.6	0	373.023	39	39	0	1311	75	0.17	0.944336	16.82	101.8	89.6	3.26	3.23	High	High	High	High	High	High	9.77337e+08	1459168289	1.25791e+09	1.62267e+09	1.36924e+09	1.31838e+09	508	57.1	4.87
FALSE	High	FALSE	Master Protein	P25705	ATP5A1	ATP synthase subunit alpha, mitochondrial OS=Homo sapiens (Human) OX=9606 GN=ATP5F1A PE=1 SV=1	2936.09	0	290.845	29	29	0	1130	62	0.28	0.944336	13.32	104.8	86.1	2.5	4.52	High	High	High	High	High	High	8.28404e+08	1.24976e+09	1.09973e+09	1.28472e+09	1.09672e+09	1.07415e+09	553	59.7	9.13
FALSE	High	FALSE	Master Protein	O43707	ACTN4	Alpha-actinin-4 OS=Homo sapiens (Human) OX=9606 GN=ACTN4 PE=1 SV=2	2912.92	0	573.275	59	41	19	1298	73	0.04	0.982152	13.14	97.3	94.3	3.07	3.94	High	High	High	High	High	High	4.56363e+08	7.00433e+08	6.16538e+08	8.43507e+08	7.23068e+08	6.99727e+08	911	104.8	5.44
TRUE	High	FALSE	Master Protein	P68366	TUBA4A	Tubulin alpha-4A chain OS=Homo sapiens (Human) OX=9606 GN=TUBA4A PE=1 SV=1	2907.65	0	272.934	22	6	0	1176	60	-0.23	0.944336	13.31	103.2	125	9.29	5.89	High	High	High	High	High	High	5.38233e+07	6.48171e+07	6.44875e+07	1.19595e+08	9.45414e+07	8.25623e+07	448	49.9	5.06
TRUE	High	FALSE	Master Protein	Q9BQE3	TUBA1C	Tubulin alpha-1C chain OS=Homo sapiens (Human) OX=9606 GN=TUBA1C PE=1 SV=1	2852.35	0	299.122	26	4	28	1198	80	-0.24	0.944336	17.99	103.1	120.5	5.85	4.4	High	High	High	High	High	High	9.36813e+08	1.20727e+09	1.19829e+09	1.98381e+09	1.73797e+09	1.4448e+09	449	49.9	5.1
TRUE	High	FALSE	Master Protein	P04350	TUBB4A	Tubulin beta-4A chain OS=Homo sapiens (Human) OX=9606 GN=TUBB4A PE=1 SV=2	2821	0	305.112	25	2	1	1324	79	-0.26	0.944336	22.34	117.7	134.1	9.63	9.02	Peak Found	High	High	High	High	High	3.88588e+06	4.63756e+06	4.81892e+06	7.77729e+06	7456372	5.67123e+06	444	49.6	4.88
TRUE	High	FALSE	Master Protein	P15311	EZR	Ezrin OS=Homo sapiens (Human) OX=9606 GN=EZR PE=1 SV=4	2807.14	0	394.347	45	30	16	1344	61	-0.16	0.944336	18.78	98.5	107.9	4.05	1.99	High	High	High	High	High	High	7.30224e+08	9.7532e+08	9.43728e+08	1.46744e+09	1.25061e+09	1.09609e+09	586	69.4	6.27
FALSE	High	FALSE	Master Protein	P14625	HSP90B1	Endoplasmin OS=Homo sapiens (Human) OX=9606 GN=HSP90B1 PE=1 SV=1	2699.76	0	493.263	58	56	2	1393	70	0.01	0.999173	15.65	93.9	94.3	1.5	1.95	High	High	High	High	High	High	9.26867e+08	1.36193e+09	1.21605e+09	1.71248e+09	1.50152e+09	1.37729e+09	803	92.4	4.84
FALSE	High	FALSE	Master Protein	O75643	SNRNP200	U5 small nuclear ribonucleoprotein 200 kDa helicase OS=Homo sapiens (Human) OX=9606 GN=SNRNP200 PE=1 SV=2	2593.9	0	705.806	99	99	0	1179	57	0.24	0.944336	16.63	104.7	89.1	4.32	4.1	High	High	High	High	High	High	2.68879e+08	3.9826e+08	3.36805e+08	4.29608e+08	368887821	3.57592e+08	2136	244.4	6.06
FALSE	High	FALSE	Master Protein	P06748	NPM1	Nucleophosmin OS=Homo sapiens (Human) OX=9606 GN=NPM1 PE=1 SV=2	2583.52	0	291.98	17	17	0	1011	65	0.16	0.944336	20.18	95.8	87.2	7.44	3.3	High	High	High	High	High	High	1.14184e+09	1.90564e+09	1581968176	2.02932e+09	1.74243e+09	1.66627e+09	294	32.6	4.78
FALSE	High	FALSE	Master Protein	P22626	HNRNPA2B1	Heterogeneous nuclear ribonucleoproteins A2/B1 OS=Homo sapiens (Human) OX=9606 GN=HNRNPA2B1 PE=1 SV=2	2444.28	0	316.781	25	21	4	1125	69	0.2	0.944336	16.5	106.4	90.5	1.52	5.99	High	High	High	High	High	High	1.09462e+09	1.58125e+09	1.41846e+09	1.66502e+09	1.49783e+09	1.45186e+09	353	37.4	8.95
FALSE	High	FALSE	Master Protein	P30101	PDIA3	Protein disulfide-isomerase A3 OS=Homo sapiens (Human) OX=9606 GN=PDIA3 PE=1 SV=4	2436.89	0	314.203	33	33	0	1045	62	0.07	0.971466	15.58	98.4	92.8	2.47	1.53	High	High	High	High	High	High	4.70707e+08	6.93187e+08	6.07364e+08	8.19166e+08	7.16254e+08	6.52615e+08	505	56.7	6.35
FALSE	High	FALSE	Master Protein	Q08211	DHX9	ATP-dependent RNA helicase A OS=Homo sapiens (Human) OX=9606 GN=DHX9 PE=1 SV=4	2433.33	0	479.424	57	57	0	1189	57	0.22	0.944336	16.81	104.4	86.7	3.71	6.13	High	High	High	High	High	High	4.5878e+08	6.90026e+08	5.89568e+08	7.11336e+08	6.14361e+08	6.14403e+08	1270	140.9	6.84
TRUE	High	FALSE	Master Protein	O75369	FLNB	Filamin-B OS=Homo sapiens (Human) OX=9606 GN=FLNB PE=1 SV=2	2394.69	0	752.834	116	103	13	1298	65	-0.19	0.944336	14.36	85.4	95.8	3.52	4.32	High	High	High	High	High	High	2.18485e+08	3.15614e+08	3.08771e+08	4.62998e+08	4.01175e+08	3.34989e+08	2602	278	5.73
FALSE	High	FALSE	Master Protein	P52272	HNRNPM	Heterogeneous nuclear ribonucleoprotein M OS=Homo sapiens (Human) OX=9606 GN=HNRNPM PE=1 SV=3	2353.56	0	343.737	44	44	0	1024	72	0.39	0.944336	15.84	114	84.7	8.36	1.2	High	High	High	High	High	High	4.68734e+08	7.98568e+08	7.0811e+08	7.36672e+08	6.36967e+08	5.84093e+08	730	77.5	8.7
FALSE	High	FALSE	Master Protein	Q6P2Q9	PRPF8	Pre-mRNA-processing-splicing factor 8 OS=Homo sapiens (Human) OX=9606 GN=PRPF8 PE=1 SV=2	2327.63	0	591.765	104	104	0	1294	56	0.23	0.944336	14.49	101.5	87.8	3.81	5.33	High	High	High	High	High	High	2.37632e+08	3.67228e+08	3.16536e+08	3.87805e+08	3.25905e+08	3.25833e+08	2335	273.4	8.84
FALSE	High	FALSE	Master Protein	P09651	HNRNPA1	Heterogeneous nuclear ribonucleoprotein A1 OS=Homo sapiens (Human) OX=9606 GN=HNRNPA1 PE=1 SV=5	2247.85	0	314.238	23	10	10	809	59	0.15	0.944336	19.64	99.3	92.1	4.85	1.46	High	High	High	High	High	High	6.83909e+08	1.03578e+09	8.64856e+08	1196947079	1.01959e+09	9.48708e+08	372	38.7	9.13
FALSE	High	FALSE	Master Protein	P19338	NCL	Nucleolin OS=Homo sapiens (Human) OX=9606 GN=NCL PE=1 SV=3	2185.98	0	242.197	29	29	0	937	38	0.22	0.944336	11.33	101.6	86.2	1.64	4.27	High	High	High	High	High	High	8.96206e+08	1.32736e+09	1.18324e+09	1.54128e+09	1.22564e+09	1.10721e+09	710	76.6	4.7
TRUE	High	FALSE	Master Protein	P12956	XRCC6	X-ray repair cross-complementing protein 6 OS=Homo sapiens (Human) OX=9606 GN=XRCC6 PE=1 SV=2	2178.59	0	388.934	40	40	0	914	64	-0.01	0.999899	16.06	103.3	106.5	2.86	5.65	High	High	High	High	High	High	3.64979e+08	4.99343e+08	4.76706e+08	7.13423e+08	5.94245e+08	4.95015e+08	609	69.8	6.64
TRUE	High	FALSE	Master Protein	P78371	CCT2	T-complex protein 1 subunit beta OS=Homo sapiens (Human) OX=9606 GN=CCT2 PE=1 SV=4	2157.82	0	366.821	34	34	0	842	75	-0.15	0.944336	15.86	104.5	116.3	3.02	1.39	High	High	High	High	High	High	3.42601e+08	5.15359e+08	4.46918e+08	7.19291e+08	6.26527e+08	5.52767e+08	535	57.5	6.46
FALSE	High	FALSE	Master Protein	Q14697	GANAB	Neutral alpha-glucosidase AB OS=Homo sapiens (Human) OX=9606 GN=GANAB PE=1 SV=3	2107.8	0	425.573	43	43	0	860	64	0.1	0.958075	13.83	101.6	94.1	5.37	3.22	High	High	High	High	High	High	3.16952e+08	4.34153e+08	3.79255e+08	5.24103e+08	4.40131e+08	4.24317e+08	944	106.8	6.14
FALSE	High	FALSE	Master Protein	P57053	H2BFS; LOC102724334	Histone H2B type F-S OS=Homo sapiens (Human) OX=9606 GN=H2BS1 PE=1 SV=2	2103.38	0	72.652	7	3	6	1007	46	-0.04	0.982152	18.23	93	97.8	5.02	6.48	High	High	High	High	High	High	2.82943e+09	3.888e+09	3.40917e+09	4.99903e+09	4.85998e+09	4.12355e+09	126	13.9	10.37
TRUE	High	FALSE	Master Protein	P07355	ANXA2	Annexin A2 OS=Homo sapiens (Human) OX=9606 GN=ANXA2 PE=1 SV=2	2096.6	0	294.401	31	31	0	908	75	-0.04	0.981511	30.24	83.4	92.1	22.32	17.85	High	High	High	High	High	High	4.89561e+08	8.80103e+08	5.15771e+08	1.09497e+09	8.7126e+08	5.94177e+08	339	38.6	7.75
TRUE	High	FALSE	Master Protein	Q14204	DYNC1H1	Cytoplasmic dynein 1 heavy chain 1 OS=Homo sapiens (Human) OX=9606 GN=DYNC1H1 PE=1 SV=5	2092.53	0	834.242	153	153	0	1192	45	-0.28	0.944336	16.14	93.7	119.2	5.46	5.06	High	High	High	High	High	High	1.55303e+08	2.12981e+08	2.18595e+08	3.73003e+08	3.2142e+08	2.65406e+08	4646	532.1	6.4
FALSE	High	FALSE	Master Protein	Q16778	HIST2H2BE	Histone H2B type 2-E OS=Homo sapiens (Human) OX=9606 GN=H2BC21 PE=1 SV=3	2075.5	0	71.057	6	2	0	980	41	-0.1	0.959299	6.55	93.4	99.3	7.85	6.35	High	High	High	High	High	High	190191746	272793244	219426812	377894508	309680408	317559476	126	13.9	10.32
FALSE	High	FALSE	Master Protein	P27797	CALR	Calreticulin OS=Homo sapiens (Human) OX=9606 GN=CALR PE=1 SV=1	2036.34	0	262.548	23	23	0	915	63	0.06	0.974549	19.28	97.4	94.6	3.43	0.68	High	High	High	High	High	High	4.10624e+08	6.20527e+08	5.33746e+08	7.53068e+08	6.37304e+08	5.85353e+08	417	48.1	4.44
FALSE	High	FALSE	Master Protein	Q562R1	ACTBL2	Beta-actin-like protein 2 OS=Homo sapiens (Human) OX=9606 GN=ACTBL2 PE=1 SV=2	1993.43	0	78.547	9	2	0	1196	22	-0.12	0.944336	26.07	60.6	66.8	26.45	10.45	High	High	High	High	High	High	7.95484e+06	18052137	1.09783e+07	19830335	13901670	1.32629e+07	376	42	5.59
TRUE	High	FALSE	Master Protein	Q02952	AKAP12	A-kinase anchor protein 12 OS=Homo sapiens (Human) OX=9606 GN=AKAP12 PE=1 SV=4	1990.91	0	607.581	72	72	0	907	62	-0.26	0.944336	17.35	78.7	97.8	7.26	3.61	High	High	High	High	High	High	1.45467e+08	2.23453e+08	2.23721e+08	3.8063e+08	3.09088e+08	274860372	1782	191.4	4.41
TRUE	High	FALSE	Master Protein	P0DMV9	HSPA1B; HSPA1A	Heat shock 70 kDa protein 1B OS=Homo sapiens (Human) OX=9606 GN=HSPA1B PE=1 SV=1	1960.33	0	311.838	35	30	0	845	70	-0.08	0.965766	13.65	102.5	109.8	3.71	2.44	High	High	High	High	High	High	3.22639e+08	4.51675e+08	4.47525e+08	6.52307e+08	5.68211e+08	4.90524e+08	641	70	5.66
TRUE	High	FALSE	Master Protein	P62805	HIST1H4A; HIST1H4F; HIST1H4D; HIST1H4J; HIST2H4A; HIST2H4B; HIST1H4H; HIST1H4C; HIST4H4; HIST1H4E; HIST1H4I; HIST1H4B; HIST1H4K; HIST1H4L	Histone H4 OS=Homo sapiens (Human) OX=9606 GN=H4C8 PE=1 SV=2	1958.46	0	93.13	8	8	0	861	53	-0.14	0.944336	12.43	105.8	113.7	5.98	5.5	High	High	High	High	High	High	2.03551e+09	2.81884e+09	2.91766e+09	4.12819e+09	3.4627e+09	3.47422e+09	103	11.4	11.36
FALSE	High	FALSE	Master Protein	P40926	MDH2	Malate dehydrogenase, mitochondrial OS=Homo sapiens (Human) OX=9606 GN=MDH2 PE=1 SV=3	1957.83	0	181.929	16	16	0	755	61	0.23	0.944336	15.06	108.9	84.7	8.71	5.47	High	High	High	High	High	High	6.25972e+08	8.89795e+08	7.08231e+08	9.02154e+08	7.62214e+08	7.62097e+08	338	35.5	8.68
TRUE	High	FALSE	Master Protein	P46940	IQGAP1	Ras GTPase-activating-like protein IQGAP1 OS=Homo sapiens (Human) OX=9606 GN=IQGAP1 PE=1 SV=1	1942.37	0	491.119	76	76	0	881	60	-0.07	0.971466	12.59	99.7	106.1	3.24	2.93	High	High	High	High	High	High	1.71553e+08	2.55636e+08	2.43755e+08	3.54506e+08	3.08256e+08	2.63724e+08	1657	189.1	6.48
TRUE	High	FALSE	Master Protein	Q13509	TUBB3	Tubulin beta-3 chain OS=Homo sapiens (Human) OX=9606 GN=TUBB3 PE=1 SV=2	1914.65	0	265.909	25	8	2	916	69	-0.43	0.944336	19.25	103.4	145.3	9.06	8.42	High	High	High	High	High	High	2.32002e+07	2.96455e+07	3.26537e+07	6.33769e+07	5.25823e+07	4.17343e+07	450	50.4	4.93
TRUE	High	FALSE	Master Protein	P04075	ALDOA	Fructose-bisphosphate aldolase A OS=Homo sapiens (Human) OX=9606 GN=ALDOA PE=1 SV=2	1882.57	0	306.943	26	23	3	805	77	-0.17	0.944336	19.24	105.4	119.9	4.68	3.1	High	High	High	High	High	High	5.38855e+08	7.29361e+08	7.35227e+08	1.18002e+09	9.88722e+08	8.59408e+08	364	39.4	8.09
TRUE	High	FALSE	Master Protein	P17987	TCP1	T-complex protein 1 subunit alpha OS=Homo sapiens (Human) OX=9606 GN=TCP1 PE=1 SV=1	1880.71	0	330.22	33	33	0	760	75	-0.16	0.944336	10.54	105	116.9	2.42	1.59	High	High	High	High	High	High	3.0652e+08	4.35374e+08	389088005	6.44026e+08	5.3974e+08	4.82988e+08	556	60.3	6.11
FALSE	High	FALSE	Master Protein	P05023	ATP1A1	Sodium/potassium-transporting ATPase subunit alpha-1 OS=Homo sapiens (Human) OX=9606 GN=ATP1A1 PE=1 SV=1	1865.65	0	358.292	50	50	0	817	49	0.26	0.944336	14.96	106.4	89.1	4.09	4.52	High	High	High	High	High	High	3.22503e+08	5.06459e+08	4.44852e+08	5.0689e+08	4.50565e+08	4.29309e+08	1023	112.8	5.49
FALSE	High	FALSE	Master Protein	Q00839	HNRNPU	Heterogeneous nuclear ribonucleoprotein U OS=Homo sapiens (Human) OX=9606 GN=HNRNPU PE=1 SV=6	1864.2	0	360.836	38	37	1	873	46	0.26	0.944336	17.14	102.2	85.2	5.64	8.52	High	High	High	High	High	High	6.69301e+08	1.07394e+09	9.05014e+08	1012289682	9.13115e+08	9.24332e+08	825	90.5	6
FALSE	High	FALSE	Master Protein	P49411	TUFM	Elongation factor Tu, mitochondrial OS=Homo sapiens (Human) OX=9606 GN=TUFM PE=1 SV=2	1860.71	0	332.686	30	30	0	847	70	0.24	0.944336	15.4	104.1	85.7	6.98	4.42	High	High	High	High	High	High	4.14664e+08	6.22082e+08	4.99287e+08	6.44089e+08	5.23911e+08	5.18729e+08	452	49.5	7.61
TRUE	High	FALSE	Master Protein	P13010	XRCC5	X-ray repair cross-complementing protein 5 OS=Homo sapiens (Human) OX=9606 GN=XRCC5 PE=1 SV=3	1835.1	0	369.939	42	41	1	831	64	-0.06	0.974591	15.12	101.6	108.8	2.64	4.64	High	High	High	High	High	High	3.30463e+08	4.60629e+08	4.46128e+08	6.68232e+08	5.74897e+08	4.7865e+08	732	82.7	5.81
TRUE	High	FALSE	Master Protein	P48643	CCT5	T-complex protein 1 subunit epsilon OS=Homo sapiens (Human) OX=9606 GN=CCT5 PE=1 SV=1	1833.93	0	372.122	38	37	1	764	78	-0.12	0.946088	12.79	105	116.3	0.97	0.69	High	High	High	High	High	High	2.98397e+08	4.38909e+08	3.96869e+08	6.29215e+08	5.32694e+08	4.8039e+08	541	59.6	5.66
TRUE	High	FALSE	Master Protein	Q9Y4L1	HYOU1	Hypoxia up-regulated protein 1 OS=Homo sapiens (Human) OX=9606 GN=HYOU1 PE=1 SV=1	1811.73	0	354.265	42	42	0	828	57	-0.06	0.97228	15.36	87	88.9	2.08	1.4	High	High	High	High	High	High	2.28389e+08	3.32765e+08	2.9445e+08	4.43843e+08	3.68936e+08	3.41184e+08	999	111.3	5.22
FALSE	High	FALSE	Master Protein	Q13813	SPTAN1	Spectrin alpha chain, non-erythrocytic 1 OS=Homo sapiens (Human) OX=9606 GN=SPTAN1 PE=1 SV=3	1802.65	0	586.353	101	101	0	934	55	0.06	0.974591	18.05	102.9	96.4	5.55	5.52	High	High	High	High	High	High	1.23346e+08	1.98755e+08	1.69687e+08	2.23469e+08	1.92306e+08	1.90747e+08	2472	284.4	5.35
FALSE	High	FALSE	Master Protein	P23246	SFPQ	Splicing factor, proline- and glutamine-rich OS=Homo sapiens (Human) OX=9606 GN=SFPQ PE=1 SV=2	1801.56	0	254.566	28	27	1	777	47	0.39	0.944336	20.17	106.7	81.7	11.12	9.15	High	High	High	High	High	High	2.97794e+08	5.38056e+08	4.39347e+08	4.30103e+08	4.06872e+08	4.00051e+08	707	76.1	9.44
FALSE	High	FALSE	Master Protein	Q14980	NUMA1	Nuclear mitotic apparatus protein 1 OS=Homo sapiens (Human) OX=9606 GN=NUMA1 PE=1 SV=2	1774.43	0	525.942	88	88	0	854	54	0.26	0.944336	18.06	110.4	86.4	5.02	6.06	High	High	High	High	High	High	1.74229e+08	2.78561e+08	2.48254e+08	271972699	2.35046e+08	2.34691e+08	2115	238.1	5.78
FALSE	High	FALSE	Master Protein	P12814	ACTN1	Alpha-actinin-1 OS=Homo sapiens (Human) OX=9606 GN=ACTN1 PE=1 SV=2	1742.23	0	415.111	49	31	0	887	70	0.09	0.96192	14.67	110.2	100.1	2.67	3	High	High	High	High	High	High	9.22676e+07	1.3718e+08	1.19658e+08	1.53904e+08	1.35185e+08	1.2648e+08	892	103	5.41
FALSE	High	FALSE	Master Protein	Q12906	ILF3	Interleukin enhancer-binding factor 3 OS=Homo sapiens (Human) OX=9606 GN=ILF3 PE=1 SV=3	1727.68	0	379.568	45	45	0	862	71	0.15	0.944336	16.72	103	91.7	3.26	3.09	High	High	High	High	High	High	3.46497e+08	5.34612e+08	4.82888e+08	5.97245e+08	520128741	4.91005e+08	894	95.3	8.76
FALSE	High	FALSE	Master Protein	P61978	HNRNPK	Heterogeneous nuclear ribonucleoprotein K OS=Homo sapiens (Human) OX=9606 GN=HNRNPK PE=1 SV=1	1707.73	0	265.268	27	27	0	829	60	0.27	0.944336	20.38	111.2	94.4	3.69	4.43	High	High	High	High	High	High	5.51145e+08	8.58176e+08	7.71291e+08	9.27573e+08	7.55101e+08	7.47861e+08	463	50.9	5.54
TRUE	High	FALSE	Master Protein	P50990	CCT8	T-complex protein 1 subunit theta OS=Homo sapiens (Human) OX=9606 GN=CCT8 PE=1 SV=4	1695.4	0	275.594	36	36	0	792	73	-0.13	0.945096	15.37	103.9	117	1.23	2.75	High	High	High	High	High	High	3.50409e+08	5.0098e+08	4.55384e+08	7.44657e+08	6.28018e+08	5.46614e+08	548	59.6	5.6
FALSE	High	FALSE	Master Protein	P09874	PARP1	Poly [ADP-ribose] polymerase 1 OS=Homo sapiens (Human) OX=9606 GN=PARP1 PE=1 SV=4	1651.59	0	418.044	48	48	0	733	57	0.18	0.944336	14.46	105.1	94.9	3.05	0.98	High	High	High	High	High	High	2.42705e+08	3.72146e+08	3.2722e+08	4.14886e+08	3.57318e+08	3.27445e+08	1014	113	8.88
TRUE	High	FALSE	Master Protein	P55072	VCP	Transitional endoplasmic reticulum ATPase OS=Homo sapiens (Human) OX=9606 GN=VCP PE=1 SV=4	1645.64	0	371.282	42	42	0	674	69	-0.05	0.980065	10.59	99.7	102.5	4.16	0.19	High	High	High	High	High	High	2.02271e+08	2.69566e+08	2.56971e+08	3.75451e+08	3.19435e+08	2.89905e+08	806	89.3	5.26
FALSE	High	FALSE	Master Protein	Q15393	SF3B3	Splicing factor 3B subunit 3 OS=Homo sapiens (Human) OX=9606 GN=SF3B3 PE=1 SV=4	1633.23	0	346.535	43	43	0	741	49	0.21	0.944336	14.6	107.8	89.7	3.59	4.6	High	High	High	High	High	High	1.7211e+08	2.51603e+08	216482211	2.70496e+08	2.3085e+08	2.26431e+08	1217	135.5	5.26
FALSE	High	FALSE	Master Protein	O75533	SF3B1	Splicing factor 3B subunit 1 OS=Homo sapiens (Human) OX=9606 GN=SF3B1 PE=1 SV=3	1623.43	0	447.16	63	63	0	724	64	0.2	0.944336	18.43	104	87.3	6.79	5.8	High	High	High	High	High	High	1.78386e+08	2.94241e+08	2.46886e+08	2.93629e+08	2.50394e+08	2.50723e+08	1304	145.7	7.09
FALSE	High	FALSE	Master Protein	P26599	PTBP1	Polypyrimidine tract-binding protein 1 OS=Homo sapiens (Human) OX=9606 GN=PTBP1 PE=1 SV=1	1618.99	0	295.328	24	21	4	611	69	0.09	0.96192	15.35	103.4	94.3	4.87	2.21	High	High	High	High	High	High	2.93946e+08	4.37059e+08	3.65565e+08	5.06275e+08	4.28777e+08	405103372	531	57.2	9.17
FALSE	High	FALSE	Master Protein	P34897	SHMT2	Serine hydroxymethyltransferase, mitochondrial OS=Homo sapiens (Human) OX=9606 GN=SHMT2 PE=1 SV=3	1606.64	0	246.57	29	28	1	685	73	0.19	0.944336	15.05	104.4	88.9	5.17	2.68	High	High	High	High	High	High	2.55663e+08	3.64682e+08	3.08979e+08	4.0496e+08	3.35887e+08	3.21167e+08	504	56	8.53
TRUE	High	FALSE	Master Protein	P29401	TKT	Transketolase OS=Homo sapiens (Human) OX=9606 GN=TKT PE=1 SV=3	1599.2	0	363.683	36	36	0	812	77	-0.26	0.944336	18.65	102.3	126.5	9.4	7.46	High	High	High	High	High	High	3.54824e+08	4.67744e+08	5.19445e+08	8.71744e+08	7.07007e+08	5.81557e+08	623	67.8	7.66
TRUE	High	FALSE	Master Protein	P60842	EIF4A1	Eukaryotic initiation factor 4A-I OS=Homo sapiens (Human) OX=9606 GN=EIF4A1 PE=1 SV=1	1584.87	0	246.839	28	15	10	658	77	-0.38	0.944336	16.56	90.6	119.5	4.69	5.85	High	High	High	High	High	High	2.2825e+08	3.10313e+08	3.13209e+08	5.72229e+08	4.84904e+08	3.98059e+08	406	46.1	5.48
FALSE	High	FALSE	Master Protein	Q12905	ILF2	Interleukin enhancer-binding factor 2 OS=Homo sapiens (Human) OX=9606 GN=ILF2 PE=1 SV=2	1584.25	0	249.011	21	21	0	588	73	0.2	0.944336	13.15	105.4	90.7	3.14	3.13	High	High	High	High	High	High	2.31977e+08	3.27651e+08	2.90265e+08	3.6765e+08	3.06996e+08	2.95891e+08	390	43	5.26
FALSE	High	FALSE	Master Protein	P51991	HNRNPA3	Heterogeneous nuclear ribonucleoprotein A3 OS=Homo sapiens (Human) OX=9606 GN=HNRNPA3 PE=1 SV=2	1584.1	0	221.889	22	20	0	601	46	0.16	0.944336	15.95	105.3	88.8	3.95	7.1	High	High	High	High	High	High	2.94225e+08	4.35745e+08	3.71028e+08	4.68519e+08	3.94747e+08	4.06166e+08	378	39.6	9.01
FALSE	High	FALSE	Master Protein	P11387	TOP1	DNA topoisomerase 1 OS=Homo sapiens (Human) OX=9606 GN=TOP1 PE=1 SV=2	1577.65	0	247.013	40	40	0	820	50	0.25	0.944336	14.52	98.2	83	1.9	2.77	High	High	High	High	High	High	2.68557e+08	3.91695e+08	3.47604e+08	4.17745e+08	3.66055e+08	3.41732e+08	765	90.7	9.31
TRUE	High	FALSE	Master Protein	P49368	CCT3	T-complex protein 1 subunit gamma OS=Homo sapiens (Human) OX=9606 GN=CCT3 PE=1 SV=4	1543.07	0	287.162	34	34	0	658	68	-0.14	0.944336	12.37	103.3	116	0.84	4.56	High	High	High	High	High	High	2.97612e+08	4.27997e+08	3.89858e+08	6.59054e+08	5.35182e+08	465847130	545	60.5	6.49
FALSE	High	FALSE	Master Protein	Q9NR30	DDX21	Nucleolar RNA helicase 2 OS=Homo sapiens (Human) OX=9606 GN=DDX21 PE=1 SV=5	1542.15	0	333.218	45	42	3	791	61	0.31	0.944336	16.63	101.2	80.5	4.51	5.97	High	High	High	High	High	High	2.29859e+08	3.55385e+08	3.00286e+08	3.37933e+08	2.94738e+08	2.92246e+08	783	87.3	9.28
TRUE	High	FALSE	Master Protein	P50991	CCT4	T-complex protein 1 subunit delta OS=Homo sapiens (Human) OX=9606 GN=CCT4 PE=1 SV=4	1532.24	0	255.798	27	26	0	586	66	-0.14	0.944336	12.49	105.6	119.5	2.03	3.15	High	High	High	High	High	High	2.46751e+08	3.65521e+08	3.42293e+08	5.42309e+08	4.60739e+08	3.96294e+08	539	57.9	7.83
FALSE	High	FALSE	Master Protein	P31943	HNRNPH1	Heterogeneous nuclear ribonucleoprotein H OS=Homo sapiens (Human) OX=9606 GN=HNRNPH1 PE=1 SV=4	1514.78	0	172.452	17	9	8	600	57	0.21	0.944336	13.86	103.4	89.3	3.27	6.59	High	High	High	High	High	High	3.1972e+08	4.93228e+08	4.34528e+08	5.10413e+08	4.53998e+08	4.48869e+08	449	49.2	6.3
TRUE	High	FALSE	Master Protein	P60174	TPI1	Triosephosphate isomerase OS=Homo sapiens (Human) OX=9606 GN=TPI1 PE=1 SV=3	1498.18	0	217.204	19	19	0	577	76	-0.3	0.944336	16.46	101	122.4	7.4	8.46	High	High	High	High	High	High	4.4095e+08	5.86145e+08	6.25522e+08	1.07761e+09	8.61632e+08	7.04077e+08	286	30.8	5.92
TRUE	High	FALSE	Master Protein	P00338	LDHA	L-lactate dehydrogenase A chain OS=Homo sapiens (Human) OX=9606 GN=LDHA PE=1 SV=2	1491.3	0	249.649	26	25	1	651	83	-0.3	0.944336	18.53	98.1	122.2	7.41	7.5	High	High	High	High	High	High	4.30624e+08	5.7707e+08	6.15944e+08	1.02214e+09	8.64622e+08	6.89508e+08	332	36.7	8.27
TRUE	High	FALSE	Master Protein	Q99832	CCT7	T-complex protein 1 subunit eta OS=Homo sapiens (Human) OX=9606 GN=CCT7 PE=1 SV=2	1488.55	0	338.191	37	37	0	657	71	-0.15	0.944336	14.72	106.8	119.8	1.59	2.85	High	High	High	High	High	High	2.43948e+08	3.63625e+08	3.33406e+08	5.29826e+08	4.55633e+08	3.91672e+08	543	59.3	7.65
FALSE	High	FALSE	Master Protein	Q12931	TRAP1	Heat shock protein 75 kDa, mitochondrial OS=Homo sapiens (Human) OX=9606 GN=TRAP1 PE=1 SV=3	1483.17	0	279.666	37	36	0	668	59	0.19	0.944336	14.37	106.6	86.1	7.06	0.81	High	High	High	High	High	High	2.31719e+08	3.3167e+08	2.70961e+08	3.4946e+08	2.96504e+08	2.73084e+08	704	80.1	8.21
TRUE	High	FALSE	Master Protein	P22314	UBA1	Ubiquitin-like modifier-activating enzyme 1 OS=Homo sapiens (Human) OX=9606 GN=UBA1 PE=1 SV=3	1480.29	0	387.876	42	42	0	659	58	-0.26	0.944336	17.7	105.1	125.5	9.21	7.25	High	High	High	High	High	High	1.90693e+08	2.31299e+08	2.46225e+08	4.26683e+08	3.5563e+08	2.87533e+08	1058	117.8	5.76
FALSE	High	FALSE	Master Protein	P21796	VDAC1	Voltage-dependent anion-selective channel protein 1 OS=Homo sapiens (Human) OX=9606 GN=VDAC1 PE=1 SV=2	1476.85	0	222.874	16	15	1	543	73	0.3	0.944336	16.96	106.5	86.7	8	6.13	High	High	High	High	High	High	4.24387e+08	556103062	4.83406e+08	5.90527e+08	4.88931e+08	4.98116e+08	283	30.8	8.54
FALSE	High	FALSE	Master Protein	Q01082	SPTBN1	Spectrin beta chain, non-erythrocytic 1 OS=Homo sapiens (Human) OX=9606 GN=SPTBN1 PE=1 SV=2	1472.65	0	507.435	89	88	1	800	50	0.04	0.981511	17.77	97.7	99.5	7.52	5.09	High	High	High	High	High	High	1.07631e+08	1.77662e+08	1.44443e+08	2.07196e+08	1.78069e+08	1.75453e+08	2364	274.4	5.57
FALSE	High	FALSE	Master Protein	P04844	RPN2	Dolichyl-diphosphooligosaccharide--protein glycosyltransferase subunit 2 OS=Homo sapiens (Human) OX=9606 GN=RPN2 PE=1 SV=3	1466.45	0	288.248	25	25	0	511	53	0.17	0.944336	18.56	99.1	90.3	1.96	3.49	High	High	High	High	High	High	1.63534e+08	2.31892e+08	2.09454e+08	2.89327e+08	2.31163e+08	2.13118e+08	631	69.2	5.69
FALSE	High	FALSE	Master Protein	P13667	PDIA4	Protein disulfide-isomerase A4 OS=Homo sapiens (Human) OX=9606 GN=PDIA4 PE=1 SV=2	1465.13	0	294.912	44	44	0	724	62	0.06	0.974549	15.18	97.7	93.3	3.4	4.96	High	High	High	High	High	High	2.49137e+08	3.81986e+08	3.31212e+08	4.4864e+08	3.77126e+08	3.74616e+08	645	72.9	5.07
FALSE	High	FALSE	Master Protein	P16615	ATP2A2	Sarcoplasmic/endoplasmic reticulum calcium ATPase 2 OS=Homo sapiens (Human) OX=9606 GN=ATP2A2 PE=1 SV=1	1457.06	0	324.807	45	45	0	668	53	0.25	0.944336	16.69	102.3	84.5	3.61	4.99	High	High	High	High	High	High	1.64365e+08	2.55589e+08	2.29462e+08	2.68616e+08	2.24215e+08	2.23384e+08	1042	114.7	5.34
FALSE	High	FALSE	Master Protein	Q03252	LMNB2	Lamin-B2 OS=Homo sapiens (Human) OX=9606 GN=LMNB2 PE=1 SV=4	1451.41	0	224.435	45	41	2	679	62	0.3	0.944336	18.16	106.5	86.7	6.13	8.6	High	High	High	High	High	High	2.16844e+08	3.45746e+08	2.84697e+08	3.21339e+08	2.84771e+08	2.92258e+08	620	69.9	5.59
FALSE	High	FALSE	Master Protein	Q9Y5B9	SUPT16H	FACT complex subunit SPT16 OS=Homo sapiens (Human) OX=9606 GN=SUPT16H PE=1 SV=1	1448.95	0	294.28	50	50	0	745	51	0.32	0.944336	14.26	112.5	89.8	2.91	1.92	High	High	High	High	High	High	1.99323e+08	3.05636e+08	2.75717e+08	3.11593e+08	2.65266e+08	2.48852e+08	1047	119.8	5.66
FALSE	High	FALSE	Master Protein	P35221	CTNNA1	Catenin alpha-1 OS=Homo sapiens (Human) OX=9606 GN=CTNNA1 PE=1 SV=1	1444.1	0	380.958	45	36	9	601	69	-0.06	0.973479	15.37	96.2	101.6	3.88	1.2	High	High	High	High	High	High	1.54184e+08	2.12918e+08	1.90255e+08	2.87222e+08	2.50388e+08	2.27102e+08	906	100	6.29
FALSE	High	FALSE	Master Protein	P35232	PHB	Prohibitin OS=Homo sapiens (Human) OX=9606 GN=PHB PE=1 SV=1	1438.91	0	181.994	18	18	0	674	82	0.32	0.944336	15.05	101.1	79	2.46	6.13	High	High	High	High	High	High	353372944	5.33145e+08	4.6976e+08	5.07135e+08	4.45366e+08	4.40822e+08	272	29.8	5.76
TRUE	High	FALSE	Master Protein	P07195	LDHB	L-lactate dehydrogenase B chain OS=Homo sapiens (Human) OX=9606 GN=LDHB PE=1 SV=2	1438.64	0	232.669	22	21	0	673	59	-0.2	0.944336	17.72	105	123.4	5.2	6.03	High	High	High	High	High	High	5.13743e+08	6.87964e+08	6.99849e+08	1.1402e+09	9.74343e+08	7.93691e+08	334	36.6	6.05
FALSE	High	FALSE	Master Protein	Q14839	CHD4	Chromodomain-helicase-DNA-binding protein 4 OS=Homo sapiens (Human) OX=9606 GN=CHD4 PE=1 SV=2	1435.83	0	426.875	69	56	13	749	48	0.23	0.944336	16.38	112.3	91.3	4.97	6.25	High	High	High	High	High	High	1.2242e+08	1.85374e+08	1.54414e+08	1.84887e+08	1.60546e+08	1.60366e+08	1912	217.9	5.86
FALSE	High	FALSE	Master Protein	P27824	CANX	Calnexin OS=Homo sapiens (Human) OX=9606 GN=CANX PE=1 SV=2	1422.49	0	273.165	32	32	0	760	54	0.06	0.973651	18.64	96.8	88.1	4.21	3.58	High	High	High	High	High	High	2.8457e+08	4.23491e+08	3.58524e+08	4.7299e+08	4.17285e+08	3.93173e+08	592	67.5	4.6
FALSE	High	FALSE	Master Protein	P14866	HNRNPL	Heterogeneous nuclear ribonucleoprotein L OS=Homo sapiens (Human) OX=9606 GN=HNRNPL PE=1 SV=2	1416.36	0	324.261	24	23	1	542	62	0.07	0.971466	14.36	99.3	93.1	5.26	3.25	High	High	High	High	High	High	2.87331e+08	4.62218e+08	4.04622e+08	5.37691e+08	4.5542e+08	4.38066e+08	589	64.1	8.22
TRUE	High	FALSE	Master Protein	P40227	CCT6A	T-complex protein 1 subunit zeta OS=Homo sapiens (Human) OX=9606 GN=CCT6A PE=1 SV=3	1413.5	0	293.167	33	33	0	564	71	-0.09	0.96192	15.31	108.3	117.6	2.26	4.48	High	High	High	High	High	High	2.89691e+08	4.108e+08	3.6885e+08	5.91403e+08	4.97012e+08	4.20326e+08	531	58	6.68
FALSE	High	FALSE	Master Protein	P20700	LMNB1	Lamin-B1 OS=Homo sapiens (Human) OX=9606 GN=LMNB1 PE=1 SV=2	1397.87	0	308.112	45	41	0	689	66	0.33	0.944336	17.35	110	85.8	7.38	7.08	High	High	High	High	High	High	2.81457e+08	4.70311e+08	3.93437e+08	4.20632e+08	3.71592e+08	3.72334e+08	586	66.4	5.16
FALSE	High	FALSE	Master Protein	Q9H0A0	NAT10	RNA cytidine acetyltransferase OS=Homo sapiens (Human) OX=9606 GN=NAT10 PE=1 SV=2	1391.74	0	306.513	44	44	0	620	56	0.05	0.981357	15.67	90.8	87.4	4.75	6.27	High	High	High	High	High	High	9.22426e+07	1.42491e+08	1.19628e+08	1.65497e+08	1.43114e+08	1.43366e+08	1025	115.7	8.27
TRUE	High	FALSE	Master Protein	Q14974	KPNB1	Importin subunit beta-1 OS=Homo sapiens (Human) OX=9606 GN=KPNB1 PE=1 SV=2	1388.13	0	302.179	34	34	0	646	52	-0.02	0.992863	15.6	103.4	103.8	4.03	4.08	High	High	High	High	High	High	1.98279e+08	2.75131e+08	2.74413e+08	3.75512e+08	3.32715e+08	2.77877e+08	876	97.1	4.78
FALSE	High	FALSE	Master Protein	P49792	RANBP2	E3 SUMO-protein ligase RanBP2 OS=Homo sapiens (Human) OX=9606 GN=RANBP2 PE=1 SV=2	1385.46	0	543.057	97	67	30	872	44	0.17	0.944336	14.96	97.2	87.2	2.77	6.02	High	High	High	High	High	High	1.0473e+08	1.60179e+08	1.4268e+08	1.75116e+08	1.54836e+08	1.52236e+08	3224	358	6.2
FALSE	High	FALSE	Master Protein	O60506	SYNCRIP	Heterogeneous nuclear ribonucleoprotein Q OS=Homo sapiens (Human) OX=9606 GN=SYNCRIP PE=1 SV=2	1377.84	0	287.69	30	24	6	672	54	0.11	0.950447	12.23	103.1	92.4	2.2	5.43	High	High	High	High	High	High	3.35823e+08	4.71107e+08	4.28845e+08	5.50774e+08	4.68546e+08	4.66761e+08	623	69.6	8.59
TRUE	High	TRUE	Master Protein	Q06830	PRDX1	Peroxiredoxin-1 OS=Homo sapiens (Human) OX=9606 GN=PRDX1 PE=1 SV=1	1374.13	0	171.815	18	14	4	545	76	-0.23	0.944336	14.19	101.4	120.6	6.57	7.56	High	High	High	High	High	High	680045657	9.34754e+08	9.79177e+08	1.52551e+09	1.32527e+09	1.04257e+09	199	22.1	8.13
TRUE	High	FALSE	Master Protein	P53396	ACLY	ATP-citrate synthase OS=Homo sapiens (Human) OX=9606 GN=ACLY PE=1 SV=3	1372.09	0	332.26	48	48	0	723	53	-0.33	0.944336	15.24	100.9	127.1	5.58	5.01	High	High	High	High	High	High	1.39903e+08	1.85598e+08	1.8989e+08	3.3868e+08	2.84051e+08	2.38249e+08	1101	120.8	7.33
FALSE	High	FALSE	Master Protein	P04843	RPN1	Dolichyl-diphosphooligosaccharide--protein glycosyltransferase subunit 1 OS=Homo sapiens (Human) OX=9606 GN=RPN1 PE=1 SV=1	1361.75	0	253.785	32	32	0	632	62	0.19	0.944336	15.8	104.1	87.9	4.46	4.61	High	High	High	High	High	High	2.60024e+08	3.79099e+08	321467497	4.14502e+08	3.46576e+08	3.4284e+08	607	68.5	6.38
FALSE	High	FALSE	Master Protein	Q9P2E9		Ribosome-binding protein 1 OS=Homo sapiens (Human) OX=9606 GN=RRBP1 PE=1 SV=5	1351.48	0	340.024	47	46	1	625	39	0.2	0.944336	14.19	99.2	87.6	5.16	3.07	High	High	High	High	High	High	1.28286e+08	2.02119e+08	1.88051e+08	2.23169e+08	1.98735e+08	1.83447e+08	1410	152.4	8.6
FALSE	High	FALSE	Master Protein	P38919	EIF4A3	Eukaryotic initiation factor 4A-III OS=Homo sapiens (Human) OX=9606 GN=EIF4A3 PE=1 SV=4	1350.77	0	197.902	29	25	4	571	75	0.21	0.944336	14.59	106.1	95.3	2.92	4.76	High	High	High	High	High	High	1.96588e+08	2.99853e+08	2.752e+08	3.77653e+08	2.99007e+08	2.68196e+08	411	46.8	6.73
TRUE	High	FALSE	Master Protein	P07814	EPRS	Bifunctional glutamate/proline--tRNA ligase OS=Homo sapiens (Human) OX=9606 GN=EPRS1 PE=1 SV=5	1344.82	0	398.112	65	64	1	728	59	-0.2	0.944336	16.81	94	113	9.2	3.72	High	High	High	High	High	High	1.37134e+08	1.89582e+08	2.07695e+08	3.11332e+08	2.66053e+08	2.25833e+08	1512	170.5	7.33
TRUE	High	FALSE	Master Protein	P00558	PGK1	Phosphoglycerate kinase 1 OS=Homo sapiens (Human) OX=9606 GN=PGK1 PE=1 SV=3	1321.31	0	252.973	25	25	0	545	70	-0.25	0.944336	16.83	102.2	123.7	6.83	8.74	High	High	High	High	High	High	2.42297e+08	3.12146e+08	3.2526e+08	5.53395e+08	4.75171e+08	3.67609e+08	417	44.6	8.1
TRUE	High	FALSE	Master Protein	P26641	EEF1G	Elongation factor 1-gamma OS=Homo sapiens (Human) OX=9606 GN=EEF1G PE=1 SV=3	1308.8	0	219.813	25	25	0	590	61	-0.05	0.976893	16.07	100.7	107.5	6.5	3.22	High	High	High	High	High	High	2.91653e+08	3.93854e+08	4.12831e+08	6.06624e+08	5.02007e+08	4.40218e+08	437	50.1	6.67
TRUE	High	FALSE	Master Protein	P26038	MSN	Moesin OS=Homo sapiens (Human) OX=9606 GN=MSN PE=1 SV=3	1303.06	0	236.537	36	21	2	656	58	-0.11	0.956105	15.25	99.7	112.7	5.26	2.38	High	High	High	High	High	High	6.93587e+07	9.78049e+07	9.94967e+07	1.47926e+08	1.26548e+08	1.09936e+08	577	67.8	6.4
FALSE	High	FALSE	Master Protein	P07910	HNRNPC	Heterogeneous nuclear ribonucleoproteins C1/C2 OS=Homo sapiens (Human) OX=9606 GN=HNRNPC PE=1 SV=4	1297.94	0	132.124	15	8	7	672	39	0.43	0.944336	19.12	113	80.2	4.55	5.32	High	High	High	High	High	High	6.4525e+08	9.57803e+08	8.06123e+08	8.64309e+08	7.069e+08	7.11884e+08	306	33.7	5.08
TRUE	High	FALSE	Master Protein	Q9NZM1	MYOF	Myoferlin OS=Homo sapiens (Human) OX=9606 GN=MYOF PE=1 SV=1	1295.02	0	420.132	79	79	0	726	50	-0.06	0.974549	15.17	100.3	104.3	3.06	4.28	High	High	High	High	High	High	9.64557e+07	1.35219e+08	1.20852e+08	1.83382e+08	1.45202e+08	1.41766e+08	2061	234.6	6.18
FALSE	High	FALSE	Master Protein	Q13263	TRIM28	Transcription intermediary factor 1-beta OS=Homo sapiens (Human) OX=9606 GN=TRIM28 PE=1 SV=5	1279.43	0	289.244	28	28	0	578	67	0.48	0.944336	13.88	124	89.9	5.47	6.41	High	High	High	High	High	High	1.62491e+08	260653705	2.21274e+08	2.17832e+08	1.94202e+08	1.91057e+08	835	88.5	5.77
TRUE	High	FALSE	Master Protein	O00571	DDX3X	ATP-dependent RNA helicase DDX3X OS=Homo sapiens (Human) OX=9606 GN=DDX3X PE=1 SV=3	1277.78	0	222.558	30	29	0	501	53	-0.15	0.944336	15.89	93.3	101.6	3.33	1.84	High	High	High	High	High	High	8.76967e+07	1.35549e+08	1.22225e+08	1.84125e+08	1.61022e+08	1.47799e+08	662	73.2	7.18
FALSE	High	FALSE	Master Protein	P12270	TPR	Nucleoprotein TPR OS=Homo sapiens (Human) OX=9606 GN=TPR PE=1 SV=3	1261.46	0	380.768	69	69	0	620	40	0.28	0.944336	18.06	104.9	83.4	6.37	8.33	High	High	High	High	High	High	9.42003e+07	1.53509e+08	1.28392e+08	1.44782e+08	1.18373e+08	1.25753e+08	2363	267.1	5.02
TRUE	High	FALSE	Master Protein	P12268	IMPDH2	Inosine-5'-monophosphate dehydrogenase 2 OS=Homo sapiens (Human) OX=9606 GN=IMPDH2 PE=1 SV=2	1259.46	0	238.936	23	22	1	445	57	-0.16	0.944336	15.62	96	107.2	2.74	7.83	High	High	High	High	High	High	1.19073e+08	1.64296e+08	1.58553e+08	2.64008e+08	2.14152e+08	1.74853e+08	514	55.8	6.9
FALSE	High	FALSE	Master Protein	P36551	CPOX	Oxygen-dependent coproporphyrinogen-III oxidase, mitochondrial OS=Homo sapiens (Human) OX=9606 GN=CPOX PE=1 SV=3	1254.41	0	264.046	26	26	0	567	65	0.19	0.944336	15.54	103.2	96.6	5.65	8.43	High	High	High	High	High	High	3.21456e+08	4.21778e+08	3.89669e+08	5.16974e+08	4.38528e+08	459967936	454	50.1	8.25
TRUE	High	FALSE	Master Protein	P53621	COPA	Coatomer subunit alpha OS=Homo sapiens (Human) OX=9606 GN=COPA PE=1 SV=2	1235.21	0	319.508	53	53	0	634	59	-0.26	0.944336	14.15	93.5	113.3	4.13	3.95	High	High	High	High	High	High	7.85337e+07	1.07679e+08	1.0751e+08	179593501	1.56598e+08	1.31418e+08	1224	138.3	7.66
TRUE	High	FALSE	Master Protein	Q92616	GCN1L1; GCN1	eIF-2-alpha kinase activator GCN1 OS=Homo sapiens (Human) OX=9606 GN=GCN1 PE=1 SV=6	1223.39	0	496.78	84	84	0	653	43	-0.35	0.944336	16.83	95.5	117.6	9.63	5.6	High	High	High	High	High	High	8.2545e+07	1.02353e+08	1.13235e+08	2.01138e+08	1.63944e+08	1.39181e+08	2671	292.6	7.47
FALSE	High	FALSE	Master Protein	P18754	RCC1	Regulator of chromosome condensation OS=Homo sapiens (Human) OX=9606 GN=RCC1 PE=1 SV=1	1219.27	0	222.422	18	18	0	429	69	0.24	0.944336	14.48	87.6	78.3	3.76	5.76	High	High	High	High	High	High	1.83355e+08	281011892	2.41066e+08	3.03054e+08	2.64275e+08	2.61111e+08	421	44.9	7.52
TRUE	High	FALSE	Master Protein	P04083	ANXA1	Annexin A1 OS=Homo sapiens (Human) OX=9606 GN=ANXA1 PE=1 SV=2	1213.76	0	242.802	24	24	0	502	71	-0.25	0.944336	16.44	104.1	119.5	8.73	8.16	High	High	High	High	High	High	4.08083e+08	5.05972e+08	5.44144e+08	8.83903e+08	7.78352e+08	6.02746e+08	346	38.7	7.02
FALSE	High	FALSE	Master Protein	P40939	HADHA	Trifunctional enzyme subunit alpha, mitochondrial OS=Homo sapiens (Human) OX=9606 GN=HADHA PE=1 SV=2	1208.67	0	292.38	35	35	0	513	65	0.28	0.944336	13.05	106.8	85	1.54	5.21	High	High	High	High	High	High	1.56504e+08	2.2921e+08	204535561	2.35045e+08	1.9463e+08	1.9511e+08	763	82.9	9.04
FALSE	High	FALSE	Master Protein	P05141	SLC25A5	ADP/ATP translocase 2 OS=Homo sapiens (Human) OX=9606 GN=SLC25A5 PE=1 SV=7	1207.13	0	134.193	17	6	14	577	46	0.39	0.944336	15.47	105.3	81.4	6.84	5.09	High	High	High	High	High	High	5.61064e+08	9.02936e+08	7.33232e+08	7.95134e+08	6.9908e+08	6.7896e+08	298	32.8	9.69
TRUE	High	FALSE	Master Protein	P63104	YWHAZ	14-3-3 protein zeta/delta OS=Homo sapiens (Human) OX=9606 GN=YWHAZ PE=1 SV=1	1206.11	0	151.38	16	13	0	554	67	-0.28	0.944336	19.64	95.9	115.7	8.35	8.62	High	High	High	High	High	High	3.87905e+08	5.1891e+08	5.64031e+08	1.00625e+09	754298961	6.6493e+08	245	27.7	4.79
TRUE	High	FALSE	Master Protein	P62258	YWHAE	14-3-3 protein epsilon OS=Homo sapiens (Human) OX=9606 GN=YWHAE PE=1 SV=1	1204.9	0	159.81	23	21	3	562	73	-0.19	0.944336	20.69	103.1	113.6	9.21	7.61	High	High	High	High	High	High	3.76382e+08	5.02358e+08	5.55061e+08	8.17133e+08	6.68622e+08	5.44298e+08	255	29.2	4.74
TRUE	High	FALSE	Master Protein	P34932	HSPA4	Heat shock 70 kDa protein 4 OS=Homo sapiens (Human) OX=9606 GN=HSPA4 PE=1 SV=4	1199.68	0	354.178	47	44	3	550	71	-0.14	0.944336	12.52	101.3	111.6	1.79	3.03	High	High	High	High	High	High	1.87037e+08	2.62241e+08	2.48676e+08	3.88214e+08	3.39344e+08	2.89525e+08	840	94.3	5.19
TRUE	High	FALSE	Master Protein	Q16777	HIST2H2AC	Histone H2A type 2-C OS=Homo sapiens (Human) OX=9606 GN=H2AC20 PE=1 SV=4	1197.75	0	44.194	5	1	0	644	36	-0.35	0.944336	12.89	83.5	97.1	10.85	8.79	High	High	High	High	High	High	52911972	79427100	59280606	131790844	95457412	89825396	129	14	10.9
TRUE	High	FALSE	Master Protein	P02786	TFRC	Transferrin receptor protein 1 OS=Homo sapiens (Human) OX=9606 GN=TFRC PE=1 SV=2	1190.25	0	219.556	32	32	0	494	47	-0.22	0.944336	11.44	84.4	97.3	5.38	1.96	High	High	High	High	High	High	1.24894e+08	1.71366e+08	1.49387e+08	2.57459e+08	2.19496e+08	2.05939e+08	760	84.8	6.61
TRUE	High	FALSE	Master Protein	Q13200	PSMD2	26S proteasome non-ATPase regulatory subunit 2 OS=Homo sapiens (Human) OX=9606 GN=PSMD2 PE=1 SV=3	1188.19	0	334.604	42	42	0	662	61	0.03	0.990011	15.03	104.8	106.3	3.83	4.57	High	High	High	High	High	High	1.10046e+08	1.71994e+08	1.53089e+08	2.28251e+08	1.87875e+08	1.61251e+08	908	100.1	5.2
TRUE	High	FALSE	Master Protein	P55060	CSE1L	Exportin-2 OS=Homo sapiens (Human) OX=9606 GN=CSE1L PE=1 SV=3	1186.83	0	284.719	45	45	0	598	57	-0.13	0.944336	13.65	93.3	95.9	3.11	5.02	High	High	High	High	High	High	8.29496e+08	1.17234e+09	1.03859e+09	1.43818e+09	1.3418e+09	1.21583e+09	971	110.3	5.77
FALSE	High	FALSE	Master Protein	Q9Y2X3	NOP58	Nucleolar protein 58 OS=Homo sapiens (Human) OX=9606 GN=NOP58 PE=1 SV=1	1158.31	0	216.646	24	24	0	453	50	0.17	0.944336	12.89	98.3	85.2	2.42	4.18	High	High	High	High	High	High	1.15265e+08	1.7225e+08	1.61054e+08	1.90987e+08	1.66198e+08	1.60023e+08	529	59.5	8.92
FALSE	High	FALSE	Master Protein	Q71UI9	H2AFV	Histone H2A.V OS=Homo sapiens (Human) OX=9606 GN=H2AZ2 PE=1 SV=3	1158.17	0	49.013	6	4	2	626	54	0.19	0.944336	22.26	95.2	94.9	4.16	10.7	High	High	High	High	High	High	1.18609e+09	1.66383e+09	1.45425e+09	1.91903e+09	1.84808e+09	1.84189e+09	128	13.5	10.58
TRUE	High	FALSE	Master Protein	P15531	NME1	Nucleoside diphosphate kinase A OS=Homo sapiens (Human) OX=9606 GN=NME1 PE=1 SV=1	1150.24	0	111.129	12	7	6	501	86	-0.15	0.944336	14.24	106	114.6	7.69	3.12	High	High	High	High	High	High	3.89411e+08	4.91546e+08	5.18054e+08	8.15938e+08	6.77613e+08	5.93377e+08	152	17.1	6.19
TRUE	High	FALSE	Master Protein	Q99873		Protein arginine N-methyltransferase 1 OS=Homo sapiens (Human) OX=9606 GN=PRMT1 PE=1 SV=3	1149.45	0	197.206	22	22	0	456	64	-0.04	0.981506	12.21	106.1	107.6	4.17	3.82	High	High	High	High	High	High	1.3462e+08	1.80673e+08	1.78345e+08	2.71169e+08	2.18859e+08	1.95317e+08	371	42.4	5.35
FALSE	High	FALSE	Master Protein	Q16891	IMMT	MICOS complex subunit MIC60 OS=Homo sapiens (Human) OX=9606 GN=IMMT PE=1 SV=1	1144.26	0	294.824	43	43	0	603	64	0.26	0.944336	17.45	99.3	85.7	6.51	6.5	High	High	High	High	High	High	1.37562e+08	2.24946e+08	1.8802e+08	2.09167e+08	1.96247e+08	1.83838e+08	758	83.6	6.48
FALSE	High	FALSE	Master Protein	Q15029	EFTUD2	116 kDa U5 small nuclear ribonucleoprotein component OS=Homo sapiens (Human) OX=9606 GN=EFTUD2 PE=1 SV=1	1140.34	0	366.935	47	46	0	594	72	0.24	0.944336	15.61	104.5	87.6	3.19	4.61	High	High	High	High	High	High	1.45675e+08	2.16097e+08	1.86589e+08	2.30542e+08	1.93235e+08	1.90998e+08	972	109.4	5
TRUE	High	FALSE	Master Protein	Q7L7L0	HIST3H2A	Histone H2A type 3 OS=Homo sapiens (Human) OX=9606 GN=H2AW PE=1 SV=3	1139.55	0	43.727	5	1	2	599	35	-0.39	0.944336	19.45	78.1	105.9	19.19	6.84	Peak Found	High	High	High	High	High	7.87578e+08	8.61462e+08	7.40559e+08	1.57328e+09	1.17588e+09	1.17888e+09	130	14.1	11.05
FALSE	High	FALSE	Master Protein	Q15233	NONO	Non-POU domain-containing octamer-binding protein OS=Homo sapiens (Human) OX=9606 GN=NONO PE=1 SV=4	1139.44	0	188.226	23	22	0	606	58	0.37	0.944336	20.56	108.6	84.9	5.44	4.69	High	High	High	High	High	High	2.51858e+08	4.06184e+08	3.51205e+08	3.70456e+08	3.32465e+08	3.14947e+08	471	54.2	8.95
FALSE	High	FALSE	Master Protein	P00505	GOT2	Aspartate aminotransferase, mitochondrial OS=Homo sapiens (Human) OX=9606 GN=GOT2 PE=1 SV=3	1139.43	0	197.227	26	26	0	478	70	0.21	0.944336	11.83	100.1	83.5	4.27	7.26	High	High	High	High	High	High	2.19351e+08	3.30818e+08	2.79455e+08	3.39185e+08	2.95033e+08	2.9946e+08	430	47.5	9.01
TRUE	High	FALSE	Master Protein	P63244	GNB2L1; RACK1	Receptor of activated protein C kinase 1 OS=Homo sapiens (Human) OX=9606 GN=RACK1 PE=1 SV=3	1138.95	0	172.91	19	19	0	427	84	-0.59	0.944336	14.72	87.9	121.7	9.01	2.2	High	High	High	High	High	High	1.88891e+08	2.33903e+08	2.53734e+08	5.11975e+08	4.21838e+08	3.80873e+08	317	35.1	7.69
FALSE	High	FALSE	Master Protein	Q07021	C1QBP	Complement component 1 Q subcomponent-binding protein, mitochondrial OS=Homo sapiens (Human) OX=9606 GN=C1QBP PE=1 SV=1	1138.5	0	119.26	9	9	0	415	52	0.27	0.944336	18.52	106	84.6	9.06	3.34	High	High	High	High	High	High	2.57325e+08	3.60973e+08	2.87955e+08	3.67037e+08	3.20876e+08	3.03335e+08	282	31.3	4.84
TRUE	High	FALSE	Master Protein	Q14152	EIF3A	Eukaryotic translation initiation factor 3 subunit A OS=Homo sapiens (Human) OX=9606 GN=EIF3A PE=1 SV=1	1135.72	0	294.63	56	56	0	643	42	-0.21	0.944336	15.42	94.2	112.7	7.28	0.54	High	High	High	High	High	High	1.18414e+08	1.76026e+08	180550916	2.75817e+08	2.33016e+08	2.12509e+08	1382	166.5	6.79
TRUE	High	FALSE	Master Protein	P05388	RPLP0	60S acidic ribosomal protein P0 OS=Homo sapiens (Human) OX=9606 GN=RPLP0 PE=1 SV=1	1129.51	0	151.424	16	16	0	491	60	-0.28	0.944336	15.03	86.7	111.8	6.31	5.65	High	High	High	High	High	High	2.2177e+08	2.83662e+08	2.73117e+08	5.1398e+08	4.26023e+08	3.56176e+08	317	34.3	5.97
FALSE	High	FALSE	Master Protein	O00567	NOP56	Nucleolar protein 56 OS=Homo sapiens (Human) OX=9606 GN=NOP56 PE=1 SV=4	1125.89	0	251.47	31	31	0	504	67	0.1	0.957756	15.46	93.6	86.5	2.19	5.38	High	High	High	High	High	High	1.34802e+08	1.95895e+08	1.8678e+08	2.30967e+08	2.01566e+08	1.97771e+08	594	66	9.19
TRUE	High	FALSE	Master Protein	O14980	XPO1	Exportin-1 OS=Homo sapiens (Human) OX=9606 GN=XPO1 PE=1 SV=1	1124.53	0	269.246	42	42	0	564	51	-0.2	0.944336	13.5	96.2	111.8	3.51	1.52	High	High	High	High	High	High	1.04015e+08	1.40403e+08	1.33363e+08	2.21372e+08	1.87437e+08	1.66338e+08	1071	123.3	6.06
TRUE	High	FALSE	Master Protein	Q92598	HSPH1	Heat shock protein 105 kDa OS=Homo sapiens (Human) OX=9606 GN=HSPH1 PE=1 SV=1	1114.77	0	283.505	40	37	1	538	60	-0.18	0.944336	15.28	95.8	115.7	3.02	5.03	High	High	High	High	High	High	1.09104e+08	148784205	1.40206e+08	2.40047e+08	2.04891e+08	1.70016e+08	858	96.8	5.39
TRUE	High	FALSE	Master Protein	P49588	AARS	Alanine--tRNA ligase, cytoplasmic OS=Homo sapiens (Human) OX=9606 GN=AARS1 PE=1 SV=2	1105.35	0	302.573	39	39	0	507	54	-0.36	0.944336	18.99	91	118.8	8.99	9.18	High	High	High	High	High	High	9.07385e+07	1.16532e+08	1.28274e+08	2.29098e+08	1.90993e+08	1.48981e+08	968	106.7	5.53
FALSE	High	FALSE	Master Protein	P14923	JUP	Junction plakoglobin OS=Homo sapiens (Human) OX=9606 GN=JUP PE=1 SV=3	1101.32	0	266.41	37	31	5	519	70	0.14	0.944336	16.44	106.5	99.4	1.13	1.17	High	High	High	High	High	High	1.3026e+08	1.88247e+08	1.69992e+08	2.29145e+08	1.93287e+08	1.7933e+08	745	81.7	6.14
TRUE	High	FALSE	Master Protein	P23528	CFL1	Cofilin-1 OS=Homo sapiens (Human) OX=9606 GN=CFL1 PE=1 SV=3	1095.91	0	167.831	17	11	6	481	75	-0.14	0.944336	19.94	108.8	118.2	7.25	3.64	High	High	High	High	High	High	2.52999e+08	3.22542e+08	3.37862e+08	5.31249e+08	4.43314e+08	3.82741e+08	166	18.5	8.09
TRUE	High	FALSE	Master Protein	P11940	PABPC1	Polyadenylate-binding protein 1 OS=Homo sapiens (Human) OX=9606 GN=PABPC1 PE=1 SV=2	1087.41	0	207.755	29	18	11	493	49	-0.18	0.944336	11.74	93	106.5	2.75	2.78	High	High	High	High	High	High	1.53711e+08	2.14715e+08	2.08613e+08	3.16675e+08	2.83952e+08	2.57235e+08	636	70.6	9.5
FALSE	High	FALSE	Master Protein	P43243	MATR3	Matrin-3 OS=Homo sapiens (Human) OX=9606 GN=MATR3 PE=1 SV=2	1082.19	0	284.331	36	36	0	581	55	0.28	0.944336	15.45	104.1	88	3.02	3.34	High	High	High	High	High	High	2.51084e+08	3.84724e+08	3.38277e+08	4.05213e+08	3.38575e+08	3.27548e+08	847	94.6	6.25
FALSE	High	FALSE	Master Protein	P52597	HNRNPF	Heterogeneous nuclear ribonucleoprotein F OS=Homo sapiens (Human) OX=9606 GN=HNRNPF PE=1 SV=3	1079.98	0	179.299	16	14	0	463	66	0.14	0.944336	11.69	104.6	95	3.49	3.76	High	High	High	High	High	High	1.45109e+08	2.23949e+08	1.95027e+08	2.50986e+08	2.11602e+08	2.05696e+08	415	45.6	5.58
FALSE	High	FALSE	Master Protein	Q13838	DDX39B	Spliceosome RNA helicase DDX39B OS=Homo sapiens (Human) OX=9606 GN=DDX39B PE=1 SV=1	1079.41	0	223.306	23	12	12	490	57	0.21	0.944336	17.84	105.2	89	1.06	2.76	High	High	High	High	High	High	2.97243e+08	4.33814e+08	390851877	4.72082e+08	4.05426e+08	3.84124e+08	428	49	5.67
TRUE	High	FALSE	Master Protein	P62937	PPIA	Peptidyl-prolyl cis-trans isomerase A OS=Homo sapiens (Human) OX=9606 GN=PPIA PE=1 SV=2	1072.94	0	153.405	11	11	0	477	72	-0.15	0.944336	13.65	110.9	119.1	8.9	1.99	High	High	High	High	High	High	6.17535e+08	7.64797e+08	8.26586e+08	1.26614e+09	1.06907e+09	942632986	165	18	7.81
TRUE	High	FALSE	Master Protein	P31947	SFN	14-3-3 protein sigma OS=Homo sapiens (Human) OX=9606 GN=SFN PE=1 SV=1	1071.88	0	169.243	17	14	0	486	77	0.28	0.944336	16.49	115.1	104.6	5.11	13.27	High	High	High	High	High	High	1.05267e+08	1.65882e+08	1.54048e+08	1.97926e+08	1.67812e+08	1.20057e+08	248	27.8	4.74
TRUE	High	FALSE	Master Protein	P27348	YWHAQ	14-3-3 protein theta OS=Homo sapiens (Human) OX=9606 GN=YWHAQ PE=1 SV=1	1067.57	0	156.452	20	15	5	491	69	-0.23	0.944336	20.59	97.3	120.7	10.5	4.6	High	High	High	High	High	High	1.37162e+08	2.00214e+08	2.18965e+08	3.279e+08	2.76552e+08	2.32831e+08	245	27.7	4.78
TRUE	High	FALSE	Master Protein	P30153	PPP2R1A	Serine/threonine-protein phosphatase 2A 65 kDa regulatory subunit A alpha isoform OS=Homo sapiens (Human) OX=9606 GN=PPP2R1A PE=1 SV=4	1065.24	0	227.244	31	31	0	452	60	-0.13	0.946088	15.45	100.7	118.7	2.79	11.18	High	High	High	High	High	High	9.05651e+07	1.37019e+08	1.27101e+08	2.21156e+08	1.79834e+08	1.37475e+08	589	65.3	5.11
FALSE	High	FALSE	Master Protein	O75390	CS	Citrate synthase, mitochondrial OS=Homo sapiens (Human) OX=9606 GN=CS PE=1 SV=2	1065.19	0	152.094	20	20	0	493	53	0.28	0.944336	16.55	95.9	81.1	5.17	4.49	High	High	High	High	High	High	1.66926e+08	2.6469e+08	2.23621e+08	2.62385e+08	2.28764e+08	2.2117e+08	466	51.7	8.32
TRUE	High	FALSE	Master Protein	P35241	RDX	Radixin OS=Homo sapiens (Human) OX=9606 GN=RDX PE=1 SV=1	1057.92	0	174.336	31	14	0	585	47	-0.1	0.944336	17.06	101.1	108.3	4.95	6.68	High	High	High	High	High	High	1.67119e+07	2.64439e+07	2.24739e+07	37762657	2.8502e+07	2.6421e+07	583	68.5	6.37
FALSE	High	FALSE	Master Protein	P17844	DDX5	Probable ATP-dependent RNA helicase DDX5 OS=Homo sapiens (Human) OX=9606 GN=DDX5 PE=1 SV=1	1051.49	0	208.748	34	26	10	563	61	0.42	0.944336	13.56	110.7	83.2	3.06	5.12	High	High	High	High	High	High	3.10839e+08	4.77286e+08	4.20768e+08	4.36559e+08	3.82416e+08	3.72547e+08	614	69.1	8.92
FALSE	High	FALSE	Master Protein	A0A2R8Y4L2		Heterogeneous nuclear ribonucleoprotein A1 pseudogene 48 OS=Homo sapiens (Human) OX=9606 GN=HNRNPA1P48 PE=1 SV=1	1047.79	0	187.652	14	1	0	404	56	0.25	0.944336	7.99	111.6	90.2	8.38	10.87	High	High	High	High	High	High	4.74089e+06	6149985	5.36911e+06	6.40817e+06	5536518	5989828	275	29.2	9.48
TRUE	High	FALSE	Master Protein	P41250	GARS	Glycine--tRNA ligase OS=Homo sapiens (Human) OX=9606 GN=GARS1 PE=1 SV=3	1045.1	0	218.546	27	27	0	442	51	-0.32	0.944336	20.66	94.1	116.5	11.24	6.39	High	High	High	High	High	High	9.17816e+07	1.0773e+08	1.20166e+08	2.10761e+08	1.8154e+08	1.46383e+08	739	83.1	7.03
TRUE	High	FALSE	Master Protein	Q9BUF5	TUBB6	Tubulin beta-6 chain OS=Homo sapiens (Human) OX=9606 GN=TUBB6 PE=1 SV=1	1044.9	0	168.427	22	10	0	579	77	-0.22	0.944336	15.22	109.9	127.7	12.1	14	High	High	High	High	High	High	1.08791e+07	1.27789e+07	1.47373e+07	2.44519e+07	2.03754e+07	1.4519e+07	446	49.8	4.88
TRUE	High	FALSE	Master Protein	Q02790	FKBP4	Peptidyl-prolyl cis-trans isomerase FKBP4 OS=Homo sapiens (Human) OX=9606 GN=FKBP4 PE=1 SV=3	1044.38	0	223.898	33	33	0	480	70	-0.22	0.944336	13.36	93.5	121.7	4.69	7.62	High	High	High	High	High	High	1.08127e+08	1.52161e+08	1.53347e+08	2.6607e+08	2.26981e+08	1.79818e+08	459	51.8	5.43
TRUE	High	FALSE	Master Protein	P39023	RPL3	60S ribosomal protein L3 OS=Homo sapiens (Human) OX=9606 GN=RPL3 PE=1 SV=2	1041.79	0	176.523	24	24	0	495	54	-0.54	0.944336	21.47	80.9	117.6	6.15	3.18	High	High	High	High	High	High	1.24236e+08	1.84441e+08	1.85734e+08	3.40305e+08	3.09606e+08	2.70424e+08	403	46.1	10.18
FALSE	High	FALSE	Master Protein	P43304	GPD2	Glycerol-3-phosphate dehydrogenase, mitochondrial OS=Homo sapiens (Human) OX=9606 GN=GPD2 PE=1 SV=3	1037.89	0	248.894	41	41	0	503	68	0.3	0.944336	16.83	108	87.4	5.54	4.3	High	High	High	High	High	High	1.12144e+08	1.65489e+08	1.3701e+08	1.71427e+08	1.41498e+08	1.39622e+08	727	80.8	7.69
TRUE	High	FALSE	Master Protein	P08758	ANXA5	Annexin A5 OS=Homo sapiens (Human) OX=9606 GN=ANXA5 PE=1 SV=2	1030	0	186.988	22	21	1	408	73	-0.41	0.944336	19.97	88.3	134.2	3.15	15.62	High	High	High	High	High	High	1.13688e+08	1.54686e+08	1.45578e+08	3.40444e+08	2.67593e+08	1.92665e+08	320	35.9	5.05
FALSE	High	FALSE	Master Protein	Q9H583	HEATR1	HEAT repeat-containing protein 1 OS=Homo sapiens (Human) OX=9606 GN=HEATR1 PE=1 SV=3	1029.33	0	415.389	77	77	0	683	46	0.28	0.944336	17.18	99.2	82	5.05	3.02	High	High	High	High	High	High	8.84592e+07	1.37374e+08	1.14735e+08	1.37506e+08	1.1789e+08	1.12304e+08	2144	242.2	6.54
FALSE	High	FALSE	Master Protein	Q14240	EIF4A2	Eukaryotic initiation factor 4A-II OS=Homo sapiens (Human) OX=9606 GN=EIF4A2 PE=1 SV=2	1028.84	0	147.272	21	8	0	426	67	0.18	0.946572	17.38	118.8	103	4.87	5.68	High	High	High	High	High	High	1.04976e+07	1.42008e+07	1.43783e+07	1.7178e+07	1.51201e+07	1.22612e+07	407	46.4	5.48
FALSE	High	FALSE	Master Protein	P54886	ALDH18A1	Delta-1-pyrroline-5-carboxylate synthase OS=Homo sapiens (Human) OX=9606 GN=ALDH18A1 PE=1 SV=2	1028.67	0	285.109	38	38	0	459	61	0.25	0.944336	17.32	104.2	89.4	4.79	2.75	High	High	High	High	High	High	1.23149e+08	1.83467e+08	1.53621e+08	1.99481e+08	1.65061e+08	1.58042e+08	795	87.2	7.12
FALSE	High	FALSE	Master Protein	Q16531	DDB1	DNA damage-binding protein 1 OS=Homo sapiens (Human) OX=9606 GN=DDB1 PE=1 SV=1	1027.72	0	289.274	45	45	0	505	48	0.12	0.946088	13.51	115	99.6	2.08	2.3	High	High	High	High	High	High	1.2578e+08	1.76895e+08	1.69491e+08	2.11042e+08	1.75599e+08	1.56036e+08	1140	126.9	5.26
TRUE	High	FALSE	Master Protein	Q92945	KHSRP	Far upstream element-binding protein 2 OS=Homo sapiens (Human) OX=9606 GN=KHSRP PE=1 SV=4	1024.54	0	206.99	27	25	2	485	48	0	0.999899	14.29	103.5	99.1	4.84	3.98	High	High	High	High	High	High	1.29305e+08	2.06224e+08	1.81949e+08	2.46716e+08	2.08994e+08	2.03535e+08	711	73.1	7.3
FALSE	High	FALSE	Master Protein	O43390	HNRNPR	Heterogeneous nuclear ribonucleoprotein R OS=Homo sapiens (Human) OX=9606 GN=HNRNPR PE=1 SV=1	1020.09	0	213.204	26	20	0	592	45	0.14	0.944336	14.16	102.7	96.8	4.88	3.07	High	High	High	High	High	High	1.4494e+08	2.10321e+08	1.77409e+08	2.48623e+08	2.20302e+08	2.04566e+08	633	70.9	8.13
TRUE	High	FALSE	Master Protein	P55786	NPEPPS	Puromycin-sensitive aminopeptidase OS=Homo sapiens (Human) OX=9606 GN=NPEPPS PE=1 SV=2	1018.8	0	247.948	37	37	0	479	54	-0.33	0.944336	15.18	96.2	123.2	7.22	7.94	High	High	High	High	High	High	9.22068e+07	1.1947e+08	1.26327e+08	2.25142e+08	1.90341e+08	1.50643e+08	919	103.2	5.72
FALSE	High	FALSE	Master Protein	Q5JPE7	NOMO2	Nodal modulator 2 OS=Homo sapiens (Human) OX=9606 GN=NOMO2 PE=1 SV=1	1017.61	0	295.89	41	2	39	530	50	0.06	0.974591	17.24	93.7	91.6	2.4	3.56	High	High	High	High	High	High	7.13516e+07	1.00386e+08	9.06247e+07	1.20643e+08	1.10021e+08	9.90069e+07	1267	139.4	5.76
FALSE	High	FALSE	Master Protein	Q15155	NOMO1	Nodal modulator 1 OS=Homo sapiens (Human) OX=9606 GN=NOMO1 PE=1 SV=5	1014.71	0	291.773	40	1	0	520	50	-0.04	0.944336	10.6	88.9	91.3	7.43	10.36	High	High	High	High	High	High	1693645	2.67549e+06	2.61815e+06	3.58067e+06	2663603	2.96955e+06	1222	134.2	5.81
FALSE	High	FALSE	Master Protein	Q7KZF4	SND1	Staphylococcal nuclease domain-containing protein 1 OS=Homo sapiens (Human) OX=9606 GN=SND1 PE=1 SV=1	1009.29	0	277.711	41	41	0	481	57	-0.05	0.97567	13.06	87.5	137.4	2.98	24.26	High	High	High	High	High	High	1.21816e+08	1.7044e+08	1.66423e+08	3.61145e+08	2.05943e+08	3.05242e+08	910	101.9	7.17
TRUE	High	FALSE	Master Protein	P13929	ENO3	Beta-enolase OS=Homo sapiens (Human) OX=9606 GN=ENO3 PE=1 SV=5	1009.19	0	82.832	6	1	0	376	21	-0.24	0.944336	35.75	96.5	120.8	14.19	32.42	High	High	High	High	High	High	1.81769e+06	2678449	3.09539e+06	2.69363e+06	3.73429e+06	4.13706e+06	434	47	7.71
TRUE	High	FALSE	Master Protein	Q9Y490	TLN1	Talin-1 OS=Homo sapiens (Human) OX=9606 GN=TLN1 PE=1 SV=3	1007.67	0	414.144	72	66	6	559	45	-0.34	0.944336	19.5	95	112.3	7.81	0.75	High	High	High	High	High	High	8.42097e+07	1.22421e+08	1.28324e+08	1.90972e+08	1.60938e+08	1.45945e+08	2541	269.6	6.07
TRUE	High	FALSE	Master Protein	P22392	NME2; NME1-NME2	Nucleoside diphosphate kinase B OS=Homo sapiens (Human) OX=9606 GN=NME2 PE=1 SV=1	1006.65	0	135.129	11	6	0	444	74	-0.19	0.944336	15.52	104.6	115.5	5.8	8.9	High	High	High	High	High	High	1.18475e+08	1.56155e+08	1.60188e+08	2.46837e+08	2.23e+08	1.69301e+08	152	17.3	8.41
FALSE	High	FALSE	Master Protein	P30048	PRDX3	Thioredoxin-dependent peroxide reductase, mitochondrial OS=Homo sapiens (Human) OX=9606 GN=PRDX3 PE=1 SV=3	1002	0	138.449	11	11	0	359	55	0.24	0.944336	14.49	103.5	85.8	4.94	2.51	High	High	High	High	High	High	3.0546e+08	4.59819e+08	3.83345e+08	477815795	4.05513e+08	3.84803e+08	256	27.7	7.78
FALSE	High	FALSE	Master Protein	P08195	SLC3A2	4F2 cell-surface antigen heavy chain OS=Homo sapiens (Human) OX=9606 GN=SLC3A2 PE=1 SV=3	1000.59	0	250.91	27	27	0	420	46	0.09	0.96566	14.3	84.7	79.1	7.07	0.48	High	High	High	High	High	High	1.83332e+08	2.66847e+08	2.16066e+08	3.24214e+08	2.76016e+08	2.48569e+08	630	68	5.01
TRUE	High	FALSE	Master Protein	Q9Y678	COPG1	Coatomer subunit gamma-1 OS=Homo sapiens (Human) OX=9606 GN=COPG1 PE=1 SV=1	998.44	0	296.678	38	34	4	480	65	-0.25	0.944336	18.28	92.1	110.3	7.7	6.65	High	High	High	High	High	High	5.89992e+07	7.89548e+07	8.47532e+07	1.33299e+08	1.24248e+08	9.89726e+07	874	97.7	5.47
FALSE	High	FALSE	Master Protein	Q96AG4	LRRC59	Leucine-rich repeat-containing protein 59 OS=Homo sapiens (Human) OX=9606 GN=LRRC59 PE=1 SV=1	989.05	0	132.075	15	15	0	374	50	0.16	0.944336	18.9	102.6	90.6	3.53	7.28	High	High	High	High	High	High	1.68713e+08	2.56798e+08	2.20884e+08	2.81122e+08	2.31775e+08	2.41186e+08	307	34.9	9.57
TRUE	High	FALSE	Master Protein	P18669	PGAM1; LOC643576	Phosphoglycerate mutase 1 OS=Homo sapiens (Human) OX=9606 GN=PGAM1 PE=1 SV=2	986.65	0	176.425	16	16	0	402	78	-0.3	0.944336	19	101.6	123.3	8.47	8.14	High	High	High	High	High	High	1.35915e+08	1.72742e+08	1.8727e+08	3.40496e+08	2.65867e+08	2.24136e+08	254	28.8	7.18
TRUE	High	FALSE	Master Protein	Q14690	PDCD11	Protein RRP5 homolog OS=Homo sapiens (Human) OX=9606 GN=PDCD11 PE=1 SV=3	986.2	0	327.982	57	57	0	556	41	-0.33	0.944336	14.48	80.1	100.7	7.35	7.31	High	High	High	High	High	High	6.33405e+07	8.56581e+07	7.28117e+07	1.29894e+08	1.19901e+08	116411413	1871	208.6	8.87
FALSE	High	FALSE	Master Protein	O43143	DHX15	Pre-mRNA-splicing factor ATP-dependent RNA helicase DHX15 OS=Homo sapiens (Human) OX=9606 GN=DHX15 PE=1 SV=2	983.61	0	240.206	33	33	0	485	51	0.17	0.944336	13.61	107	92.3	1.96	2.11	High	High	High	High	High	High	1.40811e+08	2.05044e+08	181855849	2.3689e+08	195816393	1.76305e+08	795	90.9	7.46
FALSE	High	FALSE	Master Protein	Q9NUJ1	ABHD10	Mycophenolic acid acyl-glucuronide esterase, mitochondrial OS=Homo sapiens (Human) OX=9606 GN=ABHD10 PE=1 SV=1	981.31	0	168.884	17	17	0	384	63	0.23	0.944336	16.53	108.9	93.5	5.18	1.58	High	High	High	High	High	High	1.48517e+08	2.13449e+08	1.79969e+08	2.39618e+08	1.98821e+08	1.84879e+08	306	33.9	8.57
FALSE	High	FALSE	Master Protein	Q9UQ35	SRRM2	Serine/arginine repetitive matrix protein 2 OS=Homo sapiens (Human) OX=9606 GN=SRRM2 PE=1 SV=2	979.03	0	273.555	40	40	0	481	21	0.38	0.944336	20.64	107.8	89.6	7.29	6.01	High	High	High	High	High	High	1.13702e+08	1.87786e+08	1.54105e+08	1.81606e+08	1.51979e+08	1.53944e+08	2752	299.4	12.06
TRUE	High	FALSE	Master Protein	P22234	PAICS	Multifunctional protein ADE2 OS=Homo sapiens (Human) OX=9606 GN=PAICS PE=1 SV=3	978.91	0	196.154	26	26	0	428	68	-0.23	0.944336	12.24	101.6	120.3	4.62	6.44	High	High	High	High	High	High	1.28392e+08	1.70354e+08	1.68569e+08	282795310	252299881	2.01201e+08	425	47	7.23
TRUE	High	FALSE	Master Protein	Q9UQ80	PA2G4	Proliferation-associated protein 2G4 OS=Homo sapiens (Human) OX=9606 GN=PA2G4 PE=1 SV=3	978.81	0	140.523	22	22	0	426	67	-0.16	0.944336	14.88	96.5	111.7	6.93	4.19	High	High	High	High	High	High	1.549e+08	2.21741e+08	2.30763e+08	3.5886e+08	2.88933e+08	256359806	394	43.8	6.55
FALSE	High	FALSE	Master Protein	Q99714	HSD17B10	3-hydroxyacyl-CoA dehydrogenase type-2 OS=Homo sapiens (Human) OX=9606 GN=HSD17B10 PE=1 SV=3	976.95	0	191.881	17	17	0	416	89	0.26	0.944336	14.34	105.4	87.1	5.44	2.79	High	High	High	High	High	High	1.05266e+08	1.53757e+08	128031104	1.64186e+08	1.35529e+08	1.29852e+08	261	26.9	7.78
TRUE	High	FALSE	Master Protein	P23396	RPS3	40S ribosomal protein S3 OS=Homo sapiens (Human) OX=9606 GN=RPS3 PE=1 SV=2	973.97	0	124.692	20	20	0	481	78	-0.55	0.944336	14.98	82.2	120	9.25	3.15	High	High	High	High	High	High	1.75186e+08	2.31498e+08	2.56289e+08	4.63541e+08	4.12256e+08	3.81839e+08	243	26.7	9.66
FALSE	High	FALSE	Master Protein	Q07955	SRSF1	Serine/arginine-rich splicing factor 1 OS=Homo sapiens (Human) OX=9606 GN=SRSF1 PE=1 SV=2	973.49	0	82.138	15	14	1	459	48	0.24	0.944336	21.32	104.4	87.7	1.49	10.86	High	High	High	High	High	High	1.50566e+08	2.23e+08	1.99522e+08	2.31195e+08	2.03839e+08	2.17979e+08	248	27.7	10.36
FALSE	High	FALSE	Master Protein	Q99623	PHB2	Prohibitin-2 OS=Homo sapiens (Human) OX=9606 GN=PHB2 PE=1 SV=2	971.75	0	132.144	17	17	0	477	66	0.32	0.944336	17.4	100.7	80.6	3.79	6.66	High	High	High	High	High	High	3.1196e+08	4.86769e+08	4.28144e+08	4.66412e+08	4.14676e+08	4.10593e+08	299	33.3	9.83
FALSE	High	FALSE	Master Protein	O60264	SMARCA5	SWI/SNF-related matrix-associated actin-dependent regulator of chromatin subfamily A member 5 OS=Homo sapiens (Human) OX=9606 GN=SMARCA5 PE=1 SV=1	969.53	0	254.472	51	36	15	598	52	0.25	0.944336	13.54	104.2	87.3	4.86	5.75	High	High	High	High	High	High	9.22868e+07	1.42542e+08	119346603	1.37744e+08	1.2463e+08	1.19622e+08	1052	121.8	8.09
FALSE	High	FALSE	Master Protein	O60716	CTNND1	Catenin delta-1 OS=Homo sapiens (Human) OX=9606 GN=CTNND1 PE=1 SV=1	968.11	0	229.459	32	32	0	434	46	-0.01	0.996721	13.74	95.2	97.2	2.98	2.01	High	High	High	High	High	High	6.91377e+07	1.04916e+08	9.14068e+07	1.33194e+08	1.13137e+08	1.06409e+08	968	108.1	6.23
FALSE	High	FALSE	Master Protein	P12236	SLC25A6	ADP/ATP translocase 3 OS=Homo sapiens (Human) OX=9606 GN=SLC25A6 PE=1 SV=4	959.02	0	122.009	16	1	4	461	54	0.35	0.944336	11.46	105.3	78.2	7.41	6.16	High	High	High	High	High	High	8.08227e+07	1.1213e+08	9.30183e+07	1.08653e+08	92597853	9.32953e+07	298	32.8	9.74
FALSE	High	FALSE	Master Protein	P17096	HMGA1	High mobility group protein HMG-I/HMG-Y OS=Homo sapiens (Human) OX=9606 GN=HMGA1 PE=1 SV=3	955.33	0	61.366	7	7	0	278	41	0.27	0.944336	24.62	94.9	73.2	5.11	4.03	High	High	High	High	High	High	8.8958e+07	1.40979e+08	1.29542e+08	1.32169e+08	1.21401e+08	1.0951e+08	107	11.7	10.32
TRUE	High	FALSE	Master Protein	P22102	GART	Trifunctional purine biosynthetic protein adenosine-3 OS=Homo sapiens (Human) OX=9606 GN=GART PE=1 SV=1	955.2	0	272.604	39	39	0	442	55	-0.31	0.944336	17.95	93.2	116.8	7.75	7.86	High	High	High	High	High	High	9.40888e+07	1.24595e+08	1.33916e+08	2.32532e+08	1.89955e+08	1.54117e+08	1010	107.7	6.7
FALSE	High	FALSE	Master Protein	Q13435	SF3B2	Splicing factor 3B subunit 2 OS=Homo sapiens (Human) OX=9606 GN=SF3B2 PE=1 SV=2	954.25	0	227.672	35	35	0	473	45	0.2	0.944336	19.38	104.5	88.4	6.22	9.1	High	High	High	High	High	High	1.12913e+08	1.82844e+08	1.52441e+08	1.82648e+08	1.54925e+08	1.64324e+08	895	100.2	5.67
TRUE	High	FALSE	Master Protein	Q9BQG0	MYBBP1A	Myb-binding protein 1A OS=Homo sapiens (Human) OX=9606 GN=MYBBP1A PE=1 SV=2	953.89	0	273.289	46	46	0	499	44	-0.04	0.981511	14.95	94.8	94.9	2.32	6.23	High	High	High	High	High	High	6.42489e+07	9.74136e+07	8.72908e+07	1.21133e+08	1.05716e+08	1.05242e+08	1328	148.8	9.28
FALSE	High	FALSE	Master Protein	Q07065	CKAP4	Cytoskeleton-associated protein 4 OS=Homo sapiens (Human) OX=9606 GN=CKAP4 PE=1 SV=2	953.33	0	193.911	28	27	0	415	54	0.15	0.944336	13.1	98.7	87.9	6.79	2.24	High	High	High	High	High	High	7.44085e+07	1.23368e+08	1.05851e+08	1.33305e+08	1.14079e+08	1.07334e+08	602	66	5.92
TRUE	High	FALSE	Master Protein	P09104	ENO2	Gamma-enolase OS=Homo sapiens (Human) OX=9606 GN=ENO2 PE=1 SV=3	949.7	0	89.2	9	5	0	350	29	-0.2	0.944336	15.08	104.9	129.9	12.25	16.66	High	Peak Found	High	High	High	High	3.24627e+06	3.97871e+06	4.67987e+06	7.58224e+06	6.64216e+06	4.38469e+06	434	47.2	5.03
TRUE	High	FALSE	Master Protein	P41252	IARS	Isoleucine--tRNA ligase, cytoplasmic OS=Homo sapiens (Human) OX=9606 GN=IARS1 PE=1 SV=2	941.16	0	267.453	49	49	0	491	50	-0.32	0.944336	19.13	99.8	116.9	11.65	6.61	High	High	High	High	High	High	9.25535e+07	1.07771e+08	1.21114e+08	2.14715e+08	1.71627e+08	1.45609e+08	1262	144.4	6.15
TRUE	High	FALSE	Master Protein	O00410	IPO5	Importin-5 OS=Homo sapiens (Human) OX=9606 GN=IPO5 PE=1 SV=4	936.85	0	301.774	38	35	3	416	52	-0.11	0.956105	14.89	100.6	111.1	4.12	6.83	High	High	High	High	High	High	110156659	1.50734e+08	1.50403e+08	2.31696e+08	1.96134e+08	1.58265e+08	1097	123.6	4.94
FALSE	High	FALSE	Master Protein	P42166	TMPO	Lamina-associated polypeptide 2, isoform alpha OS=Homo sapiens (Human) OX=9606 GN=TMPO PE=1 SV=2	935.81	0	244.042	31	31	0	425	73	0.24	0.944336	15.27	103.9	89.5	6.5	2.66	High	High	High	High	High	High	1.23055e+08	1.97864e+08	1.62171e+08	2.01088e+08	1.63591e+08	1.54942e+08	694	75.4	7.66
FALSE	High	FALSE	Master Protein	P35613	BSG	Basigin OS=Homo sapiens (Human) OX=9606 GN=BSG PE=1 SV=2	933.33	0	109.267	8	8	0	321	26	0.25	0.944336	12.84	99.8	79.3	5.7	8	High	High	High	High	High	High	1.05372e+08	1.55598e+08	1.28422e+08	1.55073e+08	1.35058e+08	1.38699e+08	385	42.2	5.66
TRUE	High	FALSE	Master Protein	P09429	HMGB1	High mobility group protein B1 OS=Homo sapiens (Human) OX=9606 GN=HMGB1 PE=1 SV=3	928.57	0	137.759	13	10	3	459	56	-0.29	0.944336	16.16	93.7	115.6	6.1	3.14	High	High	High	High	High	High	2.76066e+08	3.67775e+08	3.27048e+08	5.91392e+08	5.14353e+08	4.38316e+08	215	24.9	5.74
TRUE	High	FALSE	Master Protein	P0CG38	POTEI	POTE ankyrin domain family member I OS=Homo sapiens (Human) OX=9606 GN=POTEI PE=3 SV=1	927.24	0	54.229	6	1	0	465	5	-0.65	0.79125	26.48	52.1	81.9	20.34	11.12	Peak Found	Peak Found	Peak Found	Peak Found	Peak Found	High	235861	492602	463612	1.0151e+06	708183	781407	1075	121.2	6.21
TRUE	High	FALSE	Master Protein	P06744	GPI	Glucose-6-phosphate isomerase OS=Homo sapiens (Human) OX=9606 GN=GPI PE=1 SV=4	921.66	0	195.217	24	24	0	413	50	-0.22	0.944336	16	103.3	123.8	5.64	7.52	High	High	High	High	High	High	1.5212e+08	2.05802e+08	2.11974e+08	3.6302e+08	2.93985e+08	2.41842e+08	558	63.1	8.32
FALSE	High	FALSE	Master Protein	P45880	VDAC2	Voltage-dependent anion-selective channel protein 2 OS=Homo sapiens (Human) OX=9606 GN=VDAC2 PE=1 SV=2	918.09	0	142.569	13	13	0	371	60	0.32	0.944336	13.64	104.5	81.4	6.51	6.91	High	High	High	High	High	High	2.68613e+08	3.9578e+08	3.22146e+08	3.9518e+08	3.31094e+08	3.40415e+08	294	31.5	7.56
FALSE	High	FALSE	Master Protein	Q9UJZ1	STOML2	Stomatin-like protein 2, mitochondrial OS=Homo sapiens (Human) OX=9606 GN=STOML2 PE=1 SV=1	911.85	0	210.536	21	21	0	380	67	0.37	0.944336	17.61	103.3	76.3	3.94	9.85	High	High	High	High	High	High	1.01111e+08	1.44933e+08	1.25139e+08	1.39585e+08	1.17208e+08	1.2645e+08	356	38.5	7.39
FALSE	High	FALSE	Master Protein	P24752	ACAT1	Acetyl-CoA acetyltransferase, mitochondrial OS=Homo sapiens (Human) OX=9606 GN=ACAT1 PE=1 SV=1	905.2	0	196.374	18	18	0	351	60	0.27	0.944336	15.85	107.7	87	1.3	4.51	High	High	High	High	High	High	1.28669e+08	1.9071e+08	1.718e+08	196587512	1.67916e+08	1.64384e+08	427	45.2	8.85
FALSE	High	FALSE	Master Protein	P61604	HSPE1	10 kDa heat shock protein, mitochondrial OS=Homo sapiens (Human) OX=9606 GN=HSPE1 PE=1 SV=2	899.95	0	62.188	10	10	0	457	70	0.25	0.944336	15.06	102.7	87.3	3.93	4.08	High	High	High	High	High	High	6.74337e+08	1.04767e+09	9.04574e+08	1.08917e+09	9.27093e+08	9.02425e+08	102	10.9	8.92
FALSE	High	FALSE	Master Protein	P28331	NDUFS1	NADH-ubiquinone oxidoreductase 75 kDa subunit, mitochondrial OS=Homo sapiens (Human) OX=9606 GN=NDUFS1 PE=1 SV=3	887.46	0	212.555	32	32	0	398	59	0.23	0.944336	13.29	106.5	90.4	1.35	5.51	High	High	High	High	High	High	7.50539e+07	1.08422e+08	9.75488e+07	1.19927e+08	9.86709e+07	9.9601e+07	727	79.4	6.23
FALSE	High	FALSE	Master Protein	P51659	HSD17B4	Peroxisomal multifunctional enzyme type 2 OS=Homo sapiens (Human) OX=9606 GN=HSD17B4 PE=1 SV=3	886.02	0	229.516	34	34	0	408	61	0.15	0.944336	14.51	108.5	91.7	3.25	5.78	High	High	High	High	High	High	9.28763e+07	1.34062e+08	1.16713e+08	1.47756e+08	1.23687e+08	1.24778e+08	736	79.6	8.84
FALSE	High	FALSE	Master Protein	Q00325	SLC25A3	Phosphate carrier protein, mitochondrial OS=Homo sapiens (Human) OX=9606 GN=SLC25A3 PE=1 SV=2	885.95	0	97.251	16	16	0	446	44	0.27	0.944336	16.39	103.4	79.6	5.68	6.97	High	High	High	High	High	High	2.30518e+08	3.70687e+08	3.37428e+08	3.53247e+08	3.1435e+08	3.12768e+08	362	40.1	9.38
FALSE	High	FALSE	Master Protein	P39656	DDOST	Dolichyl-diphosphooligosaccharide--protein glycosyltransferase 48 kDa subunit OS=Homo sapiens (Human) OX=9606 GN=DDOST PE=1 SV=4	882.38	0	158.951	16	16	0	322	58	0.16	0.944336	15.49	98.7	88	4.42	6.24	High	High	High	High	High	High	1.16701e+08	1.64554e+08	1.42508e+08	1.91233e+08	1.5952e+08	1.62407e+08	456	50.8	6.55
TRUE	High	FALSE	Master Protein	Q86VP6	CAND1	Cullin-associated NEDD8-dissociated protein 1 OS=Homo sapiens (Human) OX=9606 GN=CAND1 PE=1 SV=2	877.77	0	252.774	46	46	0	538	48	-0.14	0.944336	16.18	102.2	120	8.77	4.01	High	High	High	High	High	High	7.64793e+07	1.07612e+08	1.16306e+08	1.69831e+08	1.44774e+08	1.22418e+08	1230	136.3	5.78
FALSE	High	FALSE	Master Protein	O43852	CALU	Calumenin OS=Homo sapiens (Human) OX=9606 GN=CALU PE=1 SV=2	872.69	0	170.661	18	18	0	344	68	0.13	0.945409	16.38	98.4	91.9	1.13	3	High	High	High	High	High	High	8.02585e+07	117783857	1.05974e+08	1.35875e+08	1.20792e+08	1.11566e+08	315	37.1	4.64
FALSE	High	FALSE	Master Protein	P50454	SERPINH1	Serpin H1 OS=Homo sapiens (Human) OX=9606 GN=SERPINH1 PE=1 SV=2	862.56	0	201.262	19	19	0	360	55	0.2	0.944336	16.35	108.4	89.9	6.21	4.38	High	High	High	High	High	High	1.5875e+08	2.26148e+08	1.88182e+08	2.44521e+08	2.08868e+08	2.0401e+08	418	46.4	8.69
TRUE	High	FALSE	Master Protein	Q15365	PCBP1	Poly(rC)-binding protein 1 OS=Homo sapiens (Human) OX=9606 GN=PCBP1 PE=1 SV=2	859.95	0	176.109	16	12	4	359	80	-0.06	0.973479	12.95	104.8	107.3	3.59	4.37	High	High	High	High	High	High	1.31811e+08	1.81536e+08	1.79208e+08	2.67243e+08	2.17488e+08	1.89601e+08	356	37.5	7.09
FALSE	High	FALSE	Master Protein	Q99460	PSMD1	26S proteasome non-ATPase regulatory subunit 1 OS=Homo sapiens (Human) OX=9606 GN=PSMD1 PE=1 SV=2	855.87	0	235.629	36	36	0	418	56	-0.01	0.999899	14.19	106.2	106.9	2.23	4.35	High	High	High	High	High	High	8.38682e+07	1.17262e+08	1.12521e+08	1.70287e+08	1.36058e+08	1.21593e+08	953	105.8	5.39
FALSE	High	FALSE	Master Protein	P55265	ADAR	Double-stranded RNA-specific adenosine deaminase OS=Homo sapiens (Human) OX=9606 GN=ADAR PE=1 SV=4	854.53	0	263.973	43	43	0	496	44	0.22	0.944336	17.43	103.7	88.4	5.68	3.35	High	High	High	High	High	High	9.05074e+07	146365438	1.25105e+08	1.50822e+08	1.29072e+08	1.23775e+08	1226	136	8.65
FALSE	High	FALSE	Master Protein	Q92621	NUP205	Nuclear pore complex protein Nup205 OS=Homo sapiens (Human) OX=9606 GN=NUP205 PE=1 SV=3	852.18	0	273.251	49	49	0	467	32	0.23	0.944336	16.07	104.8	85.2	3.56	3.48	High	High	High	High	High	High	5.38606e+07	7.82224e+07	6.75157e+07	8.26982e+07	6.70463e+07	6.49529e+07	2012	227.8	6.19
TRUE	High	FALSE	Master Protein	Q04637	EIF4G1	Eukaryotic translation initiation factor 4 gamma 1 OS=Homo sapiens (Human) OX=9606 GN=EIF4G1 PE=1 SV=4	849.68	0	228.931	38	38	0	451	31	-0.2	0.944336	15.47	91.3	114.5	6.62	2.15	High	High	High	High	High	High	7.94429e+07	1.12406e+08	1.16914e+08	1.88117e+08	1.6133e+08	1.40561e+08	1599	175.4	5.33
TRUE	High	FALSE	Master Protein	P52209	PGD	6-phosphogluconate dehydrogenase, decarboxylating OS=Homo sapiens (Human) OX=9606 GN=PGD PE=1 SV=3	849.44	0	181.998	22	22	0	389	59	-0.33	0.944336	19.22	99.6	122.7	8.43	9.46	High	High	High	High	High	High	9.13162e+07	1.17811e+08	1.28139e+08	2.38399e+08	1.81337e+08	1.53308e+08	483	53.1	7.23
TRUE	High	FALSE	Master Protein	P18206	VCL	Vinculin OS=Homo sapiens (Human) OX=9606 GN=VCL PE=1 SV=4	844.6	0	256.081	45	45	0	447	49	-0.34	0.944336	15.39	96.1	120.9	8.5	6	High	High	High	High	High	High	7.05482e+07	9.12119e+07	9.94013e+07	1.67495e+08	1.47258e+08	1.18751e+08	1134	123.7	5.66
TRUE	High	TRUE	Master Protein	P62979	RPS27A	Ubiquitin-40S ribosomal protein S27a OS=Homo sapiens (Human) OX=9606 GN=RPS27A PE=1 SV=2	843.9	0	82.531	9	9	0	536	55	-0.16	0.944336	19.56	94.1	99.2	6.98	3.87	High	High	High	High	High	High	2.19416e+08	3.09479e+08	3.24223e+08	4.61259e+08	365877374	3.37829e+08	156	18	9.64
FALSE	High	FALSE	Master Protein	P36776	LONP1	Lon protease homolog, mitochondrial OS=Homo sapiens (Human) OX=9606 GN=LONP1 PE=1 SV=2	840.32	0	277.767	41	41	0	402	55	0.12	0.946088	15.47	97.4	84.7	5.78	5.01	High	High	High	High	High	High	1.05657e+08	1.53829e+08	1.27476e+08	1.73473e+08	1.42105e+08	1.42261e+08	959	106.4	6.39
FALSE	High	FALSE	Master Protein	O94826	TOMM70A; TOMM70	Mitochondrial import receptor subunit TOM70 OS=Homo sapiens (Human) OX=9606 GN=TOMM70 PE=1 SV=1	839.62	0	192.231	25	25	0	362	55	0.28	0.944336	14.22	96.4	83.5	3.44	5.38	High	High	High	High	High	High	7.09162e+07	1.09184e+08	9.49703e+07	1.16485e+08	9.28074e+07	9.35925e+07	608	67.4	7.12
TRUE	High	FALSE	Master Protein	P46777	RPL5	60S ribosomal protein L5 OS=Homo sapiens (Human) OX=9606 GN=RPL5 PE=1 SV=3	835.06	0	135.587	16	16	0	357	56	-0.51	0.944336	15.11	82.2	115.2	2.24	2.77	High	High	High	High	High	High	1.34255e+08	1.86151e+08	1.76983e+08	3.40758e+08	3.07574e+08	2.71906e+08	297	34.3	9.72
FALSE	High	FALSE	Master Protein	P12235	SLC25A4	ADP/ATP translocase 1 OS=Homo sapiens (Human) OX=9606 GN=SLC25A4 PE=1 SV=4	830.2	0	117.186	16	4	0	398	55	0.38	0.944336	10.2	105.1	79.1	5.66	0.69	High	High	High	High	High	High	7.78142e+06	10820461	9.26154e+06	10652614	8.97597e+06	8.21124e+06	298	33	9.76
TRUE	High	FALSE	Master Protein	P11586	MTHFD1	C-1-tetrahydrofolate synthase, cytoplasmic OS=Homo sapiens (Human) OX=9606 GN=MTHFD1 PE=1 SV=3	827.18	0	205.84	38	38	0	407	48	-0.36	0.944336	17.76	96.7	124	7.69	7.19	High	High	High	High	High	High	8.16863e+07	1.02475e+08	1.07154e+08	1.9463e+08	1.70159e+08	1.34457e+08	935	101.5	7.3
TRUE	High	FALSE	Master Protein	P62424	RPL7A	60S ribosomal protein L7a OS=Homo sapiens (Human) OX=9606 GN=RPL7A PE=1 SV=2	822.95	0	127.014	18	18	0	371	54	-0.5	0.944336	17.21	80.3	118.1	9.91	2.9	High	High	High	High	High	High	9.91026e+07	1.5308e+08	1.59968e+08	2.83378e+08	2.50602e+08	2.32388e+08	266	30	10.61
FALSE	High	FALSE	Master Protein	P05556	ITGB1	Integrin beta-1 OS=Homo sapiens (Human) OX=9606 GN=ITGB1 PE=1 SV=2	822.13	0	151.432	25	25	0	399	41	-0.03	0.982717	14.17	88.4	90.4	3.82	1.49	High	High	High	High	High	High	9.01364e+07	1.29272e+08	1.1183e+08	1.72314e+08	1.47183e+08	1.36865e+08	798	88.4	5.39
FALSE	High	FALSE	Master Protein	P31930	UQCRC1	Cytochrome b-c1 complex subunit 1, mitochondrial OS=Homo sapiens (Human) OX=9606 GN=UQCRC1 PE=1 SV=3	821.26	0	212.339	20	19	0	340	59	0.31	0.944336	15.84	110.5	85.1	5.13	4.7	High	High	High	High	High	High	1.36193e+08	2.00109e+08	1.67165e+08	1.98001e+08	1.66373e+08	164545187	480	52.6	6.37
FALSE	High	FALSE	Master Protein	Q92841	DDX17	Probable ATP-dependent RNA helicase DDX17 OS=Homo sapiens (Human) OX=9606 GN=DDX17 PE=1 SV=2	820.33	0	172.661	31	23	0	406	52	0.25	0.944336	13.06	106.7	90	5.61	5.44	High	High	High	High	High	High	1.02811e+08	150060639	1.24606e+08	1.57102e+08	1.39807e+08	1.35358e+08	729	80.2	8.27
FALSE	High	FALSE	Master Protein	Q15459	SF3A1	Splicing factor 3A subunit 1 OS=Homo sapiens (Human) OX=9606 GN=SF3A1 PE=1 SV=1	817.33	0	193.472	32	32	0	456	45	0.23	0.944336	13.92	104	88.1	3.61	5.84	High	High	High	High	High	High	9.96103e+07	1.55008e+08	1.37915e+08	1.57574e+08	1.41251e+08	1.36949e+08	793	88.8	5.22
TRUE	High	FALSE	Master Protein	P31939	ATIC	Bifunctional purine biosynthesis protein PURH OS=Homo sapiens (Human) OX=9606 GN=ATIC PE=1 SV=3	802.14	0	247.314	31	31	0	368	73	-0.34	0.944336	16.83	98.5	124.3	7.79	4.97	High	High	High	High	High	High	6.05131e+07	7.49303e+07	7.53844e+07	1.34724e+08	1.21543e+08	9.97799e+07	592	64.6	6.71
TRUE	High	FALSE	Master Protein	Q9Y265	RUVBL1	RuvB-like 1 OS=Homo sapiens (Human) OX=9606 GN=RUVBL1 PE=1 SV=1	801.47	0	201.321	23	23	0	349	66	-0.08	0.96566	13.09	98.6	108.6	10.23	5.46	High	High	High	High	High	High	7.71507e+07	9.25106e+07	8.82589e+07	1.4239e+08	1.17611e+08	9.89572e+07	456	50.2	6.42
FALSE	High	FALSE	Master Protein	P63010	AP2B1	AP-2 complex subunit beta OS=Homo sapiens (Human) OX=9606 GN=AP2B1 PE=1 SV=1	794.2	0	233.516	37	23	14	438	54	-0.01	0.999899	15.69	99.8	100.4	3.33	1.93	High	High	High	High	High	High	7.02953e+07	1.08746e+08	9.7437e+07	1.35332e+08	1.20014e+08	1.07573e+08	937	104.5	5.38
TRUE	High	FALSE	Master Protein	P32969	RPL9	60S ribosomal protein L9 OS=Homo sapiens (Human) OX=9606 GN=RPL9P8 PE=1 SV=1	794.01	0	134.928	11	11	0	310	66	-0.53	0.944336	19.05	81.7	114.9	7.06	7.13	High	High	High	High	High	High	9.02719e+07	1.13914e+08	1.16423e+08	2.60534e+08	1.96175e+08	1.79604e+08	192	21.9	9.95
TRUE	High	FALSE	Master Protein	P63241	EIF5A	Eukaryotic translation initiation factor 5A-1 OS=Homo sapiens (Human) OX=9606 GN=EIF5A PE=1 SV=2	793.85	0	152.89	14	14	0	307	72	-0.29	0.944336	17.93	93.3	118.7	5.73	7.26	High	High	High	High	High	High	1.73523e+08	2.381e+08	2.45604e+08	4.29288e+08	3.55904e+08	2.88794e+08	154	16.8	5.24
TRUE	High	FALSE	Master Protein	P47895	ALDH1A3	Aldehyde dehydrogenase family 1 member A3 OS=Homo sapiens (Human) OX=9606 GN=ALDH1A3 PE=1 SV=2	790.26	0	178.227	28	26	2	402	71	-0.1	0.956105	18.94	100.7	109.4	6.58	2.89	High	High	High	High	High	High	7.67245e+07	1.157e+08	1.16091e+08	1.67932e+08	1.35385e+08	1.26784e+08	512	56.1	7.25
FALSE	High	FALSE	Master Protein	Q96PK6	RBM14; RBM14-RBM4	RNA-binding protein 14 OS=Homo sapiens (Human) OX=9606 GN=RBM14 PE=1 SV=2	787.44	0	215.369	27	27	0	383	49	0.9	0.261603	19.19	126.3	64.4	11.11	7.06	High	High	High	High	High	High	1.43664e+08	2.54389e+08	1.97527e+08	1.38659e+08	1.21923e+08	1.22515e+08	669	69.4	9.67
FALSE	High	FALSE	Master Protein	P49748	ACADVL	Very long-chain specific acyl-CoA dehydrogenase, mitochondrial OS=Homo sapiens (Human) OX=9606 GN=ACADVL PE=1 SV=1	787.18	0	202.418	30	30	0	408	58	0.36	0.944336	15.28	105	79.9	3.76	3.16	High	High	High	High	High	High	7.60351e+07	1.09937e+08	9.47695e+07	1.05709e+08	9.31185e+07	8.71495e+07	655	70.3	8.75
TRUE	High	FALSE	Master Protein	P14868	DARS	Aspartate--tRNA ligase, cytoplasmic OS=Homo sapiens (Human) OX=9606 GN=DARS1 PE=1 SV=2	784.84	0	150.907	29	29	0	369	65	-0.19	0.944336	14.22	96.4	112.2	7.1	5.32	High	High	High	High	High	High	7.6094e+07	9.97801e+07	1.05612e+08	1.67075e+08	1.45204e+08	1.18961e+08	501	57.1	6.55
TRUE	High	FALSE	Master Protein	P15880	RPS2	40S ribosomal protein S2 OS=Homo sapiens (Human) OX=9606 GN=RPS2 PE=1 SV=2	780.38	0	105.604	17	17	0	337	58	-0.49	0.944336	16.92	81.5	113.8	8.29	0.65	High	High	High	High	High	High	1.29669e+08	1.74171e+08	1.89026e+08	3.39907e+08	2.91749e+08	2.66481e+08	293	31.3	10.24
TRUE	High	FALSE	Master Protein	P61247	RPS3A	40S ribosomal protein S3a OS=Homo sapiens (Human) OX=9606 GN=RPS3A PE=1 SV=2	779.18	0	127.706	16	16	0	404	57	-0.53	0.944336	13.6	79	116.2	8.51	1.75	High	High	High	High	High	High	1.42407e+08	1.99713e+08	2.15201e+08	394977441	3.41832e+08	2.99202e+08	264	29.9	9.73
FALSE	High	FALSE	Master Protein	Q99798	ACO2	Aconitate hydratase, mitochondrial OS=Homo sapiens (Human) OX=9606 GN=ACO2 PE=1 SV=2	778.54	0	200.954	28	28	0	347	49	0.19	0.944336	14.54	99.5	84.6	3.67	3.81	High	High	High	High	High	High	5.14575e+07	7.01333e+07	6.4212e+07	7.77428e+07	6.40833e+07	6.26665e+07	780	85.4	7.61
FALSE	High	FALSE	Master Protein	O00148	DDX39A	ATP-dependent RNA helicase DDX39A OS=Homo sapiens (Human) OX=9606 GN=DDX39A PE=1 SV=2	776.98	0	163.785	21	10	0	382	54	0.4	0.944336	21.76	110.6	86.1	5.38	8.53	High	High	High	High	High	High	2.98926e+07	4.81101e+07	4.14571e+07	4.57572e+07	3.52999e+07	3.79594e+07	427	49.1	5.68
TRUE	High	FALSE	Master Protein	O43175	PHGDH	D-3-phosphoglycerate dehydrogenase OS=Homo sapiens (Human) OX=9606 GN=PHGDH PE=1 SV=4	776.89	0	168.817	22	22	0	361	51	-0.15	0.944336	18.4	105.6	116.9	9.49	9.72	High	High	High	High	High	High	1.03469e+08	1.29225e+08	1.42886e+08	2.16024e+08	1.88919e+08	1.4246e+08	533	56.6	6.71
TRUE	High	FALSE	Master Protein	Q9NYU2	UGGT1	UDP-glucose:glycoprotein glucosyltransferase 1 OS=Homo sapiens (Human) OX=9606 GN=UGGT1 PE=1 SV=3	776.62	0	289.076	51	51	0	477	51	-0.11	0.948623	15.41	88.7	101.2	5.13	2.45	High	High	High	High	High	High	5.83233e+07	77809680	7.08206e+07	1.13721e+08	1.01933e+08	8.96374e+07	1555	177.1	5.63
TRUE	High	FALSE	Master Protein	P31946	YWHAB	14-3-3 protein beta/alpha OS=Homo sapiens (Human) OX=9606 GN=YWHAB PE=1 SV=3	772.87	0	131.554	15	9	0	400	69	-0.18	0.944336	17.03	103.8	119.4	10.09	1.32	High	High	High	High	High	High	6.97009e+07	9.16652e+07	1.03174e+08	1.50882e+08	1.32031e+08	1.17173e+08	246	28.1	4.83
FALSE	High	FALSE	Master Protein	Q14978	NOLC1	Nucleolar and coiled-body phosphoprotein 1 OS=Homo sapiens (Human) OX=9606 GN=NOLC1 PE=1 SV=2	767.87	0	94.66	17	17	0	405	25	0.36	0.944336	21.71	112.6	73.6	7.08	10.69	High	High	High	High	High	High	1.14448e+08	1.90902e+08	1.66263e+08	1.52876e+08	1.31535e+08	1.42198e+08	699	73.6	9.47
FALSE	High	FALSE	Master Protein	P35222	CTNNB1	Catenin beta-1 OS=Homo sapiens (Human) OX=9606 GN=CTNNB1 PE=1 SV=1	765.04	0	223.987	30	24	0	383	53	0.08	0.967798	14.45	104.5	94.8	2.37	5.8	High	High	High	High	High	High	6.96584e+07	1.00322e+08	8.88141e+07	1.18652e+08	1.00194e+08	1.00761e+08	781	85.4	5.86
TRUE	High	FALSE	Master Protein	P62906	RPL10A	60S ribosomal protein L10a OS=Homo sapiens (Human) OX=9606 GN=RPL10A PE=1 SV=2	764.91	0	105.03	12	12	0	339	44	-0.56	0.944336	14.64	78.4	116.1	1.32	5.17	High	High	High	High	High	High	1.12075e+08	1.61701e+08	1.52448e+08	313044069	285673763	2.34021e+08	217	24.8	9.94
FALSE	High	FALSE	Master Protein	Q15084	PDIA6	Protein disulfide-isomerase A6 OS=Homo sapiens (Human) OX=9606 GN=PDIA6 PE=1 SV=1	761.68	0	133.242	14	14	0	302	40	0.15	0.944336	15.53	102.3	90.1	5.5	2.04	High	High	High	High	High	High	1.22355e+08	175310616	1.4725e+08	201436660	1.67636e+08	1.58189e+08	440	48.1	5.08
TRUE	High	FALSE	Master Protein	Q9Y230	RUVBL2	RuvB-like 2 OS=Homo sapiens (Human) OX=9606 GN=RUVBL2 PE=1 SV=3	760.75	0	189.839	29	29	0	370	72	-0.07	0.968964	13.18	100.1	103.1	1.49	1.97	High	High	High	High	High	High	8.76073e+07	1.26093e+08	1.1933e+08	1.66859e+08	1.4823e+08	1.31749e+08	463	51.1	5.64
TRUE	High	FALSE	Master Protein	P18085	ARF4	ADP-ribosylation factor 4 OS=Homo sapiens (Human) OX=9606 GN=ARF4 PE=1 SV=3	756.25	0	103.243	12	7	0	289	82	-0.21	0.944336	16.27	97.9	108.6	6.82	7.67	High	High	High	High	High	High	3.30878e+07	41800290	41883593	6.57996e+07	6.1962e+07	4.83601e+07	180	20.5	7.14
TRUE	High	FALSE	Master Protein	P26639	TARS	Threonine--tRNA ligase 1, cytoplasmic OS=Homo sapiens (Human) OX=9606 GN=TARS1 PE=1 SV=3	754.26	0	210.187	35	32	2	430	57	-0.31	0.944336	19.44	95.3	119	8.14	7.43	High	High	High	High	High	High	1.01936e+08	1.25427e+08	1.2478e+08	2.24301e+08	188584085	1.51122e+08	723	83.4	6.67
TRUE	High	FALSE	Master Protein	P23526	AHCY	Adenosylhomocysteinase OS=Homo sapiens (Human) OX=9606 GN=AHCY PE=1 SV=4	750.65	0	141.377	21	21	0	373	46	-0.19	0.944336	15.99	103	121.2	4.2	5.7	High	High	High	High	High	High	1.56919e+08	2.17098e+08	2.17276e+08	3.48497e+08	3.0026e+08	2.45122e+08	432	47.7	6.34
TRUE	High	FALSE	Master Protein	P09211	GSTP1	Glutathione S-transferase P OS=Homo sapiens (Human) OX=9606 GN=GSTP1 PE=1 SV=2	749.43	0	134.846	11	11	0	290	61	-0.25	0.944336	14.88	106.4	129.2	9.11	11.41	High	High	High	High	High	High	2.25654e+08	2.72493e+08	2.83699e+08	5.00446e+08	4.16782e+08	3.12088e+08	210	23.3	5.64
TRUE	High	FALSE	Master Protein	P46013	MKI67	Proliferation marker protein Ki-67 OS=Homo sapiens (Human) OX=9606 GN=MKI67 PE=1 SV=2	747.19	0	371.602	83	83	0	585	40	0.57	0.944336	24.42	114.7	86.7	17.28	9.74	High	High	High	High	High	High	1.00389e+08	1.96314e+08	1.37621e+08	1.32734e+08	1.2589e+08	1.24929e+08	3256	358.5	9.45
FALSE	High	FALSE	Master Protein	Q9UNX4	WDR3	WD repeat-containing protein 3 OS=Homo sapiens (Human) OX=9606 GN=WDR3 PE=1 SV=1	746.28	0	248.576	36	36	0	378	57	0.14	0.946572	15.44	97	81.4	5.29	8.59	High	High	High	High	High	High	47228459	6.61159e+07	5.66618e+07	7.04118e+07	6.17732e+07	6.37936e+07	943	106	6.64
FALSE	High	FALSE	Master Protein	P16422	EPCAM	Epithelial cell adhesion molecule OS=Homo sapiens (Human) OX=9606 GN=EPCAM PE=1 SV=2	746.15	0	110.871	13	13	0	236	44	0.15	0.944336	18.38	100.6	85.8	3.09	3.29	High	High	High	High	High	High	9.58734e+07	1.41008e+08	1.22178e+08	1.54404e+08	1.30613e+08	1.25772e+08	314	34.9	7.46
FALSE	High	FALSE	Master Protein	P51149	RAB7A	Ras-related protein Rab-7a OS=Homo sapiens (Human) OX=9606 GN=RAB7A PE=1 SV=1	745.59	0	130.424	16	16	0	343	72	0.19	0.944336	16.34	104.3	90.4	7.33	3.82	High	High	High	High	High	High	9.52686e+07	1.40019e+08	1.12381e+08	1.47266e+08	1.33092e+08	1.22707e+08	207	23.5	6.7
TRUE	High	FALSE	Master Protein	P55884	EIF3B	Eukaryotic translation initiation factor 3 subunit B OS=Homo sapiens (Human) OX=9606 GN=EIF3B PE=1 SV=3	744.43	0	188.805	32	32	0	335	53	-0.19	0.944336	13.17	97.6	111.9	8.85	5.13	High	High	High	High	High	High	7.12822e+07	9.26068e+07	1.0176e+08	1.63379e+08	1.31726e+08	1.14194e+08	814	92.4	5
FALSE	High	FALSE	Master Protein	P23284	PPIB	Peptidyl-prolyl cis-trans isomerase B OS=Homo sapiens (Human) OX=9606 GN=PPIB PE=1 SV=2	742.49	0	117.814	15	15	0	461	58	0.16	0.944336	13.71	100.2	91.7	5.67	5.78	High	High	High	High	High	High	3.59422e+08	5.61754e+08	4.6324e+08	5.95451e+08	5.3037e+08	5.1634e+08	216	23.7	9.41
FALSE	High	FALSE	Master Protein	Q9NVI7	ATAD3A	ATPase family AAA domain-containing protein 3A OS=Homo sapiens (Human) OX=9606 GN=ATAD3A PE=1 SV=2	740.53	0	138.397	24	11	13	316	45	0.23	0.944336	15.23	99.9	83.6	5.17	8.66	High	High	High	High	High	High	7.83081e+07	1.19739e+08	9.93725e+07	1.19709e+08	1.05601e+08	1.088e+08	634	71.3	8.98
TRUE	High	FALSE	Master Protein	P12429	ANXA3	Annexin A3 OS=Homo sapiens (Human) OX=9606 GN=ANXA3 PE=1 SV=3	740.42	0	141.719	22	22	0	342	72	-0.35	0.944336	14.87	93.2	122.5	6.11	8.92	High	High	High	High	High	High	9.23792e+07	1.21197e+08	125082267	2.45639e+08	1.95641e+08	1.58979e+08	323	36.4	5.92
TRUE	High	FALSE	Master Protein	P36578	RPL4	60S ribosomal protein L4 OS=Homo sapiens (Human) OX=9606 GN=RPL4 PE=1 SV=5	734.33	0	136.067	19	19	0	306	44	-0.53	0.944336	14.83	93.4	138.4	7.33	3.41	High	High	High	High	High	High	1.23489e+08	1.76152e+08	1.84834e+08	3.45372e+08	2.96634e+08	2.52618e+08	427	47.7	11.06
TRUE	High	FALSE	Master Protein	Q01518	CAP1	Adenylyl cyclase-associated protein 1 OS=Homo sapiens (Human) OX=9606 GN=CAP1 PE=1 SV=5	732.48	0	154.866	19	19	0	340	44	-0.21	0.944336	12.75	96.3	117	4.85	6.22	High	High	High	High	High	High	7.4016e+07	1.08515e+08	1.07713e+08	171862272	1.55179e+08	1.24149e+08	475	51.9	8.06
TRUE	High	FALSE	Master Protein	Q01813	PFKP	ATP-dependent 6-phosphofructokinase, platelet type OS=Homo sapiens (Human) OX=9606 GN=PFKP PE=1 SV=2	732.19	0	239.26	30	26	3	353	58	-0.32	0.944336	16.54	96	119.2	8.75	5.84	High	High	High	High	High	High	6.99229e+07	8.85823e+07	9.66025e+07	1.65259e+08	1.39969e+08	1.14951e+08	784	85.5	7.55
TRUE	High	FALSE	Master Protein	P47897	QARS	Glutamine--tRNA ligase OS=Homo sapiens (Human) OX=9606 GN=QARS1 PE=1 SV=1	730.72	0	200.521	33	32	0	339	54	-0.16	0.944336	16.17	101.5	117.6	5.23	6.55	High	High	High	High	High	High	5.41228e+07	7.11225e+07	7.13156e+07	121564614	9.9917e+07	8.26837e+07	775	87.7	7.15
TRUE	High	FALSE	Master Protein	P54577	YARS	Tyrosine--tRNA ligase, cytoplasmic OS=Homo sapiens (Human) OX=9606 GN=YARS1 PE=1 SV=4	727.88	0	189.681	36	36	0	388	74	-0.4	0.944336	16.95	89.5	117	9.21	8.21	High	High	High	High	High	High	7.8744e+07	9.53407e+07	1.011e+08	1.96773e+08	1.59965e+08	1.29425e+08	528	59.1	7.05
TRUE	High	FALSE	Master Protein	Q99497	PARK7	Parkinson disease protein 7 OS=Homo sapiens (Human) OX=9606 GN=PARK7 PE=1 SV=2	726.76	0	125.377	14	14	0	309	82	-0.19	0.944336	15.42	103.7	113.7	8.53	5.72	High	High	High	High	High	High	9.85975e+07	1.23577e+08	1.33192e+08	2.08067e+08	1.74321e+08	1.44447e+08	189	19.9	6.79
TRUE	High	FALSE	Master Protein	P27708	CAD	CAD protein OS=Homo sapiens (Human) OX=9606 GN=CAD PE=1 SV=3	725.74	0	301.674	52	51	1	428	35	-0.42	0.944336	18.54	98	129.9	10.36	12.45	High	High	High	High	High	High	5.60609e+07	6.72466e+07	7.42724e+07	1.45668e+08	1.19157e+08	8.85286e+07	2225	242.8	6.46
FALSE	High	FALSE	Master Protein	Q12788	TBL3	Transducin beta-like protein 3 OS=Homo sapiens (Human) OX=9606 GN=TBL3 PE=1 SV=2	725.66	0	214.347	35	35	0	354	62	0.2	0.944336	17.14	98.2	87.9	8.2	7.76	High	High	High	High	High	High	5.69827e+07	8.5892e+07	6.7302e+07	9.6301e+07	7.41661e+07	7.84324e+07	808	89	6.9
FALSE	High	FALSE	Master Protein	P55084	HADHB	Trifunctional enzyme subunit beta, mitochondrial OS=Homo sapiens (Human) OX=9606 GN=HADHB PE=1 SV=3	725.23	0	151.853	27	27	0	371	64	0.23	0.944336	14.63	106.5	86.8	2.26	3.53	High	High	High	High	High	High	7.72095e+07	1.10952e+08	9.85531e+07	1.15368e+08	1.00788e+08	9.56663e+07	474	51.3	9.41
TRUE	High	FALSE	Master Protein	P08865	RPSA	40S ribosomal protein SA OS=Homo sapiens (Human) OX=9606 GN=RPSA PE=1 SV=4	724.48	0	142.683	14	14	0	271	54	-0.57	0.944336	14.89	83.8	122.5	7.95	1.85	High	High	High	High	High	High	1.26582e+08	1.57488e+08	1.64506e+08	3.40957e+08	296216831	2.58709e+08	295	32.8	4.87
TRUE	High	FALSE	Master Protein	P46782	RPS5	40S ribosomal protein S5 OS=Homo sapiens (Human) OX=9606 GN=RPS5 PE=1 SV=4	722.43	0	84.742	10	10	0	334	38	-0.51	0.944336	17.7	81.9	117.6	5.72	4.51	High	High	High	High	High	High	8.96722e+07	1.19632e+08	1.23113e+08	2.47297e+08	207630370	175619753	204	22.9	9.72
TRUE	High	FALSE	Master Protein	P26640	VARS; VARS2	Valine--tRNA ligase OS=Homo sapiens (Human) OX=9606 GN=VARS1 PE=1 SV=4	719.29	0	239.843	45	45	0	427	46	-0.32	0.944336	17.97	94.4	118.4	9.37	4.56	High	High	High	High	High	High	8.19816e+07	1.02787e+08	1.13474e+08	1.94133e+08	1.6724e+08	1.39345e+08	1264	140.4	7.59
FALSE	High	FALSE	Master Protein	Q8N163	CCAR2; KIAA1967	Cell cycle and apoptosis regulator protein 2 OS=Homo sapiens (Human) OX=9606 GN=CCAR2 PE=1 SV=2	716.69	0	195.895	28	28	0	327	47	0.33	0.944336	14.67	110.4	86	7.95	6.81	High	High	High	High	High	High	8.07261e+07	1.35577e+08	1.11011e+08	1.19777e+08	1.04691e+08	1.05154e+08	923	102.8	5.22
TRUE	High	FALSE	Master Protein	P50395	GDI2	Rab GDP dissociation inhibitor beta OS=Homo sapiens (Human) OX=9606 GN=GDI2 PE=1 SV=2	713.89	0	219.289	30	21	8	311	74	-0.27	0.944336	17.63	103.2	122.3	10.02	7.34	High	High	High	High	High	High	8.7765e+07	1.05079e+08	1.14042e+08	1.91367e+08	1.64819e+08	1.30629e+08	445	50.6	6.47
FALSE	High	FALSE	Master Protein	P61026	RAB10	Ras-related protein Rab-10 OS=Homo sapiens (Human) OX=9606 GN=RAB10 PE=1 SV=1	713.82	0	98.829	15	12	3	344	71	0.18	0.944336	17.21	96.7	89.6	5.38	2.09	High	High	High	High	High	High	1.25812e+08	2.02716e+08	1.75611e+08	2.30476e+08	1.92411e+08	1.81804e+08	200	22.5	8.38
FALSE	High	FALSE	Master Protein	Q7L2E3	DHX30	ATP-dependent RNA helicase DHX30 OS=Homo sapiens (Human) OX=9606 GN=DHX30 PE=1 SV=1	713.15	0	245.751	46	46	0	382	49	0.34	0.944336	17.93	108.2	80.1	2.87	9.75	High	High	High	High	High	High	5.80985e+07	8.65443e+07	7.51916e+07	7.98168e+07	6.93574e+07	7.34295e+07	1194	133.9	8.78
FALSE	High	FALSE	Master Protein	Q9UHX1	PUF60	Poly(U)-binding-splicing factor PUF60 OS=Homo sapiens (Human) OX=9606 GN=PUF60 PE=1 SV=1	713.11	0	189.377	25	25	0	359	65	0.28	0.944336	15.07	106.4	89	5.27	6.09	High	High	High	High	High	High	8.15861e+07	1.30202e+08	1.10551e+08	1.31018e+08	1.09328e+08	1.11019e+08	559	59.8	5.29
TRUE	High	FALSE	Master Protein	P11413	G6PD	Glucose-6-phosphate 1-dehydrogenase OS=Homo sapiens (Human) OX=9606 GN=G6PD PE=1 SV=4	712.56	0	197.74	33	33	0	378	71	-0.28	0.944336	14.23	101.4	126.8	8.33	7.65	High	High	High	High	High	High	9.10423e+07	1.14762e+08	1.23384e+08	2.17505e+08	1.83445e+08	1.46141e+08	515	59.2	6.84
TRUE	High	FALSE	Master Protein	P61981	YWHAG	14-3-3 protein gamma OS=Homo sapiens (Human) OX=9606 GN=YWHAG PE=1 SV=2	711.07	0	125.073	16	12	2	361	70	-0.16	0.944336	19.57	103.5	116.7	5.55	6.18	High	High	High	High	High	High	6.67066e+07	8.97319e+07	9.21706e+07	1.42006e+08	1.24909e+08	1.0038e+08	247	28.3	4.89
FALSE	High	FALSE	Master Protein	P04181	OAT	Ornithine aminotransferase, mitochondrial OS=Homo sapiens (Human) OX=9606 GN=OAT PE=1 SV=1	710.19	0	188.919	24	24	0	301	79	0.21	0.944336	15.68	112.4	93.4	4.44	4.23	High	High	High	High	High	High	1.49789e+08	2.13224e+08	1.83298e+08	2.25741e+08	1.97136e+08	1.89498e+08	439	48.5	7.03
FALSE	High	FALSE	Master Protein	Q16643	DBN1	Drebrin OS=Homo sapiens (Human) OX=9606 GN=DBN1 PE=1 SV=4	709.34	0	189.086	23	23	0	321	57	0.17	0.944336	17.98	98.3	89.2	5.65	6.62	High	High	High	High	High	High	6.91458e+07	1.08813e+08	9.00673e+07	1.1624e+08	1.01125e+08	1.01538e+08	649	71.4	4.45
FALSE	High	FALSE	Master Protein	Q7L014	DDX46	Probable ATP-dependent RNA helicase DDX46 OS=Homo sapiens (Human) OX=9606 GN=DDX46 PE=1 SV=2	708.34	0	171.331	35	35	0	347	43	0.1	0.96192	16.57	107.2	91.6	2.93	9.07	High	High	High	High	High	High	7.67624e+07	1.17176e+08	1.07402e+08	1.26404e+08	1.11028e+08	115503364	1031	117.3	9.29
TRUE	High	FALSE	Master Protein	P31948	STIP1	Stress-induced-phosphoprotein 1 OS=Homo sapiens (Human) OX=9606 GN=STIP1 PE=1 SV=1	704.9	0	200.116	37	37	0	470	56	-0.19	0.944336	18.81	97.4	118.8	5.84	7.29	High	High	High	High	High	High	1.58886e+08	2.29627e+08	2.33584e+08	3.73847e+08	312431793	2.51962e+08	543	62.6	6.8
FALSE	High	FALSE	Master Protein	O75694	NUP155	Nuclear pore complex protein Nup155 OS=Homo sapiens (Human) OX=9606 GN=NUP155 PE=1 SV=1	704.53	0	251.148	38	38	0	356	41	0.27	0.944336	15.34	99.8	88.8	14.21	5.4	High	High	High	High	High	High	4.93966e+07	8.30112e+07	5.75068e+07	7.57192e+07	7.08144e+07	6.4692e+07	1391	155.1	6.16
FALSE	High	FALSE	Master Protein	P62140	PPP1CB	Serine/threonine-protein phosphatase PP1-beta catalytic subunit OS=Homo sapiens (Human) OX=9606 GN=PPP1CB PE=1 SV=3	700.68	0	134.759	16	6	0	290	67	0.09	0.996216	14.12	98.5	94.9	1.49	2.84	High	High	High	High	High	High	1.52942e+07	2.14924e+07	2.01083e+07	2.62441e+07	2.34299e+07	2.14294e+07	327	37.2	6.19
FALSE	High	FALSE	Master Protein	O96008	TOMM40	Mitochondrial import receptor subunit TOM40 homolog OS=Homo sapiens (Human) OX=9606 GN=TOMM40 PE=1 SV=1	699.99	0	139.25	13	13	0	243	54	0.32	0.944336	14.65	100.7	80.5	7.83	5.63	High	High	High	High	High	High	1.01554e+08	1.60827e+08	1.26702e+08	1.52512e+08	1.30819e+08	1.3022e+08	361	37.9	7.25
TRUE	High	FALSE	Master Protein	P07384	CAPN1	Calpain-1 catalytic subunit OS=Homo sapiens (Human) OX=9606 GN=CAPN1 PE=1 SV=1	699.77	0	179.072	32	32	0	360	55	-0.27	0.944336	17.42	100.7	124.8	6.9	5.15	High	High	High	High	High	High	6.72344e+07	8.67074e+07	9.06231e+07	1.6179e+08	1.34311e+08	1.13204e+08	714	81.8	5.67
TRUE	High	FALSE	Master Protein	P27816	MAP4	Microtubule-associated protein 4 OS=Homo sapiens (Human) OX=9606 GN=MAP4 PE=1 SV=3	696.2	0	240.291	42	42	0	445	57	-0.32	0.944336	15.57	94.7	117.7	6.23	4.1	High	High	High	High	High	High	7.62723e+07	1.01183e+08	1.05232e+08	1.79254e+08	1.52932e+08	1.29058e+08	1152	120.9	5.43
FALSE	High	FALSE	Master Protein	P00387	CYB5R3	NADH-cytochrome b5 reductase 3 OS=Homo sapiens (Human) OX=9606 GN=CYB5R3 PE=1 SV=3	696.15	0	148.389	12	12	0	281	66	0.19	0.944336	13.02	103.1	89.3	2.19	1.92	High	High	High	High	High	High	6.17234e+07	8.86196e+07	7.88653e+07	1.00061e+08	8.5e+07	7.98199e+07	301	34.2	7.59
FALSE	High	FALSE	Master Protein	P22087	FBL	rRNA 2'-O-methyltransferase fibrillarin OS=Homo sapiens (Human) OX=9606 GN=FBL PE=1 SV=2	695.59	0	169.969	19	19	0	254	66	0.2	0.944336	15.5	97.7	84.2	4.41	4.93	High	High	High	High	High	High	1.37015e+08	2.04403e+08	1.72337e+08	2.15023e+08	1.90305e+08	1.83362e+08	321	33.8	10.18
TRUE	High	FALSE	Master Protein	P12277	CKB	Creatine kinase B-type OS=Homo sapiens (Human) OX=9606 GN=CKB PE=1 SV=1	693.35	0	173.427	18	18	0	310	67	-0.19	0.944336	18.24	110.3	126.5	9.83	7.89	High	High	High	High	High	High	1.27385e+08	1.51362e+08	1.55165e+08	2.68618e+08	2.1524e+08	1.77506e+08	381	42.6	5.59
FALSE	High	FALSE	Master Protein	P46060	RANGAP1	Ran GTPase-activating protein 1 OS=Homo sapiens (Human) OX=9606 GN=RANGAP1 PE=1 SV=1	691.47	0	180.605	28	28	0	274	59	0.07	0.971466	17.24	97.2	92.4	3.68	6.37	High	High	High	High	High	High	5.66659e+07	8.81547e+07	7.73255e+07	9.95955e+07	8.88921e+07	8.7313e+07	587	63.5	4.68
FALSE	High	FALSE	Master Protein	Q9UMS4	PRPF19	Pre-mRNA-processing factor 19 OS=Homo sapiens (Human) OX=9606 GN=PRPF19 PE=1 SV=1	687.02	0	165.049	16	16	0	309	61	0.33	0.944336	14.72	106.3	86.7	4.3	1.86	High	High	High	High	High	High	9.71617e+07	1.48334e+08	1.25394e+08	1.48892e+08	1.27697e+08	1.19218e+08	504	55.1	6.61
TRUE	High	FALSE	Master Protein	P05387	RPLP2	60S acidic ribosomal protein P2 OS=Homo sapiens (Human) OX=9606 GN=RPLP2 PE=1 SV=1	686.02	0	152.26	10	9	1	270	96	-0.29	0.944336	15.48	90.6	107.7	5.66	3.9	High	High	High	High	High	High	2.18206e+08	2.86494e+08	2.91762e+08	4.96974e+08	4.17983e+08	3.56999e+08	115	11.7	4.54
TRUE	High	FALSE	Master Protein	P27695	APEX1	DNA-(apurinic or apyrimidinic site) lyase OS=Homo sapiens (Human) OX=9606 GN=APEX1 PE=1 SV=2	685.22	0	161.896	19	19	0	280	60	-0.16	0.944336	14.66	103	117.7	4.57	8.91	High	High	High	High	High	High	6.07399e+07	8.11711e+07	8.09374e+07	1.38583e+08	1.11918e+08	8.98413e+07	318	35.5	8.12
TRUE	High	FALSE	Master Protein	P62826	RAN	GTP-binding nuclear protein Ran OS=Homo sapiens (Human) OX=9606 GN=RAN PE=1 SV=3	683.67	0	99.418	11	11	0	304	45	-0.11	0.956105	12.31	102.2	111	2.72	4.17	High	High	High	High	High	High	2.12662e+08	3.17587e+08	2.99073e+08	4.50295e+08	3.84039e+08	3.23742e+08	216	24.4	7.49
FALSE	High	FALSE	Master Protein	P62136	PPP1CA	Serine/threonine-protein phosphatase PP1-alpha catalytic subunit OS=Homo sapiens (Human) OX=9606 GN=PPP1CA PE=1 SV=1	682.79	0	132.991	16	5	11	297	62	0.01	0.997152	15.43	102.5	102.9	2.16	2.4	High	High	High	High	High	High	1.07021e+08	1.52579e+08	1.36577e+08	1.99793e+08	1.65072e+08	1.56773e+08	330	37.5	6.33
FALSE	High	FALSE	Master Protein	P38159	RBMX	RNA-binding motif protein, X chromosome OS=Homo sapiens (Human) OX=9606 GN=RBMX PE=1 SV=3	681.59	0	129.352	17	6	11	403	40	0.33	0.944336	19.22	103.1	88	12.41	17	High	High	High	High	High	High	1.82111e+08	2.97319e+08	2.13221e+08	222028119	2.50608e+08	2.39995e+08	391	42.3	10.05
FALSE	High	FALSE	Master Protein	Q13185	CBX3; C15orf57; CCDC32	Chromobox protein homolog 3 OS=Homo sapiens (Human) OX=9606 GN=CBX3 PE=1 SV=4	681.43	0	84.766	9	7	3	278	56	0.25	0.944336	11.23	111.5	93.6	1.69	5.76	High	High	High	High	High	High	1.13508e+08	1.64876e+08	1.47075e+08	1.69616e+08	1.536e+08	1.47328e+08	183	20.8	5.33
FALSE	High	FALSE	Master Protein	O95782	AP2A1	AP-2 complex subunit alpha-1 OS=Homo sapiens (Human) OX=9606 GN=AP2A1 PE=1 SV=3	679.45	0	190.276	32	23	9	364	44	0	0.999899	15.2	109.8	93	6.34	5.24	High	High	High	High	High	High	9.54984e+07	1.32844e+08	1.12212e+08	1.42853e+08	1.25204e+08	1.22192e+08	977	107.5	7.03
TRUE	High	FALSE	Master Protein	Q9P2J5	LARS	Leucine--tRNA ligase, cytoplasmic OS=Homo sapiens (Human) OX=9606 GN=LARS1 PE=1 SV=2	675.9	0	239.683	42	42	0	388	46	-0.35	0.944336	18.88	93.3	117	9.26	5.11	High	High	High	High	High	High	5.33045e+07	6.54733e+07	7.11122e+07	132242933	1.07812e+08	9.24031e+07	1176	134.4	7.3
FALSE	High	FALSE	Master Protein	P17980	PSMC3	26S proteasome regulatory subunit 6A OS=Homo sapiens (Human) OX=9606 GN=PSMC3 PE=1 SV=3	675.4	0	145.147	20	20	0	296	62	0.1	0.965288	11.98	105.1	101.5	3.84	1.52	High	High	High	High	High	High	4.74393e+07	6.45698e+07	5.89512e+07	8.1243e+07	7.0761e+07	6.22435e+07	439	49.2	5.24
FALSE	High	FALSE	Master Protein	P09622	DLD	Dihydrolipoyl dehydrogenase, mitochondrial OS=Homo sapiens (Human) OX=9606 GN=DLD PE=1 SV=2	675.04	0	124.75	13	13	0	252	35	0.11	0.956105	19.85	104.4	96.1	6.7	4.99	High	High	High	High	High	High	8.25221e+07	1.19116e+08	97497212	1.42966e+08	1.12362e+08	1.11599e+08	509	54.1	7.85
TRUE	High	FALSE	Master Protein	P09382	LGALS1	Galectin-1 OS=Homo sapiens (Human) OX=9606 GN=LGALS1 PE=1 SV=2	674.7	0	86.651	7	7	0	288	70	-0.09	0.962232	11.58	101.1	105.7	5.07	4.68	High	High	High	High	High	High	2.31391e+08	3.17446e+08	3.23296e+08	4.41921e+08	3.89948e+08	3.74895e+08	135	14.7	5.5
FALSE	High	FALSE	Master Protein	Q08945	SSRP1	FACT complex subunit SSRP1 OS=Homo sapiens (Human) OX=9606 GN=SSRP1 PE=1 SV=1	671.5	0	158.001	26	26	0	337	40	0.31	0.944336	13.44	109.9	89.2	2.82	3.5	High	High	High	High	High	High	1.13049e+08	1.66065e+08	1.44651e+08	1.68431e+08	1.47995e+08	1.3973e+08	709	81	6.87
TRUE	High	FALSE	Master Protein	Q9Y262	EIF3L	Eukaryotic translation initiation factor 3 subunit L OS=Homo sapiens (Human) OX=9606 GN=EIF3L PE=1 SV=1	671.24	0	163.544	28	28	0	348	55	-0.21	0.944336	13.04	94.3	110.4	5.45	2.46	High	High	High	High	High	High	5.86236e+07	8.49937e+07	8.57541e+07	1.34453e+08	1.10836e+08	9.92957e+07	564	66.7	6.34
FALSE	High	FALSE	Master Protein	O94906	PRPF6	Pre-mRNA-processing factor 6 OS=Homo sapiens (Human) OX=9606 GN=PRPF6 PE=1 SV=1	667.56	0	173.92	35	35	0	342	43	0.19	0.944336	15.88	104.8	94.6	4.56	6.11	High	High	High	High	High	High	6.8972e+07	1.09288e+08	9.53111e+07	1.18876e+08	1.04157e+08	1.03213e+08	941	106.9	8.25
TRUE	High	FALSE	Master Protein	Q16658	FSCN1	Fascin OS=Homo sapiens (Human) OX=9606 GN=FSCN1 PE=1 SV=3	663.97	0	186.564	26	26	0	343	62	-0.24	0.944336	20.62	104	125.2	9.65	9.31	High	High	High	High	High	High	8.30883e+07	1.03786e+08	1.15255e+08	1.96745e+08	1.61131e+08	1.26938e+08	493	54.5	7.24
TRUE	High	FALSE	Master Protein	Q02878	RPL6	60S ribosomal protein L6 OS=Homo sapiens (Human) OX=9606 GN=RPL6 PE=1 SV=3	662.66	0	113.562	16	16	0	316	45	-0.5	0.944336	14.61	94.8	135.5	7.73	3.04	High	High	High	High	High	High	1.25451e+08	1.69793e+08	1.82158e+08	3.38505e+08	2.90078e+08	2.48894e+08	288	32.7	10.58
FALSE	High	FALSE	Master Protein	P00367	GLUD1	Glutamate dehydrogenase 1, mitochondrial OS=Homo sapiens (Human) OX=9606 GN=GLUD1 PE=1 SV=2	661.36	0	171.736	24	24	0	327	60	0.22	0.944336	14.05	101.3	83.3	1.19	8.27	High	High	High	High	High	High	1.16825e+08	1.65722e+08	1.52424e+08	1.77605e+08	1.41703e+08	1.51267e+08	558	61.4	7.8
FALSE	High	FALSE	Master Protein	P25205	MCM3	DNA replication licensing factor MCM3 OS=Homo sapiens (Human) OX=9606 GN=MCM3 PE=1 SV=3	661.05	0	222.515	37	37	0	397	58	0.18	0.944336	16.59	110.9	98.9	1.78	1	High	High	High	High	High	High	6.87415e+07	1.03081e+08	9.36749e+07	1.18211e+08	1.02801e+08	9.16782e+07	808	90.9	5.77
TRUE	High	FALSE	Master Protein	Q58FG1	HSP90AA4P	Putative heat shock protein HSP 90-alpha A4 OS=Homo sapiens (Human) OX=9606 GN=HSP90AA4P PE=5 SV=1	660.11	0	35.273	5	1	0	291	13	-0.2	0.944336	40.34	82	120	25.66	15.77	Peak Found	Peak Found	Peak Found	High	Peak Found	Peak Found	743332	712998	645482	1.43378e+06	1.16242e+06	814836	418	47.7	5.19
FALSE	High	FALSE	Master Protein	Q9NSE4	IARS2	Isoleucine--tRNA ligase, mitochondrial OS=Homo sapiens (Human) OX=9606 GN=IARS2 PE=1 SV=2	658.26	0	209.005	33	33	0	336	50	0.2	0.944336	13.07	99.5	84.8	1.98	7.44	High	High	High	High	High	High	6.30206e+07	8.98159e+07	8.0707e+07	9.97356e+07	8.07061e+07	8.46299e+07	1012	113.7	7.2
FALSE	High	FALSE	Master Protein	Q9H0D6	XRN2	5'-3' exoribonuclease 2 OS=Homo sapiens (Human) OX=9606 GN=XRN2 PE=1 SV=1	656.55	0	215.58	35	35	0	323	49	0.24	0.944336	19.26	109	91	13.12	15.66	High	High	High	High	High	High	5.36285e+07	9.99308e+07	7.74988e+07	9.17132e+07	7.69714e+07	9.13241e+07	950	108.5	7.47
FALSE	High	FALSE	Master Protein	P32322	PYCR1	Pyrroline-5-carboxylate reductase 1, mitochondrial OS=Homo sapiens (Human) OX=9606 GN=PYCR1 PE=1 SV=2	653.86	0	165.282	15	14	1	252	56	0.02	0.995006	14.63	95.6	90.9	0.25	5.79	High	High	High	High	High	High	122481796	1.76495e+08	1.62999e+08	2.13361e+08	1.87398e+08	1.84382e+08	319	33.3	7.61
FALSE	High	FALSE	Master Protein	Q8NI36	WDR36	WD repeat-containing protein 36 OS=Homo sapiens (Human) OX=9606 GN=WDR36 PE=1 SV=1	652.48	0	199.484	30	30	0	329	43	0.17	0.944336	16.02	94.4	86.1	3.63	2.98	High	High	High	High	High	High	4.49298e+07	6.94633e+07	6.02937e+07	7.79623e+07	6.50735e+07	6.25521e+07	951	105.3	7.53
TRUE	High	FALSE	Master Protein	Q96AE4	FUBP1	Far upstream element-binding protein 1 OS=Homo sapiens (Human) OX=9606 GN=FUBP1 PE=1 SV=3	652.23	0	134.534	24	20	2	340	45	-0.01	0.999899	15.42	100	96.3	1.36	5.1	High	High	High	High	High	High	8.39787e+07	1.24932e+08	1.13307e+08	1.43414e+08	1.32027e+08	1.22549e+08	644	67.5	7.61
FALSE	High	FALSE	Master Protein	P09661	SNRPA1	U2 small nuclear ribonucleoprotein A' OS=Homo sapiens (Human) OX=9606 GN=SNRPA1 PE=1 SV=2	652.19	0	117.374	15	15	0	282	60	0.33	0.944336	15.9	105.4	87	1.59	5.82	High	High	High	High	High	High	6.10709e+07	9.08941e+07	8.1393e+07	8.64939e+07	8.13123e+07	7.45734e+07	255	28.4	8.62
FALSE	High	FALSE	Master Protein	O95831	AIFM1	Apoptosis-inducing factor 1, mitochondrial OS=Homo sapiens (Human) OX=9606 GN=AIFM1 PE=1 SV=1	651.74	0	157.344	20	20	0	310	45	0.29	0.944336	17.05	104	85.6	4.83	6.14	High	High	High	High	High	High	5.71565e+07	8.88853e+07	7.46936e+07	8.87182e+07	7.40583e+07	7.52557e+07	613	66.9	8.95
TRUE	High	FALSE	Master Protein	P35998	PSMC2	26S proteasome regulatory subunit 7 OS=Homo sapiens (Human) OX=9606 GN=PSMC2 PE=1 SV=3	650.93	0	181.692	30	30	0	338	71	0.05	0.981357	12.53	106.9	102	4.32	1.53	High	High	High	High	High	High	6.73448e+07	1.05048e+08	9.68768e+07	1.30668e+08	1.11773e+08	9.85713e+07	433	48.6	5.95
FALSE	High	FALSE	Master Protein	Q9H9B4	SFXN1	Sideroflexin-1 OS=Homo sapiens (Human) OX=9606 GN=SFXN1 PE=1 SV=4	646.29	0	133.065	14	12	2	255	62	0.27	0.944336	13.78	103	84.6	4.19	2.14	High	High	High	High	High	High	8.79415e+07	1.3481e+08	1.14393e+08	1.35409e+08	1.16463e+08	1.09079e+08	322	35.6	9.07
FALSE	High	FALSE	Master Protein	Q14566	MCM6	DNA replication licensing factor MCM6 OS=Homo sapiens (Human) OX=9606 GN=MCM6 PE=1 SV=1	645.01	0	171.601	33	33	0	351	46	0.27	0.944336	14.73	102.6	93.4	9.38	3.51	High	High	High	High	High	High	6.86642e+07	1.18454e+08	9.51358e+07	1.18024e+08	1.0475e+08	9.80037e+07	821	92.8	5.41
TRUE	High	FALSE	Master Protein	Q06210	GFPT1	Glutamine--fructose-6-phosphate aminotransferase [isomerizing] 1 OS=Homo sapiens (Human) OX=9606 GN=GFPT1 PE=1 SV=3	643.15	0	203.06	28	28	0	321	55	-0.45	0.944336	16.46	86.5	122.6	10.18	8.04	High	High	High	High	High	High	4.57545e+07	5.80487e+07	6.54875e+07	1.22396e+08	1.0614e+08	8.28202e+07	699	78.8	7.11
TRUE	High	FALSE	Master Protein	P04792	HSPB1	Heat shock protein beta-1 OS=Homo sapiens (Human) OX=9606 GN=HSPB1 PE=1 SV=2	641.92	0	131.949	17	17	0	260	87	-0.26	0.944336	14.63	108.6	129.3	8.18	6.51	High	High	High	High	High	High	1.55597e+08	2.06236e+08	2.23582e+08	3.74319e+08	2.98627e+08	2.54387e+08	205	22.8	6.4
FALSE	High	FALSE	Master Protein	Q13428	TCOF1	Treacle protein OS=Homo sapiens (Human) OX=9606 GN=TCOF1 PE=1 SV=3	640.93	0	165.195	29	29	0	329	24	0.24	0.944336	20.65	100.3	82.3	11.02	8.88	High	High	High	High	High	High	4.66214e+07	8.12362e+07	7.64496e+07	7.84498e+07	7.42245e+07	7.25708e+07	1488	152	9.04
FALSE	High	FALSE	Master Protein	Q6UB35	MTHFD1L	Monofunctional C1-tetrahydrofolate synthase, mitochondrial OS=Homo sapiens (Human) OX=9606 GN=MTHFD1L PE=1 SV=1	640.92	0	155.404	28	28	0	334	39	0.04	0.984412	16.38	97.6	89.3	6.06	3.16	High	High	High	High	High	High	5.25004e+07	7.47674e+07	6.23976e+07	8.9235e+07	7.52264e+07	7.23689e+07	978	105.7	8.06
FALSE	High	FALSE	Master Protein	P24539	ATP5F1	ATP synthase F(0) complex subunit B1, mitochondrial OS=Homo sapiens (Human) OX=9606 GN=ATP5PB PE=1 SV=2	640.79	0	126.372	14	14	0	268	54	0.24	0.944336	16.22	105.7	100.8	2.44	2.34	High	High	High	High	High	High	1.35479e+08	2.04169e+08	1.79849e+08	2.38485e+08	2.13409e+08	1.88636e+08	256	28.9	9.36
TRUE	High	FALSE	Master Protein	P32119	PRDX2	Peroxiredoxin-2 OS=Homo sapiens (Human) OX=9606 GN=PRDX2 PE=1 SV=5	637.29	0	111.164	14	13	0	295	73	-0.23	0.944336	17.04	105.6	126.3	6.75	8.52	High	High	High	High	High	High	9.89197e+07	136787539	1.43598e+08	2.4262e+08	1.90691e+08	1.58302e+08	198	21.9	5.97
TRUE	High	FALSE	Master Protein	O60701	UGDH	UDP-glucose 6-dehydrogenase OS=Homo sapiens (Human) OX=9606 GN=UGDH PE=1 SV=1	637.04	0	160.26	23	23	0	280	65	-0.25	0.944336	15.5	94	122.7	5.74	8.69	High	High	High	High	High	High	4.67022e+07	68568152	6.90469e+07	1.1757e+08	9.96567e+07	7.76815e+07	494	55	7.12
FALSE	High	FALSE	Master Protein	O75367	H2AFY	Core histone macro-H2A.1 OS=Homo sapiens (Human) OX=9606 GN=MACROH2A1 PE=1 SV=4	633.52	0	133.321	15	13	2	304	52	0.17	0.944336	15.58	104.7	89.9	0.77	10.75	High	High	High	High	High	High	9.20581e+07	1.31394e+08	1.22421e+08	1.41609e+08	1.27146e+08	1.34158e+08	372	39.6	9.79
TRUE	High	FALSE	Master Protein	Q9P258	RCC2	Protein RCC2 OS=Homo sapiens (Human) OX=9606 GN=RCC2 PE=1 SV=2	632.49	0	144.509	25	25	0	298	63	-0.31	0.944336	15.94	96.5	118	9.79	6.71	High	High	High	High	High	High	4.52599e+07	6.24918e+07	6.91757e+07	1.04539e+08	9.19768e+07	7.31813e+07	522	56	8.78
FALSE	High	FALSE	Master Protein	P26368	U2AF2	Splicing factor U2AF 65 kDa subunit OS=Homo sapiens (Human) OX=9606 GN=U2AF2 PE=1 SV=4	629.63	0	153.178	14	14	0	254	50	0.27	0.944336	15.61	107.7	88.4	4.49	2.97	High	High	High	High	High	High	1.01584e+08	1.50322e+08	1.26756e+08	1.57358e+08	1.29085e+08	1.24026e+08	475	53.5	9.09
TRUE	High	FALSE	Master Protein	O95373	IPO7	Importin-7 OS=Homo sapiens (Human) OX=9606 GN=IPO7 PE=1 SV=1	627.26	0	164.696	24	23	1	267	31	-0.19	0.944336	16.83	98.2	112.1	5.11	4.16	High	High	High	High	High	High	4.35365e+07	5.82528e+07	5.90994e+07	9.38249e+07	8.08453e+07	6.78463e+07	1038	119.4	4.82
FALSE	High	FALSE	Master Protein	P55795	HNRNPH2	Heterogeneous nuclear ribonucleoprotein H2 OS=Homo sapiens (Human) OX=9606 GN=HNRNPH2 PE=1 SV=1	627.03	0	129.83	15	8	0	336	47	0.28	0.944336	18.91	107	89.3	9.16	3.95	High	High	High	High	High	High	2.4908e+07	4.17588e+07	3.26705e+07	3.92074e+07	3.18882e+07	3.12645e+07	449	49.2	6.3
TRUE	High	FALSE	Master Protein	P54136	RARS	Arginine--tRNA ligase, cytoplasmic OS=Homo sapiens (Human) OX=9606 GN=RARS1 PE=1 SV=2	626.43	0	194.357	32	32	0	347	56	-0.18	0.944336	17.06	100.7	113.2	10.09	4.04	High	High	High	High	High	High	6.65718e+07	8.28024e+07	9.28458e+07	1.41235e+08	1.22381e+08	1.02712e+08	660	75.3	6.68
TRUE	High	FALSE	Master Protein	P53618	COPB1	Coatomer subunit beta OS=Homo sapiens (Human) OX=9606 GN=COPB1 PE=1 SV=3	624.84	0	178.469	27	27	0	327	41	-0.24	0.944336	14.59	93.9	113.7	5.91	6.45	High	High	High	High	High	High	4.80417e+07	6.35981e+07	6.55848e+07	1.1044e+08	9.38367e+07	7.60899e+07	953	107.1	6.05
FALSE	High	FALSE	Master Protein	P62879	GNB2	Guanine nucleotide-binding protein G(I)/G(S)/G(T) subunit beta-2 OS=Homo sapiens (Human) OX=9606 GN=GNB2 PE=1 SV=3	624.08	0	129.108	13	8	5	265	62	0.3	0.944336	19.23	111.5	90.5	10.46	7.4	High	High	High	High	High	High	8.47475e+07	1.40353e+08	1.05457e+08	1.23963e+08	1.10806e+08	1.10728e+08	340	37.3	6
FALSE	High	FALSE	Master Protein	Q9Y277	VDAC3	Voltage-dependent anion-selective channel protein 3 OS=Homo sapiens (Human) OX=9606 GN=VDAC3 PE=1 SV=1	623.39	0	129.848	13	12	0	285	58	0.29	0.944336	11.56	107.7	89	3.7	7.05	High	High	High	High	High	High	1.12543e+08	1.56333e+08	1.39269e+08	168528356	1.33234e+08	1.39075e+08	283	30.6	8.66
FALSE	High	FALSE	Master Protein	O43169		Cytochrome b5 type B OS=Homo sapiens (Human) OX=9606 GN=CYB5B PE=1 SV=3	621.6	0	100.133	7	7	0	229	59	0.16	0.944336	17.4	109.4	98.6	5.1	6.54	High	High	High	High	High	High	1.59233e+08	2.23803e+08	2.27243e+08	2.72485e+08	2.06766e+08	2.09737e+08	150	16.7	4.97
FALSE	High	FALSE	Master Protein	Q13151	HNRNPA0	Heterogeneous nuclear ribonucleoprotein A0 OS=Homo sapiens (Human) OX=9606 GN=HNRNPA0 PE=1 SV=1	620.05	0	108.169	12	10	0	273	45	0.43	0.944336	14.92	111.3	83.8	3.94	7.12	High	High	High	High	High	High	1.02262e+08	1.47173e+08	1.26777e+08	1.46258e+08	1.09537e+08	1.11913e+08	305	30.8	9.29
TRUE	High	FALSE	Master Protein	O75083	WDR1	WD repeat-containing protein 1 OS=Homo sapiens (Human) OX=9606 GN=WDR1 PE=1 SV=4	617.9	0	197.249	28	28	0	279	70	-0.04	0.981511	14.11	105.8	105.4	3.7	3.81	High	High	High	High	High	High	8.84843e+07	1.21135e+08	1.19636e+08	1.66276e+08	1.47653e+08	1.24003e+08	606	66.2	6.65
FALSE	High	FALSE	Master Protein	Q9BSJ8	ESYT1	Extended synaptotagmin-1 OS=Homo sapiens (Human) OX=9606 GN=ESYT1 PE=1 SV=1	617.16	0	184.474	30	30	0	305	42	0.04	0.995598	15.79	102.5	93.9	3.34	8.19	High	High	High	High	High	High	3.83203e+07	5.6483e+07	4.86975e+07	6.60997e+07	5.66115e+07	5.88588e+07	1104	122.8	5.83
FALSE	High	FALSE	Master Protein	Q8TEM1	NUP210	Nuclear pore membrane glycoprotein 210 OS=Homo sapiens (Human) OX=9606 GN=NUP210 PE=1 SV=3	616.06	0	200.814	36	36	0	304	26	0.15	0.944336	17.49	97.9	95.3	13.49	12.32	High	High	High	High	High	High	7.06356e+07	1.0339e+08	118560428	1.5409e+08	1.03791e+08	1.01647e+08	1887	205	6.81
FALSE	High	FALSE	Master Protein	Q86XP3	DDX42	ATP-dependent RNA helicase DDX42 OS=Homo sapiens (Human) OX=9606 GN=DDX42 PE=1 SV=1	615.46	0	188.449	33	33	0	339	51	0	0.999899	14.7	103.9	88.8	4.64	4.84	High	High	High	High	High	High	1.47534e+08	2.34184e+08	2.08595e+08	2.52386e+08	2.10336e+08	2.09107e+08	938	102.9	7.02
FALSE	High	FALSE	Master Protein	P62820	RAB1A	Ras-related protein Rab-1A OS=Homo sapiens (Human) OX=9606 GN=RAB1A PE=1 SV=3	613.72	0	91.989	14	6	6	329	74	0.19	0.944336	14.12	104.3	91.6	4.65	6.43	High	High	High	High	High	High	1.05876e+08	1.53158e+08	1.29923e+08	1.59762e+08	1.54681e+08	1.35797e+08	205	22.7	6.21
TRUE	High	FALSE	Master Protein	P60228	EIF3E	Eukaryotic translation initiation factor 3 subunit E OS=Homo sapiens (Human) OX=9606 GN=EIF3E PE=1 SV=1	613.53	0	132.068	19	19	0	275	48	-0.13	0.946088	14.17	103.4	108.9	4.4	3.63	High	High	High	High	High	High	6.97965e+07	9.47297e+07	9.49228e+07	142308329	1.18403e+08	1.02486e+08	445	52.2	6.04
FALSE	High	FALSE	Master Protein	Q8N1F7	NUP93	Nuclear pore complex protein Nup93 OS=Homo sapiens (Human) OX=9606 GN=NUP93 PE=1 SV=2	613.45	0	171.033	36	36	0	352	51	0.21	0.944336	14.68	105.9	86.6	3.83	6.76	High	High	High	High	High	High	6.04123e+07	8.95527e+07	7.6411e+07	9.17637e+07	7.96397e+07	8.02693e+07	819	93.4	5.72
FALSE	High	FALSE	Master Protein	P35637	FUS	RNA-binding protein FUS OS=Homo sapiens (Human) OX=9606 GN=FUS PE=1 SV=1	612.32	0	116.516	11	9	2	259	23	0.23	0.944336	14.04	104.3	86.3	2.33	6.11	High	High	High	High	High	High	1.21475e+08	1.84193e+08	1.66475e+08	1.88132e+08	1.66661e+08	1.63867e+08	526	53.4	9.36
FALSE	High	FALSE	Master Protein	Q92499	DDX1	ATP-dependent RNA helicase DDX1 OS=Homo sapiens (Human) OX=9606 GN=DDX1 PE=1 SV=2	612.05	0	204.909	32	32	0	285	56	0.1	0.959442	17.3	107.3	98.3	0.19	8.08	High	High	High	High	High	High	5.21938e+07	7.56189e+07	6.93318e+07	9.027e+07	8.29101e+07	6.3892e+07	740	82.4	7.23
FALSE	High	FALSE	Master Protein	Q86UP2	KTN1	Kinectin OS=Homo sapiens (Human) OX=9606 GN=KTN1 PE=1 SV=1	612	0	235.453	46	46	0	367	42	0.14	0.946572	17.71	94.4	89.8	3.98	6.15	High	High	High	High	High	High	4.07291e+07	6.2346e+07	5.31429e+07	6.77704e+07	6.25045e+07	5.93002e+07	1357	156.2	5.64
TRUE	High	FALSE	Master Protein	Q15366	PCBP2	Poly(rC)-binding protein 2 OS=Homo sapiens (Human) OX=9606 GN=PCBP2 PE=1 SV=1	611.97	0	134.526	15	10	1	268	73	-0.14	0.944336	21.91	98.9	117.9	1.4	9.77	High	High	High	High	High	High	6.09948e+07	86175471	7.93318e+07	1.40265e+08	1.14407e+08	89629226	365	38.6	6.79
TRUE	High	FALSE	Master Protein	P84085	ARF5	ADP-ribosylation factor 5 OS=Homo sapiens (Human) OX=9606 GN=ARF5 PE=1 SV=2	611.23	0	104.707	12	6	6	219	78	-0.19	0.944336	16.26	102.2	116.7	9.45	3.65	High	High	High	High	High	High	9.00701e+07	1.07863e+08	1.09729e+08	177504187	1.51611e+08	128886781	180	20.5	6.79
FALSE	High	FALSE	Master Protein	Q14103	HNRNPD	Heterogeneous nuclear ribonucleoprotein D0 OS=Homo sapiens (Human) OX=9606 GN=HNRNPD PE=1 SV=1	610.8	0	114.782	16	14	2	319	41	0.23	0.944336	13.84	109.7	90.7	4.53	2.81	High	High	High	High	High	High	291376055	4.18992e+08	3.57302e+08	4.51565e+08	376274969	3.60664e+08	355	38.4	7.81
TRUE	High	FALSE	Master Protein	P07737	PFN1	Profilin-1 OS=Homo sapiens (Human) OX=9606 GN=PFN1 PE=1 SV=2	610.5	0	82.648	9	9	0	294	70	-0.26	0.944336	17.49	106.8	122.4	10.97	3.84	High	High	High	High	High	High	3.23909e+08	3.80718e+08	4.20059e+08	6.85508e+08	5.82787e+08	4.94958e+08	140	15	8.27
TRUE	High	FALSE	Master Protein	P35580	MYH10	Myosin-10 OS=Homo sapiens (Human) OX=9606 GN=MYH10 PE=1 SV=3	610.43	0	199.175	35	19	0	360	24	-0.07	0.944336	14.34	102.7	111.9	2.5	2.1	High	High	High	High	High	High	1.22816e+07	1.70339e+07	1.56711e+07	2.41969e+07	2.09365e+07	1.82064e+07	1976	228.9	5.54
FALSE	High	FALSE	Master Protein	O95573	ACSL3	Long-chain-fatty-acid--CoA ligase 3 OS=Homo sapiens (Human) OX=9606 GN=ACSL3 PE=1 SV=3	609.92	0	188.257	29	28	1	327	59	0	0.999899	16.59	94.8	98.9	4.94	3.36	High	High	High	High	High	High	5.55374e+07	8.45433e+07	7.0467e+07	1.10255e+08	8.84325e+07	8.45708e+07	720	80.4	8.38
FALSE	High	FALSE	Master Protein	P36873	PPP1CC	Serine/threonine-protein phosphatase PP1-gamma catalytic subunit OS=Homo sapiens (Human) OX=9606 GN=PPP1CC PE=1 SV=1	609.53	0	106.874	12	1	0	246	42	0.08	0.999899	12.36	98	98.4	7.9	12.32	High	High	High	High	High	High	2.38218e+06	3.69905e+06	3712929	3.94369e+06	4.13902e+06	3.85892e+06	323	37	6.54
TRUE	High	FALSE	Master Protein	P61204	ARF3	ADP-ribosylation factor 3 OS=Homo sapiens (Human) OX=9606 GN=ARF3 PE=1 SV=2	605.05	0	103.899	10	5	0	220	59	-0.2	0.944336	12.82	98.4	109.1	1.84	8.2	High	High	High	High	High	High	4.45481e+07	6.43879e+07	5.74267e+07	1.01034e+08	7.94732e+07	6.63704e+07	181	20.6	7.43
FALSE	High	FALSE	Master Protein	P58107		Epiplakin OS=Homo sapiens (Human) OX=9606 GN=EPPK1 PE=1 SV=3	604.53	0	131.579	19	12	0	255	27	0.57	0.944336	21.69	124.6	84.7	14.79	4.96	High	High	High	High	High	High	1.35524e+07	2.18174e+07	1.48876e+07	1.74298e+07	1.48504e+07	1.23508e+07	5088	555.3	5.62
FALSE	High	FALSE	Master Protein	P19367	HK1	Hexokinase-1 OS=Homo sapiens (Human) OX=9606 GN=HK1 PE=1 SV=3	604.19	0	176.832	33	30	3	352	45	0.16	0.944336	13.31	103.9	93.8	0.79	1.21	High	High	High	High	High	High	4.12983e+07	6.06942e+07	5.52116e+07	7.06021e+07	6.13481e+07	5.4321e+07	917	102.4	6.8
TRUE	High	FALSE	Master Protein	P62081	RPS7	40S ribosomal protein S7 OS=Homo sapiens (Human) OX=9606 GN=RPS7 PE=1 SV=1	603.56	0	93.191	11	11	0	280	60	-0.57	0.944336	21.42	83.5	119.5	1.6	4.14	High	High	High	High	High	High	9.3687e+07	1.3837e+08	1.28827e+08	2.72619e+08	2.14791e+08	1.99848e+08	194	22.1	10.1
TRUE	High	FALSE	Master Protein	Q5JTH9	RRP12	RRP12-like protein OS=Homo sapiens (Human) OX=9606 GN=RRP12 PE=1 SV=2	603.29	0	244.318	42	41	1	416	43	-0.29	0.944336	16.81	79.8	95.9	6.65	5.35	High	High	High	High	High	High	4.41166e+07	72787357	6.17183e+07	1.05059e+08	8.92892e+07	8.88716e+07	1297	143.6	8.75
TRUE	High	FALSE	Master Protein	P33176	KIF5B	Kinesin-1 heavy chain OS=Homo sapiens (Human) OX=9606 GN=KIF5B PE=1 SV=1	602.65	0	220.38	35	30	5	328	49	-0.2	0.944336	16.21	103	112.3	12.46	4.8	High	High	High	High	High	High	5.23732e+07	5.9901e+07	6.80694e+07	1.09323e+08	8.98163e+07	7.68799e+07	963	109.6	6.51
TRUE	High	FALSE	Master Protein	P62701	RPS4X	40S ribosomal protein S4, X isoform OS=Homo sapiens (Human) OX=9606 GN=RPS4X PE=1 SV=2	602.27	0	103.258	19	19	0	329	65	-0.54	0.944336	21.5	79	113	9.85	3.89	High	High	High	High	High	High	1.1687e+08	1.82115e+08	1.88854e+08	3.28136e+08	2.89985e+08	2.74416e+08	263	29.6	10.15
FALSE	High	FALSE	Master Protein	O00116	AGPS	Alkyldihydroxyacetonephosphate synthase, peroxisomal OS=Homo sapiens (Human) OX=9606 GN=AGPS PE=1 SV=1	601.34	0	179.826	28	28	0	281	61	0.13	0.953121	14.18	97.6	87.1	2.69	4.51	High	High	High	High	High	High	4.2452e+07	6.47471e+07	5.87655e+07	7.13586e+07	6.34913e+07	6.04258e+07	658	72.9	7.34
FALSE	High	FALSE	Master Protein	P78347	GTF2I	General transcription factor II-I OS=Homo sapiens (Human) OX=9606 GN=GTF2I PE=1 SV=2	599.83	0	192.514	35	35	0	321	45	0.14	0.944336	16.49	114.4	100	1.49	15.55	High	High	High	High	High	High	6.47546e+07	9.22498e+07	8.37296e+07	9.00835e+07	8.98549e+07	9.52495e+07	998	112.3	6.39
TRUE	High	FALSE	Master Protein	P09960	LTA4H	Leukotriene A-4 hydrolase OS=Homo sapiens (Human) OX=9606 GN=LTA4H PE=1 SV=2	599.77	0	185.729	31	31	0	340	58	-0.29	0.944336	18.35	98.6	124.9	11.82	11.12	High	High	High	High	High	High	6.71812e+07	8.75316e+07	1.01875e+08	1.80185e+08	1.37132e+08	1.11673e+08	611	69.2	6.18
FALSE	High	FALSE	Master Protein	P33993	MCM7	DNA replication licensing factor MCM7 OS=Homo sapiens (Human) OX=9606 GN=MCM7 PE=1 SV=4	599.02	0	160.008	28	28	0	269	49	0.21	0.944336	13.63	117.2	96.8	4.81	1.98	High	High	High	High	High	High	5.48725e+07	7.33651e+07	6.71563e+07	7.90379e+07	6.72606e+07	6.31766e+07	719	81.3	6.46
FALSE	High	FALSE	Master Protein	O95202	LETM1	Mitochondrial proton/calcium exchanger protein OS=Homo sapiens (Human) OX=9606 GN=LETM1 PE=1 SV=1	597.3	0	175.211	30	30	0	289	53	0.31	0.944336	16.87	99.5	82.6	5.55	2.78	High	High	High	High	High	High	6.33773e+07	1.00026e+08	8.31468e+07	9.92398e+07	8.47101e+07	8.05463e+07	739	83.3	6.7
TRUE	High	FALSE	Master Protein	Q99613	EIF3C	Eukaryotic translation initiation factor 3 subunit C OS=Homo sapiens (Human) OX=9606 GN=EIF3C PE=1 SV=1	592.69	0	157.861	23	23	0	292	31	-0.18	0.944336	15.8	100.7	106	4.83	4.66	High	High	High	High	High	High	7.95479e+07	1.06752e+08	1.07623e+08	1.58174e+08	1.44616e+08	1.2002e+08	913	105.3	5.68
FALSE	High	FALSE	Master Protein	P62873	GNB1	Guanine nucleotide-binding protein G(I)/G(S)/G(T) subunit beta-1 OS=Homo sapiens (Human) OX=9606 GN=GNB1 PE=1 SV=3	591.2	0	115.067	12	7	0	257	62	0.18	0.944336	14.21	105.4	95.1	1.32	2.61	High	High	High	High	High	High	3.55898e+07	5.29003e+07	4.79562e+07	6.12828e+07	5.04359e+07	4.80935e+07	340	37.4	6
FALSE	High	FALSE	Master Protein	Q15717	ELAVL1	ELAV-like protein 1 OS=Homo sapiens (Human) OX=9606 GN=ELAVL1 PE=1 SV=2	590.87	0	104.562	12	11	1	238	48	0.26	0.944336	13.46	107.6	87.5	2.78	5.3	High	High	High	High	High	High	81787606	1.21753e+08	1.0597e+08	1.25466e+08	1.05457e+08	1.05365e+08	326	36.1	9.17
TRUE	High	FALSE	Master Protein	P08243	ASNS	Asparagine synthetase [glutamine-hydrolyzing] OS=Homo sapiens (Human) OX=9606 GN=ASNS PE=1 SV=4	588.72	0	170.294	29	29	0	339	64	-0.08	0.96566	20.23	98.1	104.7	10.66	10.66	High	High	High	High	High	High	1.08364e+08	1.27491e+08	1.3841e+08	2.13458e+08	1.78792e+08	1.35286e+08	561	64.3	6.86
TRUE	High	FALSE	Master Protein	Q8WUM4	PDCD6IP	Programmed cell death 6-interacting protein OS=Homo sapiens (Human) OX=9606 GN=PDCD6IP PE=1 SV=1	587.74	0	202.866	35	35	0	354	56	-0.25	0.944336	12.97	95	115.5	4.39	3.53	High	High	High	High	High	High	4.71509e+07	6.937e+07	6.81796e+07	1.09921e+08	9.81071e+07	82952955	868	96	6.52
FALSE	High	FALSE	Master Protein	Q7L0Y3	TRMT10C	tRNA methyltransferase 10 homolog C OS=Homo sapiens (Human) OX=9606 GN=TRMT10C PE=1 SV=2	586.35	0	145.365	23	23	0	328	67	0.37	0.944336	17.34	104	80.1	7.42	8.53	High	High	High	High	High	High	5.6112e+07	9.14721e+07	7.3727e+07	8.15937e+07	6.85312e+07	7.23193e+07	403	47.3	9.36
FALSE	High	FALSE	Master Protein	P36957	DLST	Dihydrolipoyllysine-residue succinyltransferase component of 2-oxoglutarate dehydrogenase complex, mitochondrial OS=Homo sapiens (Human) OX=9606 GN=DLST PE=1 SV=4	585.23	0	111.106	15	15	0	243	45	0.21	0.944336	14.19	98.4	88.1	2.64	3.96	High	High	High	High	High	High	5.42757e+07	8.28288e+07	7.45502e+07	9.10946e+07	8.08416e+07	7.63188e+07	453	48.7	8.95
FALSE	High	FALSE	Master Protein	P33992	MCM5	DNA replication licensing factor MCM5 OS=Homo sapiens (Human) OX=9606 GN=MCM5 PE=1 SV=5	578.41	0	137.979	25	25	0	262	46	0.2	0.944336	12.45	114.5	99.8	1.16	4.11	High	High	High	High	High	High	4.73347e+07	6.97414e+07	6.27924e+07	7.56189e+07	6.65005e+07	6.34488e+07	734	82.2	8.37
FALSE	High	FALSE	Master Protein	Q15758	SLC1A5	Neutral amino acid transporter B(0) OS=Homo sapiens (Human) OX=9606 GN=SLC1A5 PE=1 SV=2	575.29	0	113.644	14	14	0	273	36	0.25	0.944336	14.24	94.8	81.4	1.71	1.9	High	High	High	High	High	High	7.00128e+07	1.04672e+08	9.38657e+07	1.10576e+08	9.76785e+07	8.8416e+07	541	56.6	5.48
FALSE	High	FALSE	Master Protein	P22695	UQCRC2	Cytochrome b-c1 complex subunit 2, mitochondrial OS=Homo sapiens (Human) OX=9606 GN=UQCRC2 PE=1 SV=3	575.24	0	163.927	18	18	0	270	62	0.21	0.944336	16.29	101.5	88.8	6.02	4.16	High	High	High	High	High	High	1.05839e+08	1.69073e+08	1.39859e+08	1.74708e+08	1.44342e+08	1.42037e+08	453	48.4	8.63
TRUE	High	FALSE	Master Protein	P11216	PYGB	Glycogen phosphorylase, brain form OS=Homo sapiens (Human) OX=9606 GN=PYGB PE=1 SV=5	574.59	0	215.472	34	26	8	302	52	-0.53	0.944336	19.66	79.2	121.5	9.86	14.19	High	High	High	High	High	High	3.74371e+07	4.45008e+07	4.66358e+07	101351567	9.0722e+07	6.23603e+07	843	96.6	6.86
TRUE	High	FALSE	Master Protein	P35606	COPB2	Coatomer subunit beta' OS=Homo sapiens (Human) OX=9606 GN=COPB2 PE=1 SV=2	574.37	0	224.374	36	36	0	334	63	-0.18	0.944336	14.77	97.8	112	4.11	5.16	High	High	High	High	High	High	5.59431e+07	7.46284e+07	7.2217e+07	1.19842e+08	1e+08	8.39483e+07	906	102.4	5.27
FALSE	High	FALSE	Master Protein	Q99729	HNRNPAB	Heterogeneous nuclear ribonucleoprotein A/B OS=Homo sapiens (Human) OX=9606 GN=HNRNPAB PE=1 SV=2	573.39	0	86.976	10	9	0	259	24	0.23	0.944336	9.22	101.8	88.9	1.78	1.44	High	High	High	High	High	High	9.98256e+07	1.49677e+08	1.34706e+08	165681319	1.42319e+08	1.31775e+08	332	36.2	8.21
FALSE	High	FALSE	Master Protein	P49419	ALDH7A1	Alpha-aminoadipic semialdehyde dehydrogenase OS=Homo sapiens (Human) OX=9606 GN=ALDH7A1 PE=1 SV=5	571.98	0	149.049	22	22	0	254	51	-0.04	0.982152	13.6	101.7	106.4	1.01	4.12	High	High	High	High	High	High	5.52448e+07	7.97085e+07	7.21976e+07	109464903	8.66825e+07	8.41212e+07	539	58.5	7.99
FALSE	High	FALSE	Master Protein	O15042	U2SURP	U2 snRNP-associated SURP motif-containing protein OS=Homo sapiens (Human) OX=9606 GN=U2SURP PE=1 SV=2	570.14	0	177.869	31	31	0	326	45	0.32	0.944336	17.09	105.3	86.8	8.87	9.64	High	High	High	High	High	High	4.58671e+07	78891494	6.4793e+07	6.98949e+07	6.46045e+07	6.54547e+07	1029	118.2	8.47
FALSE	High	FALSE	Master Protein	P83916	CBX1	Chromobox protein homolog 1 OS=Homo sapiens (Human) OX=9606 GN=CBX1 PE=1 SV=1	567.59	0	73.297	7	6	0	226	51	0.29	0.944336	13.28	108.2	87.1	2.69	6.27	High	High	High	High	High	High	3.10046e+07	4.42411e+07	3.91895e+07	4.4465e+07	3.96296e+07	3.89025e+07	185	21.4	4.93
FALSE	High	FALSE	Master Protein	P13804	ETFA	Electron transfer flavoprotein subunit alpha, mitochondrial OS=Homo sapiens (Human) OX=9606 GN=ETFA PE=1 SV=1	566.55	0	145.096	16	16	0	251	68	0.21	0.944336	12.64	103.1	86.2	3.09	4.89	High	High	High	High	High	High	7.66068e+07	1.12354e+08	9.74322e+07	1.20874e+08	1.02304e+08	1.01219e+08	333	35.1	8.38
FALSE	High	FALSE	Master Protein	P49736	MCM2	DNA replication licensing factor MCM2 OS=Homo sapiens (Human) OX=9606 GN=MCM2 PE=1 SV=4	565.53	0	170.652	29	29	0	281	48	0.22	0.944336	13.22	118.4	99.9	3.66	1.67	High	High	High	High	High	High	6.27188e+07	8.8492e+07	7.77016e+07	9.52034e+07	8.31649e+07	76145518	904	101.8	5.52
FALSE	High	FALSE	Master Protein	Q13162	PRDX4	Peroxiredoxin-4 OS=Homo sapiens (Human) OX=9606 GN=PRDX4 PE=1 SV=1	565.37	0	110.538	12	9	0	245	60	0.16	0.944336	10.68	99.9	88.8	3.85	3.41	High	High	High	High	High	High	6.04394e+07	8.91208e+07	76113568	9.83789e+07	8.99373e+07	7.85466e+07	271	30.5	6.29
FALSE	High	FALSE	Master Protein	P33991	MCM4	DNA replication licensing factor MCM4 OS=Homo sapiens (Human) OX=9606 GN=MCM4 PE=1 SV=5	564.53	0	178.348	29	29	0	285	49	0.27	0.944336	14.76	115.9	96.2	1.98	3.31	High	High	High	High	High	High	5.77833e+07	8.70267e+07	7.87507e+07	9.26802e+07	7.65573e+07	7.41306e+07	863	96.5	6.74
TRUE	High	FALSE	Master Protein	Q15181	PPA1	Inorganic pyrophosphatase OS=Homo sapiens (Human) OX=9606 GN=PPA1 PE=1 SV=2	563.81	0	154.097	18	17	1	267	78	-0.26	0.944336	14.81	101.1	123.1	5.98	7.47	High	High	High	High	High	High	8.71498e+07	1.12757e+08	1.14285e+08	1.98488e+08	1.68385e+08	1.34141e+08	289	32.6	5.86
TRUE	High	FALSE	Master Protein	Q13283	G3BP1	Ras GTPase-activating protein-binding protein 1 OS=Homo sapiens (Human) OX=9606 GN=G3BP1 PE=1 SV=1	562.23	0	155.272	18	18	0	316	53	-0.03	0.984412	13.74	98.5	100.7	2.24	1.75	High	High	High	High	High	High	8.05322e+07	1.21089e+08	1.11666e+08	1.61526e+08	141002255	1.23451e+08	466	52.1	5.52
FALSE	High	FALSE	Master Protein	P62333	PSMC6	26S proteasome regulatory subunit 10B OS=Homo sapiens (Human) OX=9606 GN=PSMC6 PE=1 SV=1	561.37	0	114.732	19	19	0	264	63	-0.01	0.988543	15.42	107.1	108.7	7.2	0.4	High	High	High	High	High	High	3.8119e+07	6.37193e+07	5.56027e+07	7.97917e+07	6.82984e+07	6.22436e+07	389	44.1	7.49
FALSE	High	FALSE	Master Protein	Q1KMD3	HNRNPUL2	Heterogeneous nuclear ribonucleoprotein U-like protein 2 OS=Homo sapiens (Human) OX=9606 GN=HNRNPUL2 PE=1 SV=1	560.5	0	159.827	25	25	0	267	42	0.18	0.944336	16.46	95	92	8.01	6.5	High	High	High	High	High	High	56870406	9.54412e+07	7.78401e+07	1.00864e+08	91297669	8.88496e+07	747	85.1	4.91
TRUE	High	FALSE	Master Protein	Q92900	UPF1	Regulator of nonsense transcripts 1 OS=Homo sapiens (Human) OX=9606 GN=UPF1 PE=1 SV=2	559.4	0	196.124	35	35	0	304	43	-0.19	0.944336	13.72	96.5	106.8	2.57	6.39	High	High	High	High	High	High	3.23501e+07	4.73753e+07	45246526	7.53289e+07	5.84164e+07	5.1801e+07	1129	124.3	6.61
FALSE	High	FALSE	Master Protein	P30837	ALDH1B1	Aldehyde dehydrogenase X, mitochondrial OS=Homo sapiens (Human) OX=9606 GN=ALDH1B1 PE=1 SV=3	559.32	0	150.679	20	18	0	241	50	0.33	0.944336	16.58	107.4	87.1	4.27	5.41	High	High	High	High	High	High	4.70936e+07	7.1289e+07	6.02307e+07	6.77751e+07	6.15789e+07	5.84599e+07	517	57.2	6.8
FALSE	High	FALSE	Master Protein	P30084	ECHS1	Enoyl-CoA hydratase, mitochondrial OS=Homo sapiens (Human) OX=9606 GN=ECHS1 PE=1 SV=4	559.21	0	117.408	13	13	0	214	57	0.27	0.944336	14.65	107.1	87.1	5.58	6.74	High	High	High	High	High	High	6.55678e+07	1.00434e+08	8.26491e+07	1.00672e+08	8.33153e+07	8.57823e+07	290	31.4	8.07
FALSE	High	FALSE	Master Protein	P04899	GNAI2	Guanine nucleotide-binding protein G(i) subunit alpha-2 OS=Homo sapiens (Human) OX=9606 GN=GNAI2 PE=1 SV=3	558.43	0	157.764	19	12	6	269	65	0.17	0.944336	11.12	107.5	93.1	1.24	3.69	High	High	High	High	High	High	74217978	1.10102e+08	9.97009e+07	1.21261e+08	1.04444e+08	1.00373e+08	355	40.4	5.54
FALSE	High	FALSE	Master Protein	P49756	RBM25	RNA-binding protein 25 OS=Homo sapiens (Human) OX=9606 GN=RBM25 PE=1 SV=3	557.03	0	150.991	24	24	0	281	32	0.23	0.944336	16.26	98.4	85.4	7.66	5.23	High	High	High	High	High	High	4.87898e+07	8.03538e+07	6.48614e+07	7.98861e+07	6.65814e+07	6.66431e+07	843	100.1	6.32
TRUE	High	FALSE	Master Protein	P12004	PCNA	Proliferating cell nuclear antigen OS=Homo sapiens (Human) OX=9606 GN=PCNA PE=1 SV=1	556.24	0	117.694	14	14	0	310	70	0.24	0.944336	18.94	123.4	104.4	1.6	3.47	High	High	High	High	High	High	1.46261e+08	2.17904e+08	2.00177e+08	2.40041e+08	2.10488e+08	1.78027e+08	261	28.8	4.69
TRUE	High	FALSE	Master Protein	P05198	EIF2S1	Eukaryotic translation initiation factor 2 subunit 1 OS=Homo sapiens (Human) OX=9606 GN=EIF2S1 PE=1 SV=3	555.47	0	139.489	19	19	0	279	67	-0.08	0.967798	12.79	99.6	109.1	5.39	2.78	High	High	High	High	High	High	6.17616e+07	8.6935e+07	8.86822e+07	1.27598e+08	1.11465e+08	9.5575e+07	315	36.1	5.08
FALSE	High	FALSE	Master Protein	Q99459	CDC5L	Cell division cycle 5-like protein OS=Homo sapiens (Human) OX=9606 GN=CDC5L PE=1 SV=2	554.56	0	179.056	26	26	0	269	50	0.28	0.944336	18.03	104.5	85.8	6.11	7.91	High	High	High	High	High	High	3.52518e+07	5.73149e+07	4.83515e+07	5.62577e+07	45234594	4.79053e+07	802	92.2	8.18
TRUE	High	FALSE	Master Protein	O60664	PLIN3	Perilipin-3 OS=Homo sapiens (Human) OX=9606 GN=PLIN3 PE=1 SV=3	554.11	0	181.654	18	18	0	246	68	-0.29	0.944336	17.99	95.4	117.7	8.34	7.79	High	High	High	High	High	High	5.64908e+07	7.40641e+07	8.05482e+07	1.39073e+08	1.12365e+08	9.21332e+07	434	47	5.44
FALSE	High	FALSE	Master Protein	Q9Y2W1	THRAP3	Thyroid hormone receptor-associated protein 3 OS=Homo sapiens (Human) OX=9606 GN=THRAP3 PE=1 SV=2	550.77	0	128.71	19	18	1	277	23	0.26	0.944336	16.68	103.5	84.3	11.14	8.85	High	High	High	High	High	High	6.37694e+07	1.15321e+08	9.44381e+07	1.02658e+08	9.30223e+07	9.43786e+07	955	108.6	10.15
TRUE	High	FALSE	Master Protein	Q15046	KARS	Lysine--tRNA ligase OS=Homo sapiens (Human) OX=9606 GN=KARS1 PE=1 SV=3	550.17	0	142.708	26	26	0	323	48	-0.18	0.944336	15.75	98.2	110.2	2.25	6.61	High	High	High	High	High	High	5.39915e+07	7.56488e+07	7.26889e+07	1.14314e+08	1.05305e+08	8.37177e+07	597	68	6.35
FALSE	High	FALSE	Master Protein	O00159	MYO1C	Unconventional myosin-Ic OS=Homo sapiens (Human) OX=9606 GN=MYO1C PE=1 SV=4	550.06	0	173.828	36	36	0	310	43	0.1	0.967798	17.53	94	88	7.74	3.31	High	High	High	High	High	High	3.83244e+07	6.43375e+07	5.32455e+07	6.85528e+07	6.25503e+07	5.46936e+07	1063	121.6	9.41
FALSE	High	FALSE	Master Protein	O14979	HNRNPDL; HNRPDL	Heterogeneous nuclear ribonucleoprotein D-like OS=Homo sapiens (Human) OX=9606 GN=HNRNPDL PE=1 SV=3	549.6	0	97.121	11	9	0	245	24	0.43	0.944336	14.2	109.8	79.6	8.89	4.59	High	High	High	High	High	High	6.85467e+07	1.08448e+08	8.35211e+07	9.38442e+07	7.91412e+07	7.80178e+07	420	46.4	9.57
TRUE	High	FALSE	Master Protein	Q9Y617	PSAT1	Phosphoserine aminotransferase OS=Homo sapiens (Human) OX=9606 GN=PSAT1 PE=1 SV=2	549.39	0	115.133	18	18	0	249	59	-0.13	0.944336	15.55	102.7	113.6	11.32	10.34	High	High	High	High	High	High	8.62255e+07	1.00131e+08	1.09925e+08	1.72345e+08	151207996	1.12575e+08	370	40.4	7.66
TRUE	High	FALSE	Master Protein	P78344	EIF4G2	Eukaryotic translation initiation factor 4 gamma 2 OS=Homo sapiens (Human) OX=9606 GN=EIF4G2 PE=1 SV=1	548.84	0	175.1	33	33	0	335	45	-0.16	0.944336	14.55	102.1	109	4.99	4.41	High	High	High	High	High	High	4.36951e+07	6.78551e+07	6.41762e+07	96259614	80639259	6.84279e+07	907	102.3	7.14
FALSE	High	FALSE	Master Protein	Q15269	PWP2; LOC102724159	Periodic tryptophan protein 2 homolog OS=Homo sapiens (Human) OX=9606 GN=PWP2 PE=2 SV=2	548.43	0	164.933	27	27	0	300	42	0.2	0.944336	15.9	99.2	82.4	7.56	4.84	High	High	High	High	High	High	4.27218e+07	6.38551e+07	5.07439e+07	6.69363e+07	5.68937e+07	56140090	919	102.4	6.15
TRUE	High	FALSE	Master Protein	P45974	USP5	Ubiquitin carboxyl-terminal hydrolase 5 OS=Homo sapiens (Human) OX=9606 GN=USP5 PE=1 SV=2	548.31	0	185.069	29	29	0	317	53	-0.28	0.944336	18.87	103.1	124.9	7.48	10.22	High	High	High	High	High	High	3.64973e+07	4.70788e+07	5.00289e+07	9.18232e+07	7.12514e+07	5.78875e+07	858	95.7	5.03
FALSE	High	FALSE	Master Protein	Q86UE4	MTDH	Protein LYRIC OS=Homo sapiens (Human) OX=9606 GN=MTDH PE=1 SV=2	548.19	0	154.25	24	24	0	260	49	0.1	0.963142	14.62	100.4	91.3	2.02	5.03	High	High	High	High	High	High	4.65613e+07	6.96156e+07	6.17333e+07	7.89764e+07	6.82174e+07	6.69596e+07	582	63.8	9.32
TRUE	High	FALSE	Master Protein	Q01469	FABP5	Fatty acid-binding protein 5 OS=Homo sapiens (Human) OX=9606 GN=FABP5 PE=1 SV=3	547.6	0	135.848	12	12	0	237	70	-0.32	0.944336	19.24	99.6	128	7.17	6.46	High	High	High	High	High	High	1.0956e+08	1.49386e+08	1.58439e+08	265930437	2.30499e+08	1.85167e+08	135	15.2	7.01
FALSE	High	FALSE	Master Protein	P29317	EPHA2	Ephrin type-A receptor 2 OS=Homo sapiens (Human) OX=9606 GN=EPHA2 PE=1 SV=2	546.38	0	185.626	34	32	1	330	44	0.36	0.944336	17.48	86.1	70.5	15.68	2.75	High	High	High	High	High	High	5.36179e+07	9.76328e+07	6.74186e+07	8.22794e+07	7.07663e+07	6.69762e+07	976	108.2	6.23
TRUE	High	FALSE	Master Protein	O75874	IDH1	Isocitrate dehydrogenase [NADP] cytoplasmic OS=Homo sapiens (Human) OX=9606 GN=IDH1 PE=1 SV=2	543.71	0	114.871	18	17	0	259	49	-0.3	0.944336	20.12	104.6	129.7	12.03	9.94	High	High	High	High	High	High	5.3615e+07	6.47321e+07	7.5495e+07	127595802	1.07124e+08	8.20348e+07	414	46.6	7.01
TRUE	High	FALSE	Master Protein	Q9UHD8	SEPT9	Septin-9 OS=Homo sapiens (Human) OX=9606 GN=SEPTIN9 PE=1 SV=2	541.95	0	167.887	25	25	0	261	59	-0.2	0.944336	12.72	105.6	111.4	5.36	3.12	High	High	High	High	High	High	4.23522e+07	5.83518e+07	5.97487e+07	8.61939e+07	7.2067e+07	6.27239e+07	586	65.4	8.97
FALSE	High	FALSE	Master Protein	Q53GQ0	HSD17B12	Very-long-chain 3-oxoacyl-CoA reductase OS=Homo sapiens (Human) OX=9606 GN=HSD17B12 PE=1 SV=2	541.66	0	132.763	18	18	0	296	60	0.14	0.944336	16.53	100	86.3	1.82	5.16	High	High	High	High	High	High	5.45456e+07	7.71074e+07	7.3544e+07	87329329	7.5874e+07	7.43693e+07	312	34.3	9.32
FALSE	High	FALSE	Master Protein	P61106	RAB14	Ras-related protein Rab-14 OS=Homo sapiens (Human) OX=9606 GN=RAB14 PE=1 SV=4	541.52	0	109.428	15	14	0	290	82	0.13	0.945096	13.66	102.2	91.7	1.65	0.42	High	High	High	High	High	High	52719721	7.55702e+07	6.79945e+07	8.85195e+07	7.50287e+07	6.84596e+07	215	23.9	6.21
FALSE	High	FALSE	Master Protein	Q15424	SAFB	Scaffold attachment factor B1 OS=Homo sapiens (Human) OX=9606 GN=SAFB PE=1 SV=4	540.95	0	141.335	20	11	9	265	27	0.29	0.944336	15.84	102.2	83.6	6.46	7.66	High	High	High	High	High	High	7.64004e+07	1.25172e+08	1.05378e+08	1.16376e+08	1.04305e+08	1.04501e+08	915	102.6	5.47
FALSE	High	FALSE	Master Protein	O60832	DKC1	H/ACA ribonucleoprotein complex subunit DKC1 OS=Homo sapiens (Human) OX=9606 GN=DKC1 PE=1 SV=3	540.4	0	172.729	24	24	0	325	53	0.22	0.944336	17.89	94.8	95	3.34	4.34	High	High	High	High	High	High	1.04253e+08	1.53098e+08	1.4792e+08	1.99935e+08	1.82311e+08	1.52388e+08	514	57.6	9.42
FALSE	High	FALSE	Master Protein	P47985	UQCRFS1	Cytochrome b-c1 complex subunit Rieske, mitochondrial OS=Homo sapiens (Human) OX=9606 GN=UQCRFS1 PE=1 SV=2	538.95	0	92.391	14	14	0	217	56	0.28	0.944336	14.35	105	88.1	4.47	4.31	High	High	High	High	High	High	5.88409e+07	9.30538e+07	8.12015e+07	9.65916e+07	7.83882e+07	7.74256e+07	274	29.6	8.32
TRUE	High	FALSE	Master Protein	P26583	HMGB2	High mobility group protein B2 OS=Homo sapiens (Human) OX=9606 GN=HMGB2 PE=1 SV=2	537.49	0	74.417	12	10	0	262	46	-0.25	0.944336	19.83	98.9	120.1	9.01	4.49	High	High	High	High	High	High	4.7107e+07	7.12278e+07	7.44006e+07	1.13292e+08	9.62771e+07	8.08555e+07	209	24	7.81
TRUE	High	FALSE	Master Protein	O43776	NARS	Asparagine--tRNA ligase, cytoplasmic OS=Homo sapiens (Human) OX=9606 GN=NARS1 PE=1 SV=1	536.19	0	135.996	20	20	0	261	44	-0.14	0.944336	12.99	100.5	108.7	8.15	5.2	High	High	High	High	High	High	5.56609e+07	7.04844e+07	7.55999e+07	113703460	9.93107e+07	8.14048e+07	548	62.9	6.25
FALSE	High	FALSE	Master Protein	Q9H0U4	RAB1B	Ras-related protein Rab-1B OS=Homo sapiens (Human) OX=9606 GN=RAB1B PE=1 SV=1	535.75	0	79.89	11	3	0	299	69	0.21	0.944336	23.11	106.8	96.9	2.8	4.17	High	High	High	High	High	High	17716053	2.67122e+07	2.33064e+07	30337673	24230610	23736363	201	22.2	5.73
TRUE	High	FALSE	Master Protein	P28838	LAP3	Cytosol aminopeptidase OS=Homo sapiens (Human) OX=9606 GN=LAP3 PE=1 SV=3	533.11	0	158.823	23	23	0	277	57	-0.21	0.944336	11.36	92.2	104.6	2.51	1.96	High	High	High	High	High	High	4.10631e+07	5.6578e+07	5.30088e+07	8.75442e+07	7.19696e+07	65972047	519	56.1	7.93
FALSE	High	FALSE	Master Protein	P16435	POR	NADPH--cytochrome P450 reductase OS=Homo sapiens (Human) OX=9606 GN=POR PE=1 SV=2	533.01	0	186.283	31	31	0	328	58	0.03	0.985355	16.98	94.4	90.1	10.7	7.53	High	High	High	High	High	High	4.82649e+07	8.56401e+07	6.80464e+07	8.99721e+07	7.86048e+07	7.99384e+07	677	76.6	5.58
TRUE	High	FALSE	Master Protein	Q01105	SET	Protein SET OS=Homo sapiens (Human) OX=9606 GN=SET PE=1 SV=3	532.87	0	90.11	11	11	0	217	45	-0.09	0.96566	16	104.5	112.5	6.7	6.09	High	High	High	High	High	High	9.56275e+07	1.22253e+08	1.25735e+08	193090461	1.63818e+08	1.33809e+08	290	33.5	4.32
FALSE	High	FALSE	Master Protein	P17301	ITGA2	Integrin alpha-2 OS=Homo sapiens (Human) OX=9606 GN=ITGA2 PE=1 SV=1	531.59	0	178.01	29	29	0	295	36	0.26	0.944336	16.33	102.8	92.3	1	4.92	High	High	High	High	High	High	4.57303e+07	6.55189e+07	6.14961e+07	7.11821e+07	6.6178e+07	6.01641e+07	1181	129.2	5.31
FALSE	High	FALSE	Master Protein	Q9UHB6	LIMA1	LIM domain and actin-binding protein 1 OS=Homo sapiens (Human) OX=9606 GN=LIMA1 PE=1 SV=1	529.84	0	187.044	33	33	0	285	51	0.21	0.944336	20.03	91.2	79.9	11.95	3.31	High	High	High	High	High	High	4.91534e+07	8.78546e+07	6.68771e+07	8.05184e+07	7.0908e+07	6.65824e+07	759	85.2	6.84
TRUE	High	FALSE	Master Protein	O00231	PSMD11	26S proteasome non-ATPase regulatory subunit 11 OS=Homo sapiens (Human) OX=9606 GN=PSMD11 PE=1 SV=3	529.83	0	152.819	25	25	0	320	67	-0.07	0.970585	14.24	104.4	113.2	6.5	7.72	High	High	High	High	High	High	1.41868e+08	2.16298e+08	2.14896e+08	3.05961e+08	2.69224e+08	2.10226e+08	422	47.4	6.48
FALSE	High	FALSE	Master Protein	P49755	TMED10	Transmembrane emp24 domain-containing protein 10 OS=Homo sapiens (Human) OX=9606 GN=TMED10 PE=1 SV=2	529.23	0	82.905	8	8	0	176	37	0.19	0.944336	17.28	99	87.3	7.13	2.26	High	High	High	High	High	High	3.35146e+07	4.98318e+07	3.99762e+07	5.57926e+07	4.94833e+07	4.30928e+07	219	25	7.44
TRUE	High	FALSE	Master Protein	P18124	RPL7	60S ribosomal protein L7 OS=Homo sapiens (Human) OX=9606 GN=RPL7 PE=1 SV=1	527.61	0	109.171	18	18	0	315	56	-0.62	0.944336	18.53	85.5	134.2	10.08	6.82	High	High	High	High	High	High	116011149	1.61113e+08	1.78877e+08	3.43879e+08	3.22108e+08	2.56024e+08	248	29.2	10.65
FALSE	High	FALSE	Master Protein	P04179		Superoxide dismutase [Mn], mitochondrial OS=Homo sapiens (Human) OX=9606 GN=SOD2 PE=1 SV=3	526.6	0	81.774	13	13	0	230	67	0.42	0.944336	14.47	106.1	80.4	3.86	3.05	High	High	High	High	High	High	3.91174e+07	5.97016e+07	5.09823e+07	5.59857e+07	4.59199e+07	4.41983e+07	222	24.7	8.25
TRUE	High	FALSE	Master Protein	P08708	RPS17; RPS17L	40S ribosomal protein S17 OS=Homo sapiens (Human) OX=9606 GN=RPS17 PE=1 SV=2	526.53	0	83.349	8	8	0	237	53	-0.61	0.944336	16.2	83.3	124.8	8.97	3.27	High	High	High	High	High	High	6.85978e+07	8.34277e+07	8.8052e+07	1.79305e+08	1.59698e+08	1.48066e+08	135	15.5	9.85
FALSE	High	FALSE	Master Protein	P51572	BCAP31	B-cell receptor-associated protein 31 OS=Homo sapiens (Human) OX=9606 GN=BCAP31 PE=1 SV=3	526.44	0	100.503	13	13	0	221	38	0.25	0.944336	20.74	107.6	92.1	4.61	5.88	High	High	High	High	High	High	5.11907e+07	8.04856e+07	7.38046e+07	80897426	7.65119e+07	6.95721e+07	246	28	8.44
FALSE	High	FALSE	Master Protein	Q9ULC5	ACSL5	Long-chain-fatty-acid--CoA ligase 5 OS=Homo sapiens (Human) OX=9606 GN=ACSL5 PE=1 SV=1	524.97	0	155.528	27	27	0	294	56	0.09	0.963348	14.56	98.9	88.4	4.1	7.85	High	High	High	High	High	High	4.89554e+07	6.54261e+07	6.38064e+07	8.07365e+07	6.83669e+07	7.10707e+07	683	75.9	6.92
TRUE	High	FALSE	Master Protein	O00299	CLIC1	Chloride intracellular channel protein 1 OS=Homo sapiens (Human) OX=9606 GN=CLIC1 PE=1 SV=4	521.03	0	106.815	12	12	0	240	69	-0.23	0.944336	19.71	103.6	112.8	15.46	4.21	High	High	High	High	High	High	9.79993e+07	1.09045e+08	1.34978e+08	2.01364e+08	1.72246e+08	1.44875e+08	241	26.9	5.17
FALSE	High	FALSE	Master Protein	P52948	NUP98	Nuclear pore complex protein Nup98-Nup96 OS=Homo sapiens (Human) OX=9606 GN=NUP98 PE=1 SV=4	521.02	0	199.979	41	41	0	296	29	0.17	0.944336	15.91	99.1	86.4	5.28	9.9	High	High	High	High	High	High	4.20767e+07	6.38854e+07	5.28863e+07	6.62193e+07	5.91264e+07	6.17247e+07	1817	197.5	6.4
FALSE	High	FALSE	Master Protein	Q96HE7	ERO1L; ERO1A	ERO1-like protein alpha OS=Homo sapiens (Human) OX=9606 GN=ERO1A PE=1 SV=2	520.46	0	147.166	21	21	0	271	64	0.16	0.944336	13.72	102.5	89.3	5.45	2.76	High	High	High	High	High	High	5.16845e+07	7.41211e+07	6.22707e+07	8.41863e+07	7.02641e+07	6.72734e+07	468	54.4	5.68
FALSE	High	FALSE	Master Protein	P54819	AK2	Adenylate kinase 2, mitochondrial OS=Homo sapiens (Human) OX=9606 GN=AK2 PE=1 SV=2	519.6	0	106.107	13	13	0	246	69	0.05	0.97567	15.64	90.9	89.7	3.23	4.72	High	High	High	High	High	High	6.78758e+07	1.00709e+08	8.68894e+07	1.26293e+08	1.0081e+08	1.00166e+08	239	26.5	7.81
TRUE	High	FALSE	Master Protein	P17655	CAPN2	Calpain-2 catalytic subunit OS=Homo sapiens (Human) OX=9606 GN=CAPN2 PE=1 SV=6	516.98	0	156.828	23	23	0	250	49	-0.25	0.944336	16.62	93.7	114.5	9.34	6.38	High	High	High	High	High	High	3.61877e+07	4.56934e+07	5.05233e+07	8.34327e+07	71950819	5.79998e+07	700	79.9	4.98
FALSE	High	FALSE	Master Protein	P11310	ACADM	Medium-chain specific acyl-CoA dehydrogenase, mitochondrial OS=Homo sapiens (Human) OX=9606 GN=ACADM PE=1 SV=1	516.4	0	134.664	20	20	0	251	56	0.38	0.944336	13.3	111.4	86.8	2.78	4.15	High	High	High	High	High	High	5.82985e+07	8.35779e+07	7.36712e+07	8.49094e+07	71127333	69761923	421	46.6	8.37
FALSE	High	FALSE	Master Protein	P10515	DLAT	Dihydrolipoyllysine-residue acetyltransferase component of pyruvate dehydrogenase complex, mitochondrial OS=Homo sapiens (Human) OX=9606 GN=DLAT PE=1 SV=3	516.33	0	125.03	16	16	0	258	35	0.22	0.944336	12.91	103.3	86.9	1.52	6.21	High	High	High	High	High	High	5.98102e+07	8.89074e+07	7.96992e+07	95035971	79484654	80808069	647	69	7.84
FALSE	High	FALSE	Master Protein	P31040	SDHA	Succinate dehydrogenase [ubiquinone] flavoprotein subunit, mitochondrial OS=Homo sapiens (Human) OX=9606 GN=SDHA PE=1 SV=2	516.04	0	178.102	22	22	0	275	52	0.29	0.944336	18.94	106.7	86.8	5.8	6.62	High	High	High	High	High	High	6.79335e+07	1.10205e+08	9.43034e+07	1.0877e+08	8.84964e+07	9.1345e+07	664	72.6	7.39
TRUE	High	FALSE	Master Protein	Q13347	EIF3I	Eukaryotic translation initiation factor 3 subunit I OS=Homo sapiens (Human) OX=9606 GN=EIF3I PE=1 SV=1	514.99	0	132.631	20	20	0	220	85	-0.14	0.944336	14.75	100.2	110.8	5	3.03	High	High	High	High	High	High	5.47962e+07	7.23192e+07	7.22582e+07	1.1785e+08	9.66495e+07	8.60053e+07	325	36.5	5.64
TRUE	High	FALSE	Master Protein	P62917	RPL8	60S ribosomal protein L8 OS=Homo sapiens (Human) OX=9606 GN=RPL8 PE=1 SV=2	513.52	0	115.759	12	12	0	212	53	-0.6	0.944336	21.74	80.1	117.1	7.91	2.63	High	High	High	High	High	High	5.39278e+07	8.64863e+07	8.41095e+07	1.64841e+08	1.4727e+08	1.27529e+08	257	28	11.03
TRUE	High	FALSE	Master Protein	Q13310	PABPC4	Polyadenylate-binding protein 4 OS=Homo sapiens (Human) OX=9606 GN=PABPC4 PE=1 SV=1	513.35	0	140.682	24	13	0	265	38	-0.05	0.959255	8.82	101.3	99.8	4.14	1.94	High	High	High	High	High	High	27463628	3.68141e+07	3.62234e+07	4.97495e+07	4.3202e+07	4.00221e+07	644	70.7	9.26
FALSE	High	FALSE	Master Protein	Q02218	OGDH	2-oxoglutarate dehydrogenase, mitochondrial OS=Homo sapiens (Human) OX=9606 GN=OGDH PE=1 SV=3	513.27	0	214.727	38	38	0	300	53	0.19	0.944336	13.13	96.4	82.8	3.08	4.41	High	High	High	High	High	High	5.82667e+07	8.15961e+07	7.29927e+07	9.04411e+07	7.80303e+07	7.58401e+07	1023	115.9	6.86
TRUE	High	FALSE	Master Protein	P0DP25	CALM3; CALM2; CALM1	Calmodulin-3 OS=Homo sapiens (Human) OX=9606 GN=CALM3 PE=1 SV=1	512.41	0	96.666	10	10	0	233	77	-0.19	0.944336	14.47	99.3	112.1	6.45	2.59	High	High	High	High	High	High	1.60418e+08	2.43745e+08	242600260	3.45389e+08	3.1014e+08	2.7753e+08	149	16.8	4.22
FALSE	High	FALSE	Master Protein	Q13547	HDAC1	Histone deacetylase 1 OS=Homo sapiens (Human) OX=9606 GN=HDAC1 PE=1 SV=1	512.01	0	96.594	16	11	6	242	41	0.24	0.944336	15.48	108	92.5	5.25	4.49	High	High	High	High	High	High	4.66914e+07	7.44346e+07	6.31597e+07	7.66568e+07	6.43674e+07	6.34446e+07	482	55.1	5.48
TRUE	High	FALSE	Master Protein	O14818	PSMA7	Proteasome subunit alpha type-7 OS=Homo sapiens (Human) OX=9606 GN=PSMA7 PE=1 SV=1	511.17	0	125.919	14	14	0	214	61	-0.04	0.982152	11.63	103	109.3	1.9	5.54	High	High	High	High	High	High	6.42752e+07	8.96298e+07	8.35876e+07	131577386	1.07358e+08	9.11615e+07	248	27.9	8.46
FALSE	High	FALSE	Master Protein	Q9Y4W6	AFG3L2	AFG3-like protein 2 OS=Homo sapiens (Human) OX=9606 GN=AFG3L2 PE=1 SV=2	507.45	0	148.066	29	29	0	300	40	0.21	0.944336	15.1	100	89.1	5.29	2.03	High	High	High	High	High	High	4.67e+07	7.49273e+07	6.42875e+07	8.26224e+07	6.77599e+07	6.28141e+07	797	88.5	8.66
FALSE	High	FALSE	Master Protein	Q8IUE6	HIST2H2AB	Histone H2A type 2-B OS=Homo sapiens (Human) OX=9606 GN=H2AC21 PE=1 SV=3	506.54	0	49.394	4	3	0	218	35	-0.07	0.971466	13.59	103.4	93.9	4.21	16.87	High	High	High	High	High	High	1.27124e+08	1.98938e+08	1.81429e+08	3.07894e+08	1.97997e+08	1.80625e+08	130	14	10.89
FALSE	High	FALSE	Master Protein	P13995	MTHFD2	Bifunctional methylenetetrahydrofolate dehydrogenase/cyclohydrolase, mitochondrial OS=Homo sapiens (Human) OX=9606 GN=MTHFD2 PE=1 SV=2	505.95	0	129.186	12	12	0	200	61	0.32	0.944336	23.08	102.9	78.4	5.73	5.59	High	High	High	High	High	High	7.61238e+07	1.10164e+08	9.16459e+07	1.03729e+08	9.34889e+07	8.97748e+07	350	37.9	8.73
FALSE	High	FALSE	Master Protein	Q14126	DSG2	Desmoglein-2 OS=Homo sapiens (Human) OX=9606 GN=DSG2 PE=1 SV=2	505.71	0	177.089	29	29	0	276	46	0.22	0.944336	16.75	103.6	85.4	5.13	8.24	High	High	High	High	High	High	4.98103e+07	7.8566e+07	6.61152e+07	6.85742e+07	6.61738e+07	6.23566e+07	1118	122.2	5.24
FALSE	High	FALSE	Master Protein	Q13308	PTK7	Inactive tyrosine-protein kinase 7 OS=Homo sapiens (Human) OX=9606 GN=PTK7 PE=1 SV=2	505.29	0	150.284	25	25	0	242	33	-0.03	0.975007	11.98	107.1	108.7	2.09	2.19	High	High	High	High	High	High	3.35857e+07	4.91624e+07	4.65772e+07	6.4746e+07	5.55279e+07	5.2144e+07	1070	118.3	7.09
TRUE	High	FALSE	Master Protein	Q96QK1	VPS35	Vacuolar protein sorting-associated protein 35 OS=Homo sapiens (Human) OX=9606 GN=VPS35 PE=1 SV=2	504.34	0	163.592	26	26	0	287	43	-0.23	0.944336	15.92	96.9	117	4.58	5.52	High	High	High	High	High	High	4.15205e+07	5.59211e+07	5.61045e+07	9.70509e+07	80796811	6.7497e+07	796	91.6	5.49
TRUE	High	FALSE	Master Protein	P47756	CAPZB	F-actin-capping protein subunit beta OS=Homo sapiens (Human) OX=9606 GN=CAPZB PE=1 SV=4	503.96	0	103.312	13	13	0	231	60	-0.19	0.944336	10.74	96.9	109.6	2.55	1.94	High	High	High	High	High	High	4.69369e+07	6.67158e+07	6.45529e+07	1.03546e+08	8.54283e+07	7.75969e+07	277	31.3	5.59
FALSE	High	FALSE	Master Protein	O43242	PSMD3	26S proteasome non-ATPase regulatory subunit 3 OS=Homo sapiens (Human) OX=9606 GN=PSMD3 PE=1 SV=2	503.63	0	137.292	24	24	0	274	55	0.02	0.995006	12.19	106.8	103.4	2.09	3.14	High	High	High	High	High	High	4.74826e+07	7.15742e+07	6.51886e+07	8.9429e+07	7.85712e+07	6.68752e+07	534	60.9	8.44
FALSE	High	FALSE	Master Protein	P36542	ATP5C1	ATP synthase subunit gamma, mitochondrial OS=Homo sapiens (Human) OX=9606 GN=ATP5F1C PE=1 SV=1	503.24	0	71.849	11	11	0	235	42	0.28	0.944336	15.38	109	84.5	5.99	4.82	High	High	High	High	High	High	1.28008e+08	1.74644e+08	1.51246e+08	1.73521e+08	150733003	1.46923e+08	298	33	9.22
FALSE	High	FALSE	Master Protein	O00232	PSMD12	26S proteasome non-ATPase regulatory subunit 12 OS=Homo sapiens (Human) OX=9606 GN=PSMD12 PE=1 SV=3	503.11	0	155.177	22	22	0	246	55	-0.03	0.97567	15.23	99.1	103.7	7.01	1.36	High	High	High	High	High	High	4.46505e+07	5.68826e+07	5.3352e+07	7.91327e+07	6.6654e+07	6.20737e+07	456	52.9	7.65
FALSE	High	FALSE	Master Protein	Q12874	SF3A3	Splicing factor 3A subunit 3 OS=Homo sapiens (Human) OX=9606 GN=SF3A3 PE=1 SV=1	502.54	0	160.135	22	22	0	263	54	0.27	0.944336	15.1	105	87.7	5.33	4.76	High	High	High	High	High	High	6.63091e+07	1.00072e+08	8.27798e+07	104534648	8.79636e+07	8.70454e+07	501	58.8	5.38
FALSE	High	FALSE	Master Protein	P46087	NOP2	Probable 28S rRNA (cytosine(4447)-C(5))-methyltransferase OS=Homo sapiens (Human) OX=9606 GN=NOP2 PE=1 SV=2	502.09	0	131.026	26	26	0	273	38	0.19	0.944336	15.73	109.5	83.2	3.52	11.67	High	High	High	High	High	High	1.7493e+08	2.60687e+08	2.23578e+08	243117365	2.14314e+08	2.32299e+08	812	89.2	9.23
FALSE	High	FALSE	Master Protein	Q9NVP1	DDX18	ATP-dependent RNA helicase DDX18 OS=Homo sapiens (Human) OX=9606 GN=DDX18 PE=1 SV=2	500.39	0	179.119	27	27	0	254	55	0.18	0.944336	18.42	95.5	84.4	4.46	8.91	High	High	High	High	High	High	5.40362e+07	84459059	7.20152e+07	8.44867e+07	7.70252e+07	7.78677e+07	670	75.4	9.5
TRUE	High	FALSE	Master Protein	P31150	GDI1	Rab GDP dissociation inhibitor alpha OS=Homo sapiens (Human) OX=9606 GN=GDI1 PE=1 SV=2	500.1	0	168.132	22	13	0	226	64	-0.29	0.944336	15.08	95.5	125.7	6.84	6.58	High	High	High	High	High	High	17569752	2.21804e+07	2.21323e+07	4.12699e+07	3.57552e+07	2.86637e+07	447	50.6	5.14
FALSE	High	FALSE	Master Protein	Q9P0L0	VAPA	Vesicle-associated membrane protein-associated protein A OS=Homo sapiens (Human) OX=9606 GN=VAPA PE=1 SV=3	499.85	0	99.748	12	11	1	251	65	0.27	0.944336	18.63	98	84.1	0.46	8.22	High	High	High	High	High	High	70664226	1.01823e+08	9.32643e+07	1.09282e+08	1.09115e+08	8.81586e+07	249	27.9	8.62
TRUE	High	FALSE	Master Protein	P25398	RPS12	40S ribosomal protein S12 OS=Homo sapiens (Human) OX=9606 GN=RPS12 PE=1 SV=3	498.44	0	70.125	7	7	0	184	54	-0.48	0.944336	9.83	85.9	116.6	6.99	4.28	High	High	High	High	High	High	8.66042e+07	1.10372e+08	1.1446e+08	2.20126e+08	1.91289e+08	1.5969e+08	132	14.5	7.21
FALSE	High	FALSE	Master Protein	P15924	DSP	Desmoplakin OS=Homo sapiens (Human) OX=9606 GN=DSP PE=1 SV=3	497.15	0	270.413	56	56	0	340	26	0.02	0.990546	17.21	113.1	104.1	6.56	7.46	High	High	High	High	High	High	8.01785e+07	1.05735e+08	1.10656e+08	1.38969e+08	1.18936e+08	1.22223e+08	2871	331.6	6.81
FALSE	High	FALSE	Master Protein	Q96E39	RBMXL1	RNA binding motif protein, X-linked-like-1 OS=Homo sapiens (Human) OX=9606 GN=RBMXL1 PE=1 SV=1	495.26	0	96.032	14	3	0	311	37	0.43	0.944336	14.13	104.4	79.4	10.1	3.13	High	High	High	Peak Found	Peak Found	Peak Found	2.13109e+06	3726272	2.96423e+06	3.25009e+06	2.61072e+06	2.47032e+06	390	42.1	9.89
TRUE	High	FALSE	Master Protein	P62191	PSMC1	26S proteasome regulatory subunit 4 OS=Homo sapiens (Human) OX=9606 GN=PSMC1 PE=1 SV=1	495.14	0	136.08	20	18	0	258	56	0.01	0.999144	15.45	106.6	105.1	8.63	5.33	High	High	High	High	High	High	4.64438e+07	7.74559e+07	7.28139e+07	9.95187e+07	8.80287e+07	7.17832e+07	440	49.2	6.21
FALSE	High	FALSE	Master Protein	P46977	STT3A	Dolichyl-diphosphooligosaccharide--protein glycosyltransferase subunit STT3A OS=Homo sapiens (Human) OX=9606 GN=STT3A PE=1 SV=2	494.55	0	106.494	22	20	2	322	30	0.14	0.944336	14.92	99	89	3.12	8.25	High	High	High	High	High	High	7.00496e+07	107828283	9.73511e+07	1.16206e+08	1.0586e+08	105827593	705	80.5	8.07
TRUE	High	FALSE	Master Protein	P08133	ANXA6	Annexin A6 OS=Homo sapiens (Human) OX=9606 GN=ANXA6 PE=1 SV=3	490.76	0	146.166	34	34	0	294	58	-0.23	0.944336	18.98	99.6	119.6	2.75	8.63	High	High	High	High	High	High	4.82764e+07	6.83395e+07	6.64115e+07	1.09384e+08	9.79213e+07	7.4854e+07	673	75.8	5.6
FALSE	High	FALSE	Master Protein	Q9P0J1	PDP1	[Pyruvate dehydrogenase [acetyl-transferring]]-phosphatase 1, mitochondrial OS=Homo sapiens (Human) OX=9606 GN=PDP1 PE=1 SV=3	489.73	0	132.183	21	21	0	244	57	0.1	0.963142	17.17	104.8	96.8	1.15	8.76	High	High	High	High	High	High	4.42561e+07	6.2754e+07	5.78466e+07	7.56984e+07	6.15486e+07	6.59785e+07	537	61	6.67
FALSE	High	FALSE	Master Protein	O75475	PSIP1	PC4 and SFRS1-interacting protein OS=Homo sapiens (Human) OX=9606 GN=PSIP1 PE=1 SV=1	489.35	0	109.465	19	18	1	282	39	0.19	0.944336	16.84	103.6	89.1	2.88	6.08	High	High	High	High	High	High	4.98387e+07	76406821	6.80885e+07	7.93709e+07	7.08548e+07	6.9233e+07	530	60.1	9.13
TRUE	High	FALSE	Master Protein	P62280	RPS11	40S ribosomal protein S11 OS=Homo sapiens (Human) OX=9606 GN=RPS11 PE=1 SV=3	487.27	0	67.794	12	12	0	233	58	-0.47	0.944336	11.84	88	119.2	7.05	2.29	High	High	High	High	High	High	1.15487e+08	1.66983e+08	1.73313e+08	2.95367e+08	2.51354e+08	2.37344e+08	158	18.4	10.3
TRUE	High	FALSE	Master Protein	P67809	YBX1	Y-box-binding protein 1 OS=Homo sapiens (Human) OX=9606 GN=YBX1 PE=1 SV=3	486.82	0	160.298	15	9	6	245	50	-0.23	0.944336	11.05	92.3	112.5	2.79	1.6	High	High	High	High	High	High	1.06022e+08	1.5668e+08	1.49214e+08	2.43925e+08	2.14986e+08	1.92824e+08	324	35.9	9.88
FALSE	High	FALSE	Master Protein	Q9BXP5	SRRT	Serrate RNA effector molecule homolog OS=Homo sapiens (Human) OX=9606 GN=SRRT PE=1 SV=1	486.61	0	126.294	25	25	0	255	33	0.32	0.944336	15.15	111.6	88	7.7	5.61	High	High	High	High	High	High	4.66316e+07	7.81435e+07	7.02665e+07	73499188	6.70333e+07	6.36417e+07	876	100.6	5.96
TRUE	High	FALSE	Master Protein	Q9UL46	PSME2	Proteasome activator complex subunit 2 OS=Homo sapiens (Human) OX=9606 GN=PSME2 PE=1 SV=4	484.17	0	103.673	13	13	0	217	65	-0.2	0.944336	18.17	101.2	115	10.62	5.21	High	High	High	High	High	High	3.54039e+07	4.51143e+07	5.13954e+07	7.85578e+07	6.48872e+07	5.48477e+07	239	27.4	5.73
TRUE	High	FALSE	Master Protein	Q00796	SORD	Sorbitol dehydrogenase OS=Homo sapiens (Human) OX=9606 GN=SORD PE=1 SV=4	483.45	0	115.61	16	16	0	219	59	-0.36	0.944336	19.4	100	129.3	7.98	7.49	High	High	High	High	High	High	3.61092e+07	4.73371e+07	51096209	8.81448e+07	7.78657e+07	6.09954e+07	357	38.3	7.97
TRUE	High	FALSE	Master Protein	O60841	EIF5B	Eukaryotic translation initiation factor 5B OS=Homo sapiens (Human) OX=9606 GN=EIF5B PE=1 SV=4	483.09	0	170.869	31	31	0	237	37	-0.29	0.944336	15.38	92.8	116	5.27	6.35	High	High	High	High	High	High	3.25935e+07	4.38891e+07	4.47971e+07	8.19938e+07	6.56868e+07	5.58915e+07	1220	138.7	5.49
TRUE	High	FALSE	Master Protein	Q16555	DPYSL2	Dihydropyrimidinase-related protein 2 OS=Homo sapiens (Human) OX=9606 GN=DPYSL2 PE=1 SV=1	482.94	0	169.089	25	22	3	211	75	-0.17	0.944336	12.62	97.8	120.2	8.04	12.44	High	High	High	High	High	High	4.18429e+07	5.74898e+07	6.18391e+07	9.70615e+07	1.00366e+08	7.27473e+07	572	62.3	6.38
FALSE	High	FALSE	Master Protein	Q8WUM0	NUP133	Nuclear pore complex protein Nup133 OS=Homo sapiens (Human) OX=9606 GN=NUP133 PE=1 SV=2	482.57	0	183.451	36	36	0	276	46	0.2	0.944336	18.21	103.9	99.5	2.48	1.41	High	High	High	High	High	High	4.80911e+07	7.13327e+07	6.73133e+07	8.90756e+07	7.60097e+07	6.72516e+07	1156	128.9	5.1
TRUE	High	FALSE	Master Protein	P06737	PYGL	Glycogen phosphorylase, liver form OS=Homo sapiens (Human) OX=9606 GN=PYGL PE=1 SV=4	481.94	0	165.537	30	23	1	303	46	-0.38	0.944336	18.55	91.5	121	14.15	7.55	High	High	High	High	High	High	2.66556e+07	3.04509e+07	3.67723e+07	6.69283e+07	5.68334e+07	4.51856e+07	847	97.1	7.17
FALSE	High	FALSE	Master Protein	P48047	ATP5O	ATP synthase subunit O, mitochondrial OS=Homo sapiens (Human) OX=9606 GN=ATP5PO PE=1 SV=1	481.64	0	97.058	12	12	0	212	67	0.25	0.944336	15.78	101.2	87.5	6.18	4.03	High	High	High	High	High	High	1.01444e+08	1.66092e+08	1.4274e+08	172647313	1.49418e+08	1.44017e+08	213	23.3	9.96
TRUE	High	TRUE	Master Protein	P08729	KRT7	Keratin, type II cytoskeletal 7 OS=Homo sapiens (Human) OX=9606 GN=KRT7 PE=1 SV=5	481.34	0	74.242	18	11	1	271	34	0.24	0.944336	24.42	90	84.6	11.07	3.89	High	High	Peak Found	Peak Found	Peak Found	High	1.13458e+07	15941373	1.2234e+07	2.08338e+07	1.66774e+07	1.50609e+07	469	51.4	5.48
FALSE	High	FALSE	Master Protein	O94874	UFL1	E3 UFM1-protein ligase 1 OS=Homo sapiens (Human) OX=9606 GN=UFL1 PE=1 SV=2	480.01	0	162.063	29	29	0	283	43	0.16	0.944336	16.62	98.1	87.6	0.5	7.05	High	High	High	High	High	High	3.28398e+07	4.80198e+07	4.39828e+07	5.36992e+07	4.75297e+07	4.75391e+07	794	89.5	6.79
TRUE	High	FALSE	Master Protein	P60660	MYL6	Myosin light polypeptide 6 OS=Homo sapiens (Human) OX=9606 GN=MYL6 PE=1 SV=2	475.93	0	73.136	9	9	0	190	58	-0.16	0.944336	11.73	97.4	111.3	4.82	2.24	High	High	High	High	High	High	7.64359e+07	114709335	111962860	1.76729e+08	1.44695e+08	1.32262e+08	151	16.9	4.65
FALSE	High	FALSE	Master Protein	Q09161	NCBP1	Nuclear cap-binding protein subunit 1 OS=Homo sapiens (Human) OX=9606 GN=NCBP1 PE=1 SV=1	475.77	0	182.391	23	23	0	273	39	0.14	0.946088	14.45	102.4	100.7	5.97	0.52	High	High	High	High	High	High	3.96069e+07	5.16357e+07	4.78064e+07	6.66404e+07	5.72602e+07	5.13611e+07	790	91.8	6.43
FALSE	High	FALSE	Master Protein	Q13242	SRSF9	Serine/arginine-rich splicing factor 9 OS=Homo sapiens (Human) OX=9606 GN=SRSF9 PE=1 SV=1	475.68	0	55.039	13	12	0	263	53	0.3	0.944336	15.14	105.4	85.5	7.51	7.53	High	High	High	High	High	High	6.00318e+07	99499138	8.13403e+07	8.6872e+07	7.9846e+07	7.81617e+07	221	25.5	8.65
FALSE	High	FALSE	Master Protein	Q92769	HDAC2	Histone deacetylase 2 OS=Homo sapiens (Human) OX=9606 GN=HDAC2 PE=1 SV=2	475.13	0	84.631	13	8	0	200	41	0.31	0.944336	12.73	112.3	92.6	6.67	2.29	High	High	High	High	High	High	1.90474e+07	2.58996e+07	2.2198e+07	2.7839e+07	2.28349e+07	2.15303e+07	488	55.3	5.91
TRUE	High	FALSE	Master Protein	O15371	EIF3D	Eukaryotic translation initiation factor 3 subunit D OS=Homo sapiens (Human) OX=9606 GN=EIF3D PE=1 SV=1	473.22	0	141.871	19	19	0	203	47	-0.15	0.944336	14.51	100.1	110.1	3.7	2.74	High	High	High	High	High	High	4.75369e+07	6.59228e+07	6.53045e+07	9.86987e+07	86651228	7.43362e+07	548	63.9	6.05
FALSE	High	FALSE	Master Protein	Q04837	SSBP1	Single-stranded DNA-binding protein, mitochondrial OS=Homo sapiens (Human) OX=9606 GN=SSBP1 PE=1 SV=1	472.63	0	73.488	8	8	0	189	53	0.32	0.944336	13.53	102	79.8	7.41	8.06	High	High	High	High	High	High	7.52383e+07	1.24618e+08	1.02175e+08	1.13241e+08	9.15291e+07	9.7078e+07	148	17.2	9.6
TRUE	High	FALSE	Master Protein	P13489	RNH1	Ribonuclease inhibitor OS=Homo sapiens (Human) OX=9606 GN=RNH1 PE=1 SV=2	472.53	0	151.139	16	16	0	186	56	-0.24	0.944336	14.74	100.7	120	7.65	9.95	High	High	High	High	High	High	2.90871e+07	3.65027e+07	3.81222e+07	6.79698e+07	5.49964e+07	4.32123e+07	461	49.9	4.82
TRUE	High	FALSE	Master Protein	Q13126	MTAP	S-methyl-5'-thioadenosine phosphorylase OS=Homo sapiens (Human) OX=9606 GN=MTAP PE=1 SV=2	472.38	0	133.953	17	17	0	217	80	-0.36	0.944336	13.14	100.7	129.2	6.99	4.16	High	High	High	High	High	High	5.96999e+07	7.7713e+07	8.18418e+07	1.44481e+08	1.23664e+08	1.04071e+08	283	31.2	7.18
TRUE	High	FALSE	Master Protein	Q10567	AP1B1	AP-1 complex subunit beta-1 OS=Homo sapiens (Human) OX=9606 GN=AP1B1 PE=1 SV=2	471.49	0	156.938	29	15	0	282	42	-0.13	0.944336	16.07	100.9	112	4.02	4	High	High	High	High	High	High	1.62039e+07	2.17597e+07	2.03178e+07	3.19713e+07	2.85267e+07	2.38728e+07	949	104.6	5.06
FALSE	High	FALSE	Master Protein	P50213	IDH3A	Isocitrate dehydrogenase [NAD] subunit alpha, mitochondrial OS=Homo sapiens (Human) OX=9606 GN=IDH3A PE=1 SV=1	471.21	0	99.307	16	16	0	245	47	0.25	0.944336	14.67	99.3	83.5	3.88	4.23	High	High	High	High	High	High	7.63298e+07	1.1211e+08	9.58063e+07	1.21146e+08	1.00169e+08	9.86832e+07	366	39.6	6.92
FALSE	High	FALSE	Master Protein	P08621	SNRNP70	U1 small nuclear ribonucleoprotein 70 kDa OS=Homo sapiens (Human) OX=9606 GN=SNRNP70 PE=1 SV=2	470.69	0	117.286	19	19	0	273	48	0.42	0.944336	18.3	107.8	83.4	8.32	5.44	High	High	High	High	High	High	9.43115e+07	1.61162e+08	1.35625e+08	1.48631e+08	1.24996e+08	125151370	437	51.5	9.94
TRUE	High	FALSE	Master Protein	P43686	PSMC4	26S proteasome regulatory subunit 6B OS=Homo sapiens (Human) OX=9606 GN=PSMC4 PE=1 SV=2	470.39	0	136.463	22	21	0	253	75	0.01	0.999899	16.9	105	103.2	3.65	2.99	High	High	High	High	High	High	4.37873e+07	5.90123e+07	5.56861e+07	7.7538e+07	6.87903e+07	5.87934e+07	418	47.3	5.21
TRUE	High	FALSE	Master Protein	P62888	RPL30	60S ribosomal protein L30 OS=Homo sapiens (Human) OX=9606 GN=RPL30 PE=1 SV=2	465.29	0	73.183	7	7	0	166	59	-0.49	0.944336	16.73	79.8	116.9	10.84	4.24	High	High	High	High	High	High	7.87286e+07	1.0793e+08	1.21922e+08	2.29081e+08	1.79894e+08	1.68544e+08	115	12.8	9.63
FALSE	High	FALSE	Master Protein	P62316	SNRPD2	Small nuclear ribonucleoprotein Sm D2 OS=Homo sapiens (Human) OX=9606 GN=SNRPD2 PE=1 SV=1	464.4	0	60.667	8	8	0	236	56	0.31	0.944336	13.46	106.4	88.4	7.97	6.33	High	High	High	High	High	High	1.06209e+08	1.80206e+08	1.52067e+08	1.65419e+08	1.5298e+08	1.45278e+08	118	13.5	9.91
FALSE	High	FALSE	Master Protein	P07954	FH	Fumarate hydratase, mitochondrial OS=Homo sapiens (Human) OX=9606 GN=FH PE=1 SV=3	464.23	0	131.699	21	21	0	211	58	0.12	0.949765	16.44	99.2	106.7	7.28	10.91	High	High	High	High	High	High	9.63537e+07	1.40436e+08	1.45709e+08	2.30737e+08	1.60879e+08	1.52451e+08	510	54.6	8.76
TRUE	High	FALSE	Master Protein	P16144	ITGB4	Integrin beta-4 OS=Homo sapiens (Human) OX=9606 GN=ITGB4 PE=1 SV=5	463.84	0	173.311	34	34	0	299	27	-0.06	0.967514	16.21	92.5	100.8	2.13	4.22	High	High	High	High	High	High	3.39677e+07	5.09905e+07	45203174	6.98241e+07	5.66738e+07	5.58694e+07	1822	202	6.09
TRUE	High	FALSE	Master Protein	P30050	RPL12	60S ribosomal protein L12 OS=Homo sapiens (Human) OX=9606 GN=RPL12 PE=1 SV=1	463.81	0	75.584	7	7	0	185	59	-0.47	0.944336	10.56	81.8	117.4	6.23	5.3	High	High	High	High	High	High	1.19461e+08	1.57082e+08	1.62882e+08	3.29506e+08	2.76253e+08	2.3055e+08	165	17.8	9.42
FALSE	High	FALSE	Master Protein	Q9BUJ2	HNRNPUL1	Heterogeneous nuclear ribonucleoprotein U-like protein 1 OS=Homo sapiens (Human) OX=9606 GN=HNRNPUL1 PE=1 SV=2	463.73	0	133.814	22	21	0	242	38	0.12	0.957705	13.54	100.7	96.3	1.6	2.38	High	High	High	High	High	High	4.39701e+07	6.48486e+07	5.77934e+07	7.94257e+07	6.5706e+07	6.24022e+07	856	95.7	6.92
FALSE	High	FALSE	Master Protein	O75439	PMPCB	Mitochondrial-processing peptidase subunit beta OS=Homo sapiens (Human) OX=9606 GN=PMPCB PE=1 SV=2	463.52	0	127.286	20	19	1	236	50	0.26	0.944336	18.08	107	83.6	4.99	8.88	High	High	High	High	High	High	3.83232e+07	6.06552e+07	5.56357e+07	5.86149e+07	5.26242e+07	5.37851e+07	489	54.3	6.83
FALSE	High	FALSE	Master Protein	P26006	ITGA3	Integrin alpha-3 OS=Homo sapiens (Human) OX=9606 GN=ITGA3 PE=1 SV=5	462.38	0	108.413	19	19	0	205	23	-0.1	0.946572	13.64	83.5	88.9	1.27	2.68	High	High	High	High	High	High	4.05281e+07	5.89048e+07	5.29293e+07	8.3171e+07	6.95284e+07	6.10312e+07	1051	116.5	6.77
FALSE	High	FALSE	Master Protein	Q96I24	FUBP3	Far upstream element-binding protein 3 OS=Homo sapiens (Human) OX=9606 GN=FUBP3 PE=1 SV=2	461.19	0	125.831	21	19	0	248	52	-0.01	0.981511	16.57	98.3	92.3	4.67	3.16	High	High	High	High	High	High	2.81421e+07	4.46806e+07	3.88909e+07	4.96529e+07	4.41942e+07	4.09098e+07	572	61.6	8.38
FALSE	High	FALSE	Master Protein	Q13148	TARDBP	TAR DNA-binding protein 43 OS=Homo sapiens (Human) OX=9606 GN=TARDBP PE=1 SV=1	458.38	0	125.602	14	14	0	207	57	0.23	0.944336	18.76	105.4	85.3	3.05	5.07	High	High	High	High	High	High	5.13212e+07	7.8399e+07	7.20667e+07	8.27175e+07	7.00097e+07	6.94797e+07	414	44.7	6.19
FALSE	High	FALSE	Master Protein	Q12888	TP53BP1	TP53-binding protein 1 OS=Homo sapiens (Human) OX=9606 GN=TP53BP1 PE=1 SV=2	457.54	0	201.361	31	31	0	263	28	0.03	0.996216	15.82	97.3	92.9	2.63	4.04	High	High	High	High	High	High	2.68398e+07	4.09076e+07	3.70563e+07	5.00717e+07	4.28183e+07	41557610	1972	213.4	4.7
TRUE	High	FALSE	Master Protein	P62195	PSMC5	26S proteasome regulatory subunit 8 OS=Homo sapiens (Human) OX=9606 GN=PSMC5 PE=1 SV=1	457.45	0	129.476	22	20	3	233	61	0	0.999899	17.62	103.8	103.9	10.68	2.64	High	High	High	High	High	High	6.15103e+07	9.92041e+07	1.0149e+08	135110935	1.10588e+08	9.97005e+07	406	45.6	7.55
FALSE	High	FALSE	Master Protein	P60900	PSMA6	Proteasome subunit alpha type-6 OS=Homo sapiens (Human) OX=9606 GN=PSMA6 PE=1 SV=1	457.44	0	85.383	13	13	0	207	67	0.03	0.983921	11.85	109.1	107.3	3.15	2.8	High	High	High	High	High	High	5.68358e+07	7.72863e+07	7.39616e+07	108031466	8.7846e+07	7.97555e+07	246	27.4	6.76
FALSE	High	FALSE	Master Protein	Q14683	SMC1A	Structural maintenance of chromosomes protein 1A OS=Homo sapiens (Human) OX=9606 GN=SMC1A PE=1 SV=2	457.41	0	193.488	43	42	1	328	44	0.32	0.944336	16.11	106.4	84.7	7.9	7.7	High	High	High	High	High	High	5.56292e+07	9.38336e+07	7.78245e+07	8.26536e+07	7.49549e+07	7.44681e+07	1233	143.1	7.64
TRUE	High	TRUE	Master Protein	P12081	HARS	Histidine--tRNA ligase, cytoplasmic OS=Homo sapiens (Human) OX=9606 GN=HARS1 PE=1 SV=2	456.91	0	108.674	21	15	0	236	53	-0.36	0.944336	16.13	98.8	115.8	5.24	8.12	High	High	High	High	High	High	2.46042e+07	3.23833e+07	3.25686e+07	54092748	5.03299e+07	3.87849e+07	509	57.4	5.88
TRUE	High	FALSE	Master Protein	P62750	RPL23A	60S ribosomal protein L23a OS=Homo sapiens (Human) OX=9606 GN=RPL23A PE=1 SV=1	456.35	0	57.188	10	10	0	221	44	-0.6	0.944336	16.84	85.9	118.2	10.69	3.1	High	High	High	High	High	High	5.52571e+07	6.81646e+07	7.73874e+07	1.442e+08	1.22594e+08	1.05496e+08	156	17.7	10.45
TRUE	High	FALSE	Master Protein	Q9UNM6	PSMD13	26S proteasome non-ATPase regulatory subunit 13 OS=Homo sapiens (Human) OX=9606 GN=PSMD13 PE=1 SV=2	454.4	0	122.29	20	20	0	294	60	-0.03	0.983406	11.69	103.3	105.4	1.44	2.39	High	High	High	High	High	High	5.53157e+07	7.82192e+07	7.18012e+07	1.04039e+08	9.14321e+07	7.90288e+07	376	42.9	5.81
FALSE	High	FALSE	Master Protein	Q9H307		Pinin OS=Homo sapiens (Human) OX=9606 GN=PNN PE=1 SV=5	453.75	0	105.68	21	21	0	237	29	0.46	0.944336	20.45	113.9	76.8	11.22	31.91	High	High	High	High	High	High	3.91123e+07	70483287	6.1978e+07	5.23146e+07	5.05581e+07	7.19493e+07	717	81.6	7.14
FALSE	High	FALSE	Master Protein	P62834	RAP1A	Ras-related protein Rap-1A OS=Homo sapiens (Human) OX=9606 GN=RAP1A PE=1 SV=1	453.44	0	87.298	12	3	0	218	76	0.11	0.999899	9.11	102.9	94.1	3.53	5.52	High	High	High	High	High	High	5635313	8.21616e+06	7.08399e+06	8.86446e+06	8.30051e+06	7.59575e+06	184	21	6.67
TRUE	High	FALSE	Master Protein	P30041	PRDX6	Peroxiredoxin-6 OS=Homo sapiens (Human) OX=9606 GN=PRDX6 PE=1 SV=3	452.82	0	122.723	18	18	0	243	71	-0.3	0.944336	16.35	103.7	126.5	9.49	7.62	High	High	High	High	High	High	9.92447e+07	1.20347e+08	1.2994e+08	2.36079e+08	1.91791e+08	1.57027e+08	224	25	6.38
FALSE	High	FALSE	Master Protein	P55809	OXCT1	Succinyl-CoA:3-ketoacid coenzyme A transferase 1, mitochondrial OS=Homo sapiens (Human) OX=9606 GN=OXCT1 PE=1 SV=1	451.18	0	128.112	15	15	0	213	43	0.1	0.97567	14.81	97.4	88.4	0.74	8.62	High	High	High	High	High	High	2.6036e+07	3.8257e+07	3.49331e+07	4.2372e+07	3.83323e+07	3.87873e+07	520	56.1	7.46
FALSE	High	FALSE	Master Protein	Q9NQC3	RTN4	Reticulon-4 OS=Homo sapiens (Human) OX=9606 GN=RTN4 PE=1 SV=2	450.38	0	105.152	9	9	0	207	14	0.24	0.944336	16.05	97.3	80.8	3.88	6.97	High	High	High	High	High	High	6.68957e+07	1.04177e+08	9.04914e+07	1.06484e+08	9.07063e+07	9.26662e+07	1192	129.9	4.5
TRUE	High	FALSE	Master Protein	P56537	EIF6	Eukaryotic translation initiation factor 6 OS=Homo sapiens (Human) OX=9606 GN=EIF6 PE=1 SV=1	449.83	0	111.289	8	8	0	161	57	-0.29	0.944336	15.55	87.1	106.7	4.65	8.17	High	High	High	High	High	High	5.52749e+07	7.29104e+07	7.02448e+07	131528582	95360676	9.43787e+07	245	26.6	4.68
TRUE	High	FALSE	Master Protein	P41091	EIF2S3	Eukaryotic translation initiation factor 2 subunit 3 OS=Homo sapiens (Human) OX=9606 GN=EIF2S3 PE=1 SV=3	449.35	0	109.392	19	19	0	231	52	-0.14	0.944336	12.62	95.6	105.3	4.02	2.38	High	High	High	High	High	High	7.29168e+07	9.76063e+07	9.21399e+07	1.43868e+08	1.22479e+08	1.15806e+08	472	51.1	8.4
TRUE	High	FALSE	Master Protein	Q14247	CTTN	Src substrate cortactin OS=Homo sapiens (Human) OX=9606 GN=CTTN PE=1 SV=2	448.46	0	92.105	19	19	0	229	41	-0.13	0.944336	13.73	97.2	109.3	6.38	3.36	High	High	High	High	High	High	2.98913e+07	4.24693e+07	43927109	6.34146e+07	5.55606e+07	4.71019e+07	550	61.5	5.4
FALSE	High	FALSE	Master Protein	Q09028	RBBP4	Histone-binding protein RBBP4 OS=Homo sapiens (Human) OX=9606 GN=RBBP4 PE=1 SV=3	447.11	0	120.576	15	9	6	264	59	0.27	0.944336	16.59	106.9	93.4	2.6	5.24	High	High	High	High	High	High	1.01892e+08	1.5438e+08	1.35938e+08	1.68295e+08	1.34885e+08	1.3572e+08	425	47.6	4.89
FALSE	High	FALSE	Master Protein	P42285	SKIV2L2	Exosome RNA helicase MTR4 OS=Homo sapiens (Human) OX=9606 GN=MTREX PE=1 SV=3	446.23	0	161.923	30	30	0	279	38	0.15	0.944336	14.54	99.4	89.9	3.72	4.13	High	High	High	High	High	High	3.83036e+07	5.89838e+07	5.08294e+07	6.32936e+07	5.57935e+07	53152413	1042	117.7	6.52
FALSE	High	FALSE	Master Protein	P28074	PSMB5	Proteasome subunit beta type-5 OS=Homo sapiens (Human) OX=9606 GN=PSMB5 PE=1 SV=3	445.22	0	116.856	15	15	0	199	63	0.03	0.987075	12.72	108.9	103.8	3.02	4.23	High	High	High	High	High	High	4.7342e+07	7.06149e+07	6.69914e+07	9.09265e+07	7.49458e+07	6.46724e+07	263	28.5	6.92
FALSE	High	FALSE	Master Protein	P14314	PRKCSH	Glucosidase 2 subunit beta OS=Homo sapiens (Human) OX=9606 GN=PRKCSH PE=1 SV=2	445.13	0	109.033	20	20	0	243	37	0.26	0.944336	13.88	106.3	87	3.3	4.2	High	High	High	High	High	High	1.26892e+08	1.9367e+08	1.67842e+08	1.95445e+08	1.67425e+08	1.62783e+08	528	59.4	4.41
FALSE	High	FALSE	Master Protein	Q15020	SART3	Squamous cell carcinoma antigen recognized by T-cells 3 OS=Homo sapiens (Human) OX=9606 GN=SART3 PE=1 SV=1	445.09	0	140.835	26	26	0	238	36	0.18	0.944336	13.74	105	93.7	7.14	2.37	High	High	High	High	High	High	3.3975e+07	5.25105e+07	5.21793e+07	5.90551e+07	5.28224e+07	4.72435e+07	963	109.9	5.57
FALSE	High	FALSE	Master Protein	Q15293	RCN1	Reticulocalbin-1 OS=Homo sapiens (Human) OX=9606 GN=RCN1 PE=1 SV=1	444.59	0	140.995	17	17	0	204	62	0.28	0.944336	14.39	108.3	88.5	1.27	5.06	High	High	High	High	High	High	9.02649e+07	1.32795e+08	1.19159e+08	1.393e+08	1.18153e+08	1.17124e+08	331	38.9	5
TRUE	High	FALSE	Master Protein	O76021	RSL1D1	Ribosomal L1 domain-containing protein 1 OS=Homo sapiens (Human) OX=9606 GN=RSL1D1 PE=1 SV=3	444.36	0	159.795	25	25	0	263	42	-0.21	0.944336	18.14	105.3	116.6	6.55	8.55	High	High	High	High	High	High	7.24391e+07	9.48567e+07	9.89995e+07	1.44495e+08	1.29213e+08	1.31689e+08	490	54.9	10.13
TRUE	High	FALSE	Master Protein	P68431	HIST1H3F; HIST1H3C; HIST1H3D; HIST1H3G; HIST1H3H; HIST1H3B; HIST1H3A; HIST1H3E; HIST1H3I; HIST1H3J	Histone H3.1 OS=Homo sapiens (Human) OX=9606 GN=H3C4 PE=1 SV=2	443.47	0	73.893	6	1	6	273	49	-0.13	0.944336	24.69	105.6	108.4	11.74	4.26	High	High	High	High	High	High	6.32243e+08	1.15823e+09	9.8498e+08	1.34666e+09	1.22372e+09	1.13201e+09	136	15.4	11.12
FALSE	High	FALSE	Master Protein	Q14498	RBM39	RNA-binding protein 39 OS=Homo sapiens (Human) OX=9606 GN=RBM39 PE=1 SV=2	443.23	0	120.05	15	15	0	165	42	0.12	0.956105	17.67	89	97.2	15.38	11.61	High	High	High	High	High	High	3.42858e+07	6.67836e+07	5.05268e+07	66289846	6.67613e+07	6.46541e+07	530	59.3	10.1
TRUE	High	FALSE	Master Protein	P37802	TAGLN2	Transgelin-2 OS=Homo sapiens (Human) OX=9606 GN=TAGLN2 PE=1 SV=3	441.46	0	74.404	11	11	0	213	69	-0.31	0.944336	14.79	96.4	122.6	8.06	9.6	High	High	High	High	High	High	2.60446e+07	3.69294e+07	3.93259e+07	6.85662e+07	5.34092e+07	4.37757e+07	199	22.4	8.25
FALSE	High	FALSE	Master Protein	Q969V3	NCLN	Nicalin OS=Homo sapiens (Human) OX=9606 GN=NCLN PE=1 SV=2	441.16	0	117.444	18	18	0	205	40	0.17	0.946572	14.79	101.8	86	3.46	5.47	High	High	High	High	High	High	2.65296e+07	3.96011e+07	3.39983e+07	4.23043e+07	3.48671e+07	3.51552e+07	563	62.9	6.89
FALSE	High	FALSE	Master Protein	Q96KR1	ZFR	Zinc finger RNA-binding protein OS=Homo sapiens (Human) OX=9606 GN=ZFR PE=1 SV=2	440.87	0	147.073	26	26	0	228	36	0.28	0.944336	19.88	104.9	105.4	2.54	5.31	High	High	High	High	High	High	7.81979e+07	1.10478e+08	9.89936e+07	1.54452e+08	1.23531e+08	1.07701e+08	1074	116.9	9.04
FALSE	High	FALSE	Master Protein	Q9BQ67	GRWD1	Glutamate-rich WD repeat-containing protein 1 OS=Homo sapiens (Human) OX=9606 GN=GRWD1 PE=1 SV=1	440.62	0	89.047	13	13	0	190	52	0.31	0.944336	15.59	108.6	87.7	1.37	1.67	High	High	High	High	High	High	2.05341e+07	2.90681e+07	2.74197e+07	3.05278e+07	2.67218e+07	2.4399e+07	446	49.4	4.92
TRUE	High	FALSE	Master Protein	P23381	WARS	Tryptophan--tRNA ligase, cytoplasmic OS=Homo sapiens (Human) OX=9606 GN=WARS1 PE=1 SV=2	440.61	0	137.77	21	21	0	231	60	-0.41	0.944336	20.46	86.1	119.3	13.01	12.84	High	High	High	High	High	High	2.63967e+07	3.18975e+07	3.80946e+07	7.54286e+07	5.89826e+07	4.50964e+07	471	53.1	6.23
FALSE	High	FALSE	Master Protein	Q9UHB9	SRP68	Signal recognition particle subunit SRP68 OS=Homo sapiens (Human) OX=9606 GN=SRP68 PE=1 SV=2	440.4	0	150.751	26	26	0	241	48	-0.06	0.971466	13.27	87.3	92.5	0.69	3.74	High	High	High	High	High	High	4.60096e+07	6.72591e+07	6.106e+07	9.62628e+07	7.63678e+07	7.11701e+07	627	70.7	8.56
FALSE	High	FALSE	Master Protein	Q9UKV3	ACIN1	Apoptotic chromatin condensation inducer in the nucleus OS=Homo sapiens (Human) OX=9606 GN=ACIN1 PE=1 SV=2	439.96	0	176.678	30	30	0	291	33	0.34	0.944336	19.03	104.3	89.3	6.16	5.04	High	High	High	High	High	High	6.59231e+07	1.07754e+08	9.20557e+07	1.11664e+08	9.12989e+07	9.14573e+07	1341	151.8	6.43
TRUE	High	FALSE	Master Protein	O14950	MYL12B; MYL12A	Myosin regulatory light chain 12B OS=Homo sapiens (Human) OX=9606 GN=MYL12B PE=1 SV=2	439.43	0	76.512	8	8	0	175	62	-0.16	0.944336	10.91	103.8	116.1	7.69	5.2	High	High	High	High	High	High	5.24468e+07	6.65767e+07	7.05255e+07	1.10703e+08	95179926	7.8476e+07	172	19.8	4.84
TRUE	High	FALSE	Master Protein	P43490	NAMPT	Nicotinamide phosphoribosyltransferase OS=Homo sapiens (Human) OX=9606 GN=NAMPT PE=1 SV=1	438.48	0	147.045	23	23	0	224	64	-0.2	0.944336	15.55	93.3	111.1	0.2	5.03	High	High	High	High	High	High	3.2113e+07	4.6498e+07	4.29276e+07	7.29844e+07	6.16695e+07	5.14626e+07	491	55.5	7.15
FALSE	High	FALSE	Master Protein	Q9BZZ5	API5	Apoptosis inhibitor 5 OS=Homo sapiens (Human) OX=9606 GN=API5 PE=1 SV=3	438.43	0	122.865	19	19	0	221	43	0.16	0.944336	11.27	106.2	96.9	1.42	3.15	High	High	High	High	High	High	5.52645e+07	8.12394e+07	7.26578e+07	9.78032e+07	7.84316e+07	7.36474e+07	524	59	7.34
FALSE	High	FALSE	Master Protein	Q16698	DECR1	2,4-dienoyl-CoA reductase, mitochondrial OS=Homo sapiens (Human) OX=9606 GN=DECR1 PE=1 SV=1	437.94	0	84.86	12	12	0	176	51	0.22	0.944336	12.38	109.1	91.4	3.19	3.67	High	High	High	High	High	High	50308214	6.96347e+07	6.30322e+07	8.03511e+07	6.40484e+07	5.88868e+07	335	36	9.28
FALSE	High	FALSE	Master Protein	Q96C36	PYCR2	Pyrroline-5-carboxylate reductase 2 OS=Homo sapiens (Human) OX=9606 GN=PYCR2 PE=1 SV=1	437.5	0	103.993	12	11	0	203	48	0.17	0.944336	16.3	95.7	75.9	2.59	11.2	High	High	High	High	High	High	3.37173e+07	5.13009e+07	4.66626e+07	5.91167e+07	4.03879e+07	4.06077e+07	320	33.6	7.77
FALSE	High	FALSE	Master Protein	P30040	ERP29	Endoplasmic reticulum resident protein 29 OS=Homo sapiens (Human) OX=9606 GN=ERP29 PE=1 SV=4	436.98	0	89.782	14	14	0	224	59	0.23	0.944336	13.74	104.8	92.9	2.26	2.87	High	High	High	High	High	High	9.74962e+07	1.45834e+08	1.28536e+08	1.63131e+08	132497008	1.26261e+08	261	29	7.31
TRUE	High	FALSE	Master Protein	P04632	CAPNS1	Calpain small subunit 1 OS=Homo sapiens (Human) OX=9606 GN=CAPNS1 PE=1 SV=1	435.9	0	139.53	12	12	0	197	79	-0.32	0.944336	15.19	98.2	124.8	10.36	8.91	High	High	High	High	High	High	4.22518e+07	5.50297e+07	62324065	1.0825e+08	8.65584e+07	7.01006e+07	268	28.3	5.2
TRUE	High	FALSE	Master Protein	P40925	MDH1	Malate dehydrogenase, cytoplasmic OS=Homo sapiens (Human) OX=9606 GN=MDH1 PE=1 SV=4	435.29	0	104.329	13	13	0	190	51	-0.22	0.944336	17.49	106.9	125.9	8.78	5.36	High	High	High	High	High	High	7.49718e+07	9.49424e+07	1.03618e+08	1.66787e+08	1.44392e+08	1.18366e+08	334	36.4	7.36
TRUE	High	FALSE	Master Protein	P13797	PLS3	Plastin-3 OS=Homo sapiens (Human) OX=9606 GN=PLS3 PE=1 SV=4	434.32	0	143.22	28	24	4	243	56	-0.13	0.944336	16.59	92.8	106.2	4.15	2.4	High	High	High	High	High	High	3.21262e+07	4.56526e+07	4.54435e+07	7.04287e+07	5.738e+07	5.3694e+07	630	70.8	5.6
FALSE	High	FALSE	Master Protein	Q12849	GRSF1	G-rich sequence factor 1 OS=Homo sapiens (Human) OX=9606 GN=GRSF1 PE=1 SV=3	434.24	0	120.431	19	19	0	233	53	0.07	0.974591	15.54	98.6	91.3	5.54	6.53	High	High	High	High	High	High	4.23379e+07	6.51864e+07	5.37183e+07	7.16542e+07	6.3216e+07	6.28069e+07	480	53.1	6.19
FALSE	High	FALSE	Master Protein	O75947	ATP5H	ATP synthase subunit d, mitochondrial OS=Homo sapiens (Human) OX=9606 GN=ATP5PD PE=1 SV=3	434.12	0	99.494	13	13	0	232	78	0.32	0.944336	15.18	107.5	84.6	0.8	11.34	High	High	High	High	High	High	1.0463e+08	1.51535e+08	1.37482e+08	1.55401e+08	1.23269e+08	1.39139e+08	161	18.5	5.3
TRUE	High	FALSE	Master Protein	P49321	NASP	Nuclear autoantigenic sperm protein OS=Homo sapiens (Human) OX=9606 GN=NASP PE=1 SV=2	433.55	0	110.688	12	12	0	162	28	-0.11	0.944336	15.17	108.1	118.3	3.98	4.91	High	High	High	High	High	High	3.54912e+07	5.37411e+07	5.11964e+07	7.6662e+07	6.82289e+07	5.60498e+07	788	85.2	4.3
TRUE	High	FALSE	Master Protein	P46459	NSF	Vesicle-fusing ATPase OS=Homo sapiens (Human) OX=9606 GN=NSF PE=1 SV=3	432.93	0	119.282	27	26	1	257	42	0.01	0.994611	12.77	98.6	99.9	2.56	1.34	High	High	High	High	High	High	3.29247e+07	5.01652e+07	4.51617e+07	6.56856e+07	5.53686e+07	4.94939e+07	744	82.5	6.95
FALSE	High	FALSE	Master Protein	P61224	RAP1B	Ras-related protein Rap-1b OS=Homo sapiens (Human) OX=9606 GN=RAP1B PE=1 SV=1	432.79	0	91.973	12	3	9	210	76	0.28	0.944336	18.55	102.1	88.3	6.2	3.06	High	High	High	High	High	High	5.05093e+07	7.81205e+07	6.35151e+07	82534091	6.67828e+07	6.38078e+07	184	20.8	5.78
TRUE	High	FALSE	Master Protein	Q14166	TTLL12	Tubulin--tyrosine ligase-like protein 12 OS=Homo sapiens (Human) OX=9606 GN=TTLL12 PE=1 SV=2	432.51	0	152.399	22	22	0	200	56	-0.32	0.944336	16.09	93.4	123.2	8.02	9.57	High	High	High	High	High	High	2.59379e+07	3.46264e+07	3.74076e+07	6.72168e+07	5.51489e+07	4.31788e+07	644	74.4	5.53
FALSE	High	FALSE	Master Protein	Q96HS1	PGAM5	Serine/threonine-protein phosphatase PGAM5, mitochondrial OS=Homo sapiens (Human) OX=9606 GN=PGAM5 PE=1 SV=2	432.49	0	67.298	13	13	0	257	47	0.27	0.944336	15.67	102.6	93.1	4.62	2.01	High	High	High	High	High	High	7.72589e+07	115998217	9.73266e+07	1.29421e+08	1.13006e+08	1.04273e+08	289	32	8.68
FALSE	High	FALSE	Master Protein	P22570	FDXR	NADPH:adrenodoxin oxidoreductase, mitochondrial OS=Homo sapiens (Human) OX=9606 GN=FDXR PE=1 SV=3	431.99	0	143.471	23	23	0	222	61	0.75	0.660257	18.34	125	80.1	9.35	6.37	High	High	High	High	High	High	5.58026e+07	96744655	78695663	6.63015e+07	6.10341e+07	5.82943e+07	491	53.8	8.44
FALSE	High	FALSE	Master Protein	Q13011	ECH1	Delta(3,5)-Delta(2,4)-dienoyl-CoA isomerase, mitochondrial OS=Homo sapiens (Human) OX=9606 GN=ECH1 PE=1 SV=2	431.84	0	95.742	13	13	0	203	59	0.27	0.944336	13.51	107.7	87.7	4.24	9.32	High	High	High	High	High	High	2.97229e+07	4.66046e+07	4.23475e+07	4.43718e+07	41703725	4.13947e+07	328	35.8	8
TRUE	High	FALSE	Master Protein	P17174	GOT1	Aspartate aminotransferase, cytoplasmic OS=Homo sapiens (Human) OX=9606 GN=GOT1 PE=1 SV=3	431.55	0	126.36	19	19	0	224	56	-0.44	0.944336	15.88	91.7	125.1	7.35	9.69	High	High	High	High	High	High	5.37172e+07	6.77816e+07	7.04168e+07	1.40631e+08	116282462	9.03362e+07	413	46.2	7.01
TRUE	High	FALSE	Master Protein	Q04917	YWHAH	14-3-3 protein eta OS=Homo sapiens (Human) OX=9606 GN=YWHAH PE=1 SV=4	430.82	0	93.195	17	14	0	248	63	-0.2	0.944336	23.27	98.7	110.9	0.76	9.43	High	High	High	High	High	High	3.71046e+07	5.45422e+07	4.97697e+07	9.17943e+07	6.76961e+07	5.9953e+07	246	28.2	4.84
FALSE	High	FALSE	Master Protein	A0A0G2JNQ3	HNRNPCP5; LOC440563; HNRNPCL2	RRM domain-containing protein OS=Homo sapiens (Human) OX=9606 GN=HNRNPCL2 PE=4 SV=1	430.4	0	42.603	8	1	0	187	19								Not Found	Not Found	Not Found	Not Found	Not Found	Not Found							293	32	5.43
FALSE	High	FALSE	Master Protein	Q15637	SF1	Splicing factor 1 OS=Homo sapiens (Human) OX=9606 GN=SF1 PE=1 SV=4	430.22	0	86.652	12	12	0	194	25	0.03	0.999899	14.14	97.6	94.8	5.3	2.94	High	High	High	High	High	High	3.7381e+07	57378002	4.75085e+07	6.949e+07	5.60634e+07	5.30278e+07	639	68.3	8.98
FALSE	High	FALSE	Master Protein	Q96A33	CCDC47	Coiled-coil domain-containing protein 47 OS=Homo sapiens (Human) OX=9606 GN=CCDC47 PE=1 SV=1	430.15	0	137.756	21	21	0	248	50	0.14	0.948152	14.69	97	85.6	4.68	3.88	High	High	High	High	High	High	4.54305e+07	6.70073e+07	5.63649e+07	7.5654e+07	6.42185e+07	6.23786e+07	483	55.8	4.87
FALSE	High	FALSE	Master Protein	P99999	CYCS	Cytochrome c OS=Homo sapiens (Human) OX=9606 GN=CYCS PE=1 SV=2	429.23	0	77.855	7	7	0	197	56	0.16	0.944336	16.31	93.1	83	3.39	0.62	High	High	High	High	High	High	1.32914e+08	202402814	1.74746e+08	2.24591e+08	1.89486e+08	1.73087e+08	105	11.7	9.57
FALSE	High	FALSE	Master Protein	Q93009	USP7	Ubiquitin carboxyl-terminal hydrolase 7 OS=Homo sapiens (Human) OX=9606 GN=USP7 PE=1 SV=2	425.27	0	168.953	37	37	0	273	46	0.09	0.9688	14.83	104.9	94.7	3.32	2.34	High	High	High	High	High	High	4.49798e+07	6.16163e+07	6.02225e+07	7.84955e+07	6.3979e+07	5.93711e+07	1102	128.2	5.55
FALSE	High	FALSE	Master Protein	P48735	IDH2	Isocitrate dehydrogenase [NADP], mitochondrial OS=Homo sapiens (Human) OX=9606 GN=IDH2 PE=1 SV=2	425.19	0	101.809	20	19	1	240	51	0.17	0.944336	14.78	105	97	0.74	2.55	High	High	High	High	High	High	3.95464e+07	5.65475e+07	5.19873e+07	6.71078e+07	5.81431e+07	5.45676e+07	452	50.9	8.69
TRUE	High	FALSE	Master Protein	O60763	USO1	General vesicular transport factor p115 OS=Homo sapiens (Human) OX=9606 GN=USO1 PE=1 SV=2	424.89	0	154.909	27	27	0	247	44	-0.27	0.944336	14.14	91.7	115.9	2.14	2.03	High	High	High	High	High	High	3.14122e+07	45570106	4.34519e+07	7.50983e+07	6.43226e+07	5.61906e+07	962	107.8	4.91
FALSE	High	FALSE	Master Protein	Q01780	EXOSC10	Exosome component 10 OS=Homo sapiens (Human) OX=9606 GN=EXOSC10 PE=1 SV=2	424.02	0	152.938	30	30	0	244	50	0.19	0.944336	17.1	98.3	93.8	5.23	3.25	High	High	High	High	High	High	2.66001e+07	3.96277e+07	3.29127e+07	4.53768e+07	4.11382e+07	3.7051e+07	885	100.8	8.46
TRUE	High	FALSE	Master Protein	P46783	RPS10	40S ribosomal protein S10 OS=Homo sapiens (Human) OX=9606 GN=RPS10 PE=1 SV=1	423.72	0	56.947	9	8	0	203	50	-0.48	0.944336	15.22	86.3	122	10.16	3.79	High	High	High	High	High	High	5.576e+07	6.58327e+07	6.88804e+07	138060906	1.22616e+08	1.03018e+08	165	18.9	10.15
TRUE	High	FALSE	Master Protein	Q06323	PSME1	Proteasome activator complex subunit 1 OS=Homo sapiens (Human) OX=9606 GN=PSME1 PE=1 SV=1	422.91	0	85.408	15	15	0	229	61	-0.25	0.944336	17.3	103.3	117.3	7.72	5.52	High	High	High	High	High	High	5.44262e+07	6.86926e+07	7.24609e+07	1.16567e+08	1.04832e+08	8.50692e+07	249	28.7	6.02
FALSE	High	FALSE	Master Protein	Q92979	EMG1	Ribosomal RNA small subunit methyltransferase NEP1 OS=Homo sapiens (Human) OX=9606 GN=EMG1 PE=1 SV=4	422.85	0	69.597	11	11	0	195	63	0.02	0.982152	13.25	90.8	91.1	4.16	4.18	High	High	High	High	High	High	2.70757e+07	3.66357e+07	3.34805e+07	4.79164e+07	3.8395e+07	3.76873e+07	244	26.7	9.17
TRUE	High	FALSE	Master Protein	P54727	RAD23B	UV excision repair protein RAD23 homolog B OS=Homo sapiens (Human) OX=9606 GN=RAD23B PE=1 SV=1	421.76	0	113.283	17	15	2	225	61	-0.13	0.946088	15.87	96.6	111	3.87	3.47	High	High	High	High	High	High	5.29297e+07	7.70542e+07	7.55294e+07	1.15452e+08	1.03673e+08	8.79518e+07	409	43.1	4.84
TRUE	High	FALSE	Master Protein	P18621	RPL17	60S ribosomal protein L17 OS=Homo sapiens (Human) OX=9606 GN=RPL17 PE=1 SV=3	421.6	0	79.296	9	9	0	228	46	-0.58	0.944336	14.89	77.7	110.9	4.09	3.05	High	High	High	High	High	High	7.34712e+07	9.93921e+07	9.85702e+07	1.96393e+08	1.77299e+08	1.53069e+08	184	21.4	10.17
FALSE	High	FALSE	Master Protein	P11177	PDHB	Pyruvate dehydrogenase E1 component subunit beta, mitochondrial OS=Homo sapiens (Human) OX=9606 GN=PDHB PE=1 SV=3	420.01	0	110.866	13	13	0	215	58	0.19	0.944336	13.92	103.4	89.8	3.04	1.84	High	High	High	High	High	High	5.38439e+07	7.96736e+07	6.90165e+07	8.80992e+07	7.54167e+07	7.04632e+07	359	39.2	6.65
FALSE	High	FALSE	Master Protein	P08559	PDHA1	Pyruvate dehydrogenase E1 component subunit alpha, somatic form, mitochondrial OS=Homo sapiens (Human) OX=9606 GN=PDHA1 PE=1 SV=3	417.54	0	112.768	19	19	0	211	51	0.22	0.944336	17.65	104	91.2	3.95	1.53	High	High	High	High	High	High	6.80477e+07	1.06484e+08	9.3343e+07	1.13707e+08	9.90698e+07	9.0713e+07	390	43.3	8.06
TRUE	High	FALSE	Master Protein	Q9HB71	CACYBP	Calcyclin-binding protein OS=Homo sapiens (Human) OX=9606 GN=CACYBP PE=1 SV=2	417.45	0	114.84	13	13	0	215	64	-0.3	0.944336	11.53	98.6	126.5	5.3	8.04	High	High	High	High	High	High	5.4887e+07	7.44406e+07	7.61305e+07	1.33329e+08	1.13547e+08	8.93458e+07	228	26.2	8.25
FALSE	High	FALSE	Master Protein	Q5T9A4	ATAD3B	ATPase family AAA domain-containing protein 3B OS=Homo sapiens (Human) OX=9606 GN=ATAD3B PE=1 SV=1	417.34	0	104.665	21	8	0	211	42	0.33	0.944336	14.3	100.3	85.3	11.89	18.24	High	High	High	High	High	High	1.26981e+07	2.12218e+07	1.54678e+07	2.63844e+07	16087013	1.5771e+07	648	72.5	9.2
FALSE	High	FALSE	Master Protein	Q07666	KHDRBS1	KH domain-containing, RNA-binding, signal transduction-associated protein 1 OS=Homo sapiens (Human) OX=9606 GN=KHDRBS1 PE=1 SV=1	416.67	0	85.538	8	7	1	192	24	0.08	0.967798	15.95	101.5	95.8	2.29	2.52	High	High	High	High	High	High	6.59011e+07	9.91998e+07	9.14335e+07	1.19056e+08	1.04286e+08	9.69235e+07	443	48.2	8.66
TRUE	High	FALSE	Master Protein	P61158	ACTR3	Actin-related protein 3 OS=Homo sapiens (Human) OX=9606 GN=ACTR3 PE=1 SV=3	416.24	0	118.35	19	19	0	263	62	-0.04	0.981357	14.93	96.6	113.5	9.07	4.96	High	High	High	High	High	High	5.07215e+07	7.20136e+07	77944796	1.12459e+08	9.67587e+07	8.00855e+07	418	47.3	5.88
TRUE	High	FALSE	Master Protein	Q14258	TRIM25	E3 ubiquitin/ISG15 ligase TRIM25 OS=Homo sapiens (Human) OX=9606 GN=TRIM25 PE=1 SV=2	415.26	0	128.575	21	21	0	208	43	-0.29	0.944336	16.34	96.7	115.9	7.01	9.39	High	High	High	High	High	High	7.99761e+07	1.01274e+08	1.04058e+08	1.76587e+08	1.65289e+08	1.24097e+08	630	70.9	8.09
TRUE	High	FALSE	Master Protein	P37837	TALDO1	Transaldolase OS=Homo sapiens (Human) OX=9606 GN=TALDO1 PE=1 SV=2	413.46	0	59.797	15	15	0	215	42	-0.24	0.944336	16.52	100.2	124.9	10.36	4.36	High	High	High	High	High	High	5.0891e+07	7.04069e+07	7.86416e+07	1.19765e+08	1.02582e+08	8.59978e+07	337	37.5	6.81
FALSE	High	FALSE	Master Protein	P51148	RAB5C	Ras-related protein Rab-5C OS=Homo sapiens (Human) OX=9606 GN=RAB5C PE=1 SV=2	413.12	0	85.173	10	7	3	162	72	0.17	0.944336	11.61	103.4	92.5	4.46	2.4	High	High	High	High	High	High	5.47163e+07	7.7208e+07	6.67714e+07	8.67233e+07	7.69562e+07	7.01956e+07	216	23.5	8.41
TRUE	High	FALSE	Master Protein	P24534	EEF1B2	Elongation factor 1-beta OS=Homo sapiens (Human) OX=9606 GN=EEF1B2 PE=1 SV=3	412.93	0	100.577	8	8	0	164	44	-0.11	0.956105	16.51	96.2	105.8	3.12	11.38	High	High	High	High	High	High	1.02569e+08	1.41006e+08	1.29273e+08	2.3759e+08	172750268	1.48503e+08	225	24.7	4.67
FALSE	High	FALSE	Master Protein	Q9BZF1	OSBPL8	Oxysterol-binding protein-related protein 8 OS=Homo sapiens (Human) OX=9606 GN=OSBPL8 PE=1 SV=3	412.02	0	108.522	21	21	0	239	32	-0.18	0.944336	16.26	92.7	103.9	3.5	6.17	High	High	High	High	High	High	2.80291e+07	3.82957e+07	3.50948e+07	5.59956e+07	47024627	4.77005e+07	889	101.1	6.96
TRUE	High	FALSE	Master Protein	O76094	SRP72	Signal recognition particle subunit SRP72 OS=Homo sapiens (Human) OX=9606 GN=SRP72 PE=1 SV=3	411.87	0	121.948	18	18	0	218	41	-0.09	0.946088	14.36	94.1	103.5	5.17	4.97	High	High	High	High	High	High	2.6882e+07	4.25319e+07	3.58483e+07	5.6161e+07	4.7692e+07	3.97232e+07	671	74.6	9.26
FALSE	High	FALSE	Master Protein	O75607	NPM3	Nucleoplasmin-3 OS=Homo sapiens (Human) OX=9606 GN=NPM3 PE=1 SV=3	411.86	0	79.115	6	6	0	118	51	0.2	0.944336	12.2	99.7	88.1	10.21	7.84	High	High	High	High	High	High	2.0908e+07	3.19623e+07	3.38234e+07	36152852	3.14717e+07	3.22416e+07	178	19.3	4.63
FALSE	High	FALSE	Master Protein	Q9HDC9	APMAP	Adipocyte plasma membrane-associated protein OS=Homo sapiens (Human) OX=9606 GN=APMAP PE=1 SV=2	410.75	0	122.9	17	17	0	193	52	0.21	0.944336	13.71	103.6	90.1	1.75	6.97	High	High	High	High	High	High	5.35674e+07	7.81823e+07	6.95528e+07	8.57098e+07	7.50259e+07	7.54929e+07	416	46.5	6.16
FALSE	High	FALSE	Master Protein	Q9H8H0	NOL11	Nucleolar protein 11 OS=Homo sapiens (Human) OX=9606 GN=NOL11 PE=1 SV=1	410.75	0	135.646	25	25	0	256	52	0.37	0.944336	14.95	107.5	78.3	8.37	5.57	High	High	High	High	High	High	3.46709e+07	5.10817e+07	4.01884e+07	47645678	3.9911e+07	40108493	719	81.1	6.07
TRUE	High	FALSE	Master Protein	O95433	AHSA1	Activator of 90 kDa heat shock protein ATPase homolog 1 OS=Homo sapiens (Human) OX=9606 GN=AHSA1 PE=1 SV=1	410.42	0	97.239	19	19	0	248	73	-0.31	0.944336	14.64	105.5	124	11.77	5.81	High	High	High	High	High	High	3.98887e+07	4.63562e+07	5.22378e+07	89460446	7.42832e+07	6.18412e+07	338	38.3	5.53
FALSE	High	FALSE	Master Protein	P23368	ME2	NAD-dependent malic enzyme, mitochondrial OS=Homo sapiens (Human) OX=9606 GN=ME2 PE=1 SV=1	410.13	0	149.026	23	23	0	193	58	0.17	0.944336	16.51	104.9	93.7	6.37	7.89	High	High	High	High	High	High	3.94451e+07	5.82666e+07	4.75024e+07	6.68741e+07	4.94988e+07	5.14433e+07	584	65.4	7.61
FALSE	High	FALSE	Master Protein	Q9NS69	TOMM22	Mitochondrial import receptor subunit TOM22 homolog OS=Homo sapiens (Human) OX=9606 GN=TOMM22 PE=1 SV=3	409.94	0	57.168	6	6	0	204	63	0.23	0.944336	17.52	99.8	80.4	3.76	6.97	High	High	High	High	High	High	4.47949e+07	6.88087e+07	5.91058e+07	6.80456e+07	5.64619e+07	58317462	142	15.5	4.34
FALSE	High	FALSE	Master Protein	Q15061	WDR43	WD repeat-containing protein 43 OS=Homo sapiens (Human) OX=9606 GN=WDR43 PE=1 SV=3	409.43	0	113.391	21	21	0	201	45	0.28	0.944336	19.68	97.7	80.7	8.72	8.53	High	High	High	High	High	High	2.74193e+07	4.3734e+07	3.38368e+07	3.90461e+07	3.64926e+07	3.58592e+07	677	74.8	5.57
FALSE	High	FALSE	Master Protein	Q5JRX3	PITRM1	Presequence protease, mitochondrial OS=Homo sapiens (Human) OX=9606 GN=PITRM1 PE=1 SV=3	408.37	0	168.207	31	31	0	261	46	0.15	0.946088	16.64	95.4	90.2	2.5	5.91	High	High	High	High	High	High	3.08845e+07	4.68358e+07	4.14613e+07	5.55588e+07	4.55514e+07	4.63455e+07	1037	117.3	6.92
TRUE	High	FALSE	Master Protein	P27635	RPL10	60S ribosomal protein L10 OS=Homo sapiens (Human) OX=9606 GN=RPL10 PE=1 SV=4	405.93	0	79.016	10	10	0	207	43	-0.53	0.944336	17.75	76.7	109.6	8.14	4.56	High	High	High	High	High	High	5.84475e+07	9.04169e+07	9.1451e+07	1.68483e+08	1.48415e+08	1.22891e+08	214	24.6	10.08
TRUE	High	FALSE	Master Protein	P17931	LGALS3	Galectin-3 OS=Homo sapiens (Human) OX=9606 GN=LGALS3 PE=1 SV=5	405.08	0	47.471	8	8	0	205	38	-0.19	0.944336	12.98	106.2	122.6	0.21	4.09	High	High	High	High	High	High	2.89884e+07	4.20716e+07	3.87764e+07	60079149	54084747	5.0435e+07	250	26.1	8.56
FALSE	High	FALSE	Master Protein	P38606	ATP6V1A	V-type proton ATPase catalytic subunit A OS=Homo sapiens (Human) OX=9606 GN=ATP6V1A PE=1 SV=2	404.99	0	146.987	24	24	0	220	55	-0.04	0.971466	15.09	100.7	102.2	5.87	2.72	High	High	High	High	High	High	3.76268e+07	5.05246e+07	4.46946e+07	6.68194e+07	59365766	5.1085e+07	617	68.3	5.52
FALSE	High	FALSE	Master Protein	Q96DI7	SNRNP40	U5 small nuclear ribonucleoprotein 40 kDa protein OS=Homo sapiens (Human) OX=9606 GN=SNRNP40 PE=1 SV=1	404.5	0	152.866	18	18	0	182	76	0.23	0.944336	17.59	108.1	86.5	7	4.42	High	High	High	High	High	High	4.5798e+07	6.56032e+07	5.3634e+07	6.81294e+07	5.84051e+07	5.69803e+07	357	39.3	8.1
FALSE	High	FALSE	Master Protein	Q96CS3	FAF2	FAS-associated factor 2 OS=Homo sapiens (Human) OX=9606 GN=FAF2 PE=1 SV=2	404.16	0	114.661	15	15	0	191	54	0.24	0.944336	15.29	100.4	84.5	10.41	6	High	High	High	High	High	High	3.56289e+07	5.06944e+07	3.90767e+07	5.56156e+07	5.18262e+07	4.19531e+07	445	52.6	5.62
FALSE	High	FALSE	Master Protein	P25789	PSMA4	Proteasome subunit alpha type-4 OS=Homo sapiens (Human) OX=9606 GN=PSMA4 PE=1 SV=1	402.71	0	99.211	13	13	0	204	71	0.03	0.988543	10.86	108.6	106.5	2.62	2.54	High	High	High	High	High	High	4.56041e+07	6.48488e+07	6.28147e+07	8.5663e+07	7.20754e+07	6.30919e+07	261	29.5	7.72
FALSE	High	FALSE	Master Protein	Q9H936	SLC25A22	Mitochondrial glutamate carrier 1 OS=Homo sapiens (Human) OX=9606 GN=SLC25A22 PE=1 SV=1	402.57	0	106.243	14	14	0	195	60	0.27	0.944336	13.81	97	77.5	4.18	6.35	High	High	High	High	High	High	3.01544e+07	4.74578e+07	4.21472e+07	4.76589e+07	4.07452e+07	4.11204e+07	323	34.4	9.29
FALSE	High	FALSE	Master Protein	Q8NBS9	TXNDC5	Thioredoxin domain-containing protein 5 OS=Homo sapiens (Human) OX=9606 GN=TXNDC5 PE=1 SV=2	402.13	0	115.922	17	17	0	192	58	0.15	0.944336	18.82	100.6	90.9	2.56	5.38	High	High	High	High	High	High	8.67575e+07	1.23424e+08	1.09864e+08	1.53338e+08	1.17594e+08	1.12556e+08	432	47.6	5.97
TRUE	High	FALSE	Master Protein	P16402	HIST1H1D	Histone H1.3 OS=Homo sapiens (Human) OX=9606 GN=H1-3 PE=1 SV=2	401.82	0	41.4	6	6	0	186	15	0.33	0.944336	19.62	97	76.6	12.39	19.41	High	High	High	High	High	High	1.32932e+08	215300226	2.26592e+08	1.77777e+08	2.25097e+08	1.7166e+08	221	22.3	11.02
TRUE	High	FALSE	Master Protein	Q14157	UBAP2L	Ubiquitin-associated protein 2-like OS=Homo sapiens (Human) OX=9606 GN=UBAP2L PE=1 SV=2	401.75	0	121.416	20	20	0	204	32	-0.2	0.944336	17.62	91.8	106.4	5.66	5.14	High	High	High	High	High	High	2.73537e+07	4.43441e+07	3.84546e+07	6.11797e+07	5.77272e+07	4.88448e+07	1087	114.5	7.11
TRUE	High	FALSE	Master Protein	P16989	CSDA; YBX3	Y-box-binding protein 3 OS=Homo sapiens (Human) OX=9606 GN=YBX3 PE=1 SV=4	401.72	0	91.284	11	5	0	174	42	-0.14	0.944336	13.43	87.6	108.2	10.06	6.95	High	High	High	High	High	High	6.48474e+06	9.14232e+06	1.00886e+07	1.51178e+07	1.30663e+07	1.04145e+07	372	40.1	9.77
FALSE	High	FALSE	Master Protein	P42126	ECI1	Enoyl-CoA delta isomerase 1, mitochondrial OS=Homo sapiens (Human) OX=9606 GN=ECI1 PE=1 SV=1	401.56	0	78.496	10	10	0	170	48	0.26	0.944336	8.87	98.1	82.7	3.69	0.43	High	High	High	High	High	High	5.5376e+07	86300248	7.64264e+07	9.1185e+07	7.80162e+07	7.11579e+07	302	32.8	8.54
TRUE	High	FALSE	Master Protein	Q15008	PSMD6	26S proteasome non-ATPase regulatory subunit 6 OS=Homo sapiens (Human) OX=9606 GN=PSMD6 PE=1 SV=1	400.8	0	122.005	21	21	0	212	59	-0.05	0.971466	14.04	102.9	105.8	4.08	2.17	High	High	High	High	High	High	3.86133e+07	5.35601e+07	5.34701e+07	7.68931e+07	6.39847e+07	5.70137e+07	389	45.5	5.62
FALSE	High	FALSE	Master Protein	Q9Y5M8	SRPRB	Signal recognition particle receptor subunit beta OS=Homo sapiens (Human) OX=9606 GN=SRPRB PE=1 SV=3	399.58	0	103.21	15	15	0	163	59	0.34	0.944336	14.89	101.7	78	8.38	9.38	High	High	High	High	High	High	4.82286e+07	7.62723e+07	5.937e+07	6.97833e+07	5.82419e+07	6.25015e+07	271	29.7	9.04
TRUE	High	FALSE	Master Protein	Q8IY81	FTSJ3	pre-rRNA 2'-O-ribose RNA methyltransferase FTSJ3 OS=Homo sapiens (Human) OX=9606 GN=FTSJ3 PE=1 SV=2	398.86	0	160.835	27	27	0	260	49	-0.14	0.944336	14.85	89.8	101.4	6.79	3.68	High	High	High	High	High	High	3.23989e+07	5.00509e+07	4.01939e+07	6.56059e+07	5.89875e+07	5.45686e+07	847	96.5	8.4
FALSE	High	FALSE	Master Protein	Q9Y221	NIP7	60S ribosome subunit biogenesis protein NIP7 homolog OS=Homo sapiens (Human) OX=9606 GN=NIP7 PE=1 SV=1	398.61	0	65.509	10	10	0	173	76	0.2	0.944336	13.93	89.9	83.9	2.77	12.36	High	High	High	High	High	High	2.46017e+07	3.76432e+07	3.37918e+07	5.38755e+07	3.81976e+07	3.33009e+07	180	20.4	8.51
TRUE	High	FALSE	Master Protein	P00390	GSR	Glutathione reductase, mitochondrial OS=Homo sapiens (Human) OX=9606 GN=GSR PE=1 SV=2	397.84	0	117.463	15	15	0	196	48	-0.19	0.944336	14.03	105.4	116	6.35	1.77	High	High	High	High	High	High	4.54297e+07	5.81033e+07	5.86613e+07	9.26333e+07	7.80989e+07	6.92259e+07	522	56.2	8.5
FALSE	High	FALSE	Master Protein	P08574	CYC1	Cytochrome c1, heme protein, mitochondrial OS=Homo sapiens (Human) OX=9606 GN=CYC1 PE=1 SV=3	397.09	0	119.516	10	10	0	209	49	0.29	0.944336	19.18	111.5	86.3	4.34	5.4	High	High	High	High	High	High	6.98843e+07	1.00222e+08	8.59008e+07	9.58057e+07	8.63504e+07	8.26094e+07	325	35.4	9
TRUE	High	FALSE	Master Protein	Q9Y2T3	GDA	Guanine deaminase OS=Homo sapiens (Human) OX=9606 GN=GDA PE=1 SV=1	397.04	0	131.055	20	20	0	196	68	-0.24	0.944336	18.26	88.5	100.1	5.7	6.72	High	High	High	High	High	High	2.41915e+07	3.27428e+07	3.37667e+07	5.39228e+07	4.40995e+07	3.65305e+07	454	51	5.68
TRUE	High	FALSE	Master Protein	P25787	PSMA2	Proteasome subunit alpha type-2 OS=Homo sapiens (Human) OX=9606 GN=PSMA2 PE=1 SV=2	396.5	0	101.287	11	11	0	193	59	0.03	0.988543	18.06	110.6	107	1.04	0.14	High	High	High	High	High	High	5.06336e+07	7.19155e+07	6.6335e+07	9.08911e+07	77834624	7.04053e+07	234	25.9	7.43
FALSE	High	FALSE	Master Protein	Q16576	RBBP7	Histone-binding protein RBBP7 OS=Homo sapiens (Human) OX=9606 GN=RBBP7 PE=1 SV=1	396.46	0	118.949	15	9	0	246	63	0.09	0.974122	18.34	108.4	101.1	5.08	2.96	High	High	High	High	High	High	2.68841e+07	4.30633e+07	3.81471e+07	5.11145e+07	4.30561e+07	3.73696e+07	425	47.8	5.05
TRUE	High	TRUE	Master Protein	P15559	NQO1	NAD(P)H dehydrogenase [quinone] 1 OS=Homo sapiens (Human) OX=9606 GN=NQO1 PE=1 SV=1	395.98	0	79.864	11	11	0	184	42	-0.24	0.944336	20.89	105.5	125.2	11.53	6.83	High	High	High	High	High	High	4.90188e+07	59221684	6.81967e+07	1.14267e+08	93737324	7.72815e+07	274	30.8	8.88
TRUE	High	FALSE	Master Protein	P30086	PEBP1	Phosphatidylethanolamine-binding protein 1 OS=Homo sapiens (Human) OX=9606 GN=PEBP1 PE=1 SV=3	395.93	0	103.011	11	11	0	212	79	-0.28	0.944336	16.34	107.2	129	8.85	8.19	High	High	High	High	High	High	7.3538e+07	9.50476e+07	104392908	1.7492e+08	1.42671e+08	1.15166e+08	187	21	7.53
TRUE	High	FALSE	Master Protein	P63173	RPL38	60S ribosomal protein L38 OS=Homo sapiens (Human) OX=9606 GN=RPL38 PE=1 SV=2	395.89	0	44.692	6	6	0	199	50	-0.63	0.896561	19.61	77.2	118.7	12.13	7.08	High	High	High	High	High	High	3.97479e+07	4.52355e+07	4.62302e+07	1.12509e+08	8.45196e+07	7.79592e+07	70	8.2	10.1
TRUE	High	FALSE	Master Protein	P00491	PNP	Purine nucleoside phosphorylase OS=Homo sapiens (Human) OX=9606 GN=PNP PE=1 SV=2	395.65	0	125.52	15	15	0	180	66	-0.16	0.944336	18.48	104.3	119.8	8.41	5.69	High	High	High	High	High	High	2.86459e+07	3.72191e+07	4.05097e+07	6.21125e+07	54621484	4.42983e+07	289	32.1	6.95
FALSE	High	FALSE	Master Protein	P18031	PTPN1	Tyrosine-protein phosphatase non-receptor type 1 OS=Homo sapiens (Human) OX=9606 GN=PTPN1 PE=1 SV=1	394.6	0	92.521	18	18	0	203	49	0.17	0.944336	17.05	81.5	83	5.88	5.07	High	High	High	High	High	High	5.37166e+07	86348051	7.223e+07	9.72432e+07	8.9024e+07	8.31747e+07	435	49.9	6.27
FALSE	High	FALSE	Master Protein	Q9NYF8	BCLAF1	Bcl-2-associated transcription factor 1 OS=Homo sapiens (Human) OX=9606 GN=BCLAF1 PE=1 SV=2	394.32	0	122.938	18	17	0	282	22	0.2	0.944336	18.76	99	86.1	6.79	4.53	High	High	High	High	High	High	5.73615e+07	9.4461e+07	7.89413e+07	9.66363e+07	8.30882e+07	8.10865e+07	920	106.1	9.98
TRUE	High	FALSE	Master Protein	P46781	RPS9	40S ribosomal protein S9 OS=Homo sapiens (Human) OX=9606 GN=RPS9 PE=1 SV=3	394.08	0	56.665	15	15	0	224	46	-0.6	0.944336	12.79	79.2	121.6	6.36	2.18	High	High	High	High	High	High	9.68696e+07	1.35558e+08	1.40894e+08	2.74579e+08	2.39684e+08	2.21991e+08	194	22.6	10.65
TRUE	High	FALSE	Master Protein	P63220	RPS21	40S ribosomal protein S21 OS=Homo sapiens (Human) OX=9606 GN=RPS21 PE=1 SV=1	393.12	0	53.188	4	4	0	140	45	-0.58	0.944336	11.63	85.1	124.8	6.71	2.52	High	High	High	High	High	High	3.61811e+07	4.79122e+07	50371117	1.00171e+08	83605227	7.96838e+07	83	9.1	8.5
TRUE	High	FALSE	Master Protein	Q16822		Phosphoenolpyruvate carboxykinase [GTP], mitochondrial OS=Homo sapiens (Human) OX=9606 GN=PCK2 PE=1 SV=4	393.05	0	110.841	18	18	0	202	38	-0.43	0.944336	14.36	75.6	102.9	10.03	2.09	High	High	High	High	High	High	2.73122e+07	3.25802e+07	3.18986e+07	6.12865e+07	5.25495e+07	4.92651e+07	640	70.7	7.62
FALSE	High	FALSE	Master Protein	P20618	PSMB1	Proteasome subunit beta type-1 OS=Homo sapiens (Human) OX=9606 GN=PSMB1 PE=1 SV=2	392.87	0	101.071	10	10	0	179	54	0	0.999899	11.4	107.5	107.3	3.53	2.03	High	High	High	High	High	High	4.49329e+07	6.43904e+07	6.32284e+07	8.75762e+07	72177198	65505401	241	26.5	8.13
TRUE	High	FALSE	Master Protein	Q9BZE4	GTPBP4	Nucleolar GTP-binding protein 1 OS=Homo sapiens (Human) OX=9606 GN=GTPBP4 PE=1 SV=3	390.32	0	142.127	24	24	0	196	47	-0.99	0.0674548	18.24	58	129.3	9.79	4.52	High	High	High	High	High	High	1.75567e+07	2.93407e+07	2.25055e+07	7.01184e+07	6.30589e+07	5.94075e+07	634	73.9	9.5
FALSE	High	FALSE	Master Protein	P38117	ETFB	Electron transfer flavoprotein subunit beta OS=Homo sapiens (Human) OX=9606 GN=ETFB PE=1 SV=3	390.22	0	95.045	18	18	0	175	77	0.25	0.944336	15.08	102.6	87.5	6.79	7.16	High	High	High	High	High	High	5.93571e+07	9.78114e+07	8.18672e+07	8.74203e+07	8.49802e+07	76593419	255	27.8	8.1
TRUE	High	FALSE	Master Protein	P51665	PSMD7	26S proteasome non-ATPase regulatory subunit 7 OS=Homo sapiens (Human) OX=9606 GN=PSMD7 PE=1 SV=2	389.75	0	113.159	12	12	0	166	49	-0.03	0.973871	15.72	100.7	102.5	5.15	4.9	High	High	High	High	High	High	2.80354e+07	4.49034e+07	3.87518e+07	5.58911e+07	5.12296e+07	4.23114e+07	324	37	6.77
TRUE	High	FALSE	Master Protein	P55209	NAP1L1	Nucleosome assembly protein 1-like 1 OS=Homo sapiens (Human) OX=9606 GN=NAP1L1 PE=1 SV=1	388.29	0	101.356	11	10	1	171	38	-0.13	0.946088	15.1	100.9	112.9	3.62	6.02	High	High	High	High	High	High	6.00157e+07	8.09041e+07	7.64775e+07	1.2123e+08	1.09631e+08	8.80692e+07	391	45.3	4.46
TRUE	High	FALSE	Master Protein	O00429	DNM1L	Dynamin-1-like protein OS=Homo sapiens (Human) OX=9606 GN=DNM1L PE=1 SV=2	385.86	0	138.877	18	18	0	183	39	-0.3	0.944336	21.7	96.4	120.1	9.32	10.59	High	High	High	High	High	High	1.5403e+07	1.90457e+07	2.08441e+07	3.71983e+07	3.09136e+07	2.35372e+07	736	81.8	6.81
FALSE	High	FALSE	Master Protein	P49821	NDUFV1	NADH dehydrogenase [ubiquinone] flavoprotein 1, mitochondrial OS=Homo sapiens (Human) OX=9606 GN=NDUFV1 PE=1 SV=4	385.49	0	127.277	22	22	0	232	61	0.24	0.944336	15.58	104.7	91.9	1.47	4.15	High	High	High	High	High	High	4.18642e+07	61183613	5.46939e+07	6.93839e+07	5.61541e+07	55252690	464	50.8	8.21
FALSE	High	FALSE	Master Protein	Q9BUQ8	DDX23	Probable ATP-dependent RNA helicase DDX23 OS=Homo sapiens (Human) OX=9606 GN=DDX23 PE=1 SV=3	385.43	0	116.499	28	28	0	249	40	0.24	0.944336	16.06	102.7	88.5	2.39	3.79	High	High	High	High	High	High	3.55579e+07	5.37818e+07	4.76572e+07	5.81123e+07	4.97243e+07	4.80451e+07	820	95.5	9.55
TRUE	High	FALSE	Master Protein	Q9NSD9	FARSB	Phenylalanine--tRNA ligase beta subunit OS=Homo sapiens (Human) OX=9606 GN=FARSB PE=1 SV=3	385.2	0	102.235	20	20	0	193	39	-0.25	0.944336	15.66	96.1	112.1	4.93	5.39	High	High	High	High	High	High	3.14497e+07	41938386	4.22379e+07	6.92792e+07	6.13979e+07	4.99959e+07	589	66.1	6.84
FALSE	High	FALSE	Master Protein	O43818	RRP9	U3 small nucleolar RNA-interacting protein 2 OS=Homo sapiens (Human) OX=9606 GN=RRP9 PE=1 SV=1	384.15	0	109.674	17	17	0	212	50	0.07	0.981357	15.91	92.9	87.8	8.04	5.38	High	High	High	High	High	High	2.95313e+07	5.02149e+07	4.3521e+07	5.38871e+07	5.10963e+07	4.51257e+07	475	51.8	7.85
TRUE	High	FALSE	Master Protein	P62263	RPS14	40S ribosomal protein S14 OS=Homo sapiens (Human) OX=9606 GN=RPS14 PE=1 SV=3	383.39	0	102.178	11	11	0	137	68	-0.48	0.944336	17.09	77.5	117.3	9.32	3.45	High	High	High	High	High	High	5.20427e+07	7.83019e+07	8.24961e+07	1.5444e+08	1.27899e+08	1.24154e+08	151	16.3	10.05
FALSE	High	FALSE	Master Protein	P62995	TRA2B	Transformer-2 protein homolog beta OS=Homo sapiens (Human) OX=9606 GN=TRA2B PE=1 SV=1	383.34	0	61.065	7	6	0	234	30	0.34	0.944336	12.2	105.2	83.7	6.23	9.1	High	High	High	High	High	High	6.67424e+07	107652398	8.92677e+07	9.67716e+07	8.59196e+07	8.88198e+07	288	33.6	11.25
FALSE	High	FALSE	Master Protein	P51398	DAP3	28S ribosomal protein S29, mitochondrial OS=Homo sapiens (Human) OX=9606 GN=DAP3 PE=1 SV=1	383.22	0	108.794	16	16	0	172	51	0.21	0.944336	14.31	102.7	85.5	7.26	7.01	High	High	High	High	High	High	2.84067e+07	4.22897e+07	3.38341e+07	4.41598e+07	3.81311e+07	3.87045e+07	398	45.5	8.88
TRUE	High	FALSE	Master Protein	Q9BVP2	GNL3	Guanine nucleotide-binding protein-like 3 OS=Homo sapiens (Human) OX=9606 GN=GNL3 PE=1 SV=2	383.16	0	151.41	23	23	0	183	46	-1.5	0.000143653	24.8	51.4	134.7	9.71	6.17	High	High	High	High	High	High	1.47711e+07	2.35313e+07	2.3893e+07	7.55482e+07	6.86155e+07	6.61576e+07	549	62	9.16
FALSE	High	FALSE	Master Protein	Q9UIG0	BAZ1B	Tyrosine-protein kinase BAZ1B OS=Homo sapiens (Human) OX=9606 GN=BAZ1B PE=1 SV=2	380.55	0	141.853	33	32	1	253	26	0.34	0.944336	17.35	106.8	87.1	5.48	8.59	High	High	High	High	High	High	3.62415e+07	5.81356e+07	4.93112e+07	5.03753e+07	4.86324e+07	4.61965e+07	1483	170.8	8.48
FALSE	High	FALSE	Master Protein	Q92804	TAF15	TATA-binding protein-associated factor 2N OS=Homo sapiens (Human) OX=9606 GN=TAF15 PE=1 SV=1	380.46	0	88.472	8	6	0	165	22	0.18	0.944336	17.97	104.7	88.5	5.18	10.53	High	High	High	High	High	High	3.78831e+07	6.08011e+07	5.38375e+07	6.2265e+07	5.50797e+07	5.84616e+07	592	61.8	8.02
TRUE	High	FALSE	Master Protein	Q14137	BOP1	Ribosome biogenesis protein BOP1 OS=Homo sapiens (Human) OX=9606 GN=BOP1 PE=1 SV=2	380.26	0	133.576	23	23	0	213	46	-0.22	0.944336	16.89	92.1	90.5	12.74	10	High	High	High	High	High	High	2.34107e+07	4.08996e+07	4.01612e+07	4.90549e+07	4.47626e+07	4.60997e+07	746	83.6	6.19
TRUE	High	FALSE	Master Protein	P60981	DSTN	Destrin OS=Homo sapiens (Human) OX=9606 GN=DSTN PE=1 SV=3	380.23	0	60.817	12	11	0	173	75	-0.11	0.944336	18.25	100.8	117.1	9.96	3.92	High	High	High	High	High	High	3.1291e+07	4.75055e+07	5.0298e+07	7.36289e+07	6.14512e+07	5.27699e+07	165	18.5	7.85
FALSE	High	FALSE	Master Protein	P61019	RAB2A	Ras-related protein Rab-2A OS=Homo sapiens (Human) OX=9606 GN=RAB2A PE=1 SV=1	379.17	0	84.227	12	12	0	159	67	0.08	0.973651	9.11	101.5	94.4	3.2	0.97	High	High	High	High	High	High	4.56682e+07	6.62387e+07	5.75786e+07	8.02895e+07	6.73751e+07	6.20332e+07	212	23.5	6.54
TRUE	High	FALSE	Master Protein	Q7L2H7	EIF3M	Eukaryotic translation initiation factor 3 subunit M OS=Homo sapiens (Human) OX=9606 GN=EIF3M PE=1 SV=1	377.74	0	134.458	16	16	0	187	55	-0.24	0.944336	18.29	99.3	116.2	12.41	2.91	High	High	High	High	High	High	3.20168e+07	3.68608e+07	4.21751e+07	7.01631e+07	5.68667e+07	5.41278e+07	374	42.5	5.63
FALSE	High	FALSE	Master Protein	Q9ULV4	CORO1C	Coronin-1C OS=Homo sapiens (Human) OX=9606 GN=CORO1C PE=1 SV=1	377.71	0	104.208	17	17	0	213	45	0.12	0.959442	15.62	98.9	92.8	5.51	3.13	High	High	High	High	High	High	4.17408e+07	6.73552e+07	5.79382e+07	7.74618e+07	6.2479e+07	5.96451e+07	474	53.2	7.08
TRUE	High	FALSE	Master Protein	P50579	METAP2	Methionine aminopeptidase 2 OS=Homo sapiens (Human) OX=9606 GN=METAP2 PE=1 SV=1	377.46	0	147.211	17	17	0	189	61	-0.31	0.944336	15.21	92.3	124	4.65	8.13	High	High	High	High	High	High	1.88395e+07	2.68613e+07	2.6938e+07	4.77551e+07	4.01781e+07	4.20871e+07	478	52.9	5.82
TRUE	High	FALSE	Master Protein	P39019	RPS19	40S ribosomal protein S19 OS=Homo sapiens (Human) OX=9606 GN=RPS19 PE=1 SV=2	376.27	0	51.172	10	10	0	173	52	-0.62	0.944336	15.56	78.3	122.6	6.16	2.63	High	High	High	High	High	High	5.08257e+07	7.36662e+07	7.52298e+07	1.48339e+08	1.33265e+08	1.16426e+08	145	16.1	10.32
FALSE	High	FALSE	Master Protein	Q16795	NDUFA9	NADH dehydrogenase [ubiquinone] 1 alpha subcomplex subunit 9, mitochondrial OS=Homo sapiens (Human) OX=9606 GN=NDUFA9 PE=1 SV=2	376.09	0	93.663	15	15	0	182	51	0.27	0.944336	14.16	104.8	86.7	3.19	4.3	High	High	High	High	High	High	3.09454e+07	4.68733e+07	4.05716e+07	4.83389e+07	4.10254e+07	4.01359e+07	377	42.5	9.8
TRUE	High	FALSE	Master Protein	P61221	ABCE1	ATP-binding cassette sub-family E member 1 OS=Homo sapiens (Human) OX=9606 GN=ABCE1 PE=1 SV=1	375.49	0	114.584	20	20	0	180	48	-0.26	0.944336	14.8	95.7	119.8	5.77	6.5	High	High	High	High	High	High	3.28943e+07	4.25159e+07	4.07996e+07	7.44833e+07	6.17785e+07	5.08207e+07	599	67.3	8.34
FALSE	High	FALSE	Master Protein	P30044	PRDX5	Peroxiredoxin-5, mitochondrial OS=Homo sapiens (Human) OX=9606 GN=PRDX5 PE=1 SV=4	375.35	0	95.147	11	11	0	153	56	0.05	0.977884	12.12	104.1	100.7	6.43	0.39	High	High	High	High	High	High	9.75952e+07	1.24715e+08	1.19469e+08	1.63654e+08	1.39963e+08	125908252	214	22.1	8.7
FALSE	High	FALSE	Master Protein	P30876	POLR2B	DNA-directed RNA polymerase II subunit RPB2 OS=Homo sapiens (Human) OX=9606 GN=POLR2B PE=1 SV=1	374.85	0	164.805	32	32	0	244	36	0.16	0.944336	16.39	105.6	99.2	4.34	3.8	High	High	High	High	High	High	4.74721e+07	6.95079e+07	6.84539e+07	8.50913e+07	7.22007e+07	7.00444e+07	1174	133.8	6.87
FALSE	High	FALSE	Master Protein	P13073	COX4I1	Cytochrome c oxidase subunit 4 isoform 1, mitochondrial OS=Homo sapiens (Human) OX=9606 GN=COX4I1 PE=1 SV=1	374.62	0	53.645	10	10	0	196	49	0.36	0.944336	13.17	108.2	82	5.51	7.34	High	High	High	High	High	High	8.82872e+07	1.42695e+08	1.23971e+08	133162547	1.10252e+08	1.14681e+08	169	19.6	9.51
TRUE	High	FALSE	Master Protein	O75131	CPNE3	Copine-3 OS=Homo sapiens (Human) OX=9606 GN=CPNE3 PE=1 SV=1	374.58	0	102.066	19	19	0	207	48	0.07	0.980208	21.65	125	113.3	19.79	1.38	High	High	High	High	High	High	4.51723e+07	4.37412e+07	5.37658e+07	6.77813e+07	5.94836e+07	5.34183e+07	537	60.1	5.85
FALSE	High	FALSE	Master Protein	Q15907	RAB11B	Ras-related protein Rab-11B OS=Homo sapiens (Human) OX=9606 GN=RAB11B PE=1 SV=4	374.48	0	71.34	10	9	1	150	52	0.05	0.981357	10.54	99.1	95.3	3.72	3.04	High	High	High	High	High	High	6.14603e+07	9.18886e+07	7.84917e+07	1.07849e+08	9.5283e+07	8.87003e+07	218	24.5	5.94
FALSE	High	FALSE	Master Protein	Q5SSJ5	HP1BP3	Heterochromatin protein 1-binding protein 3 OS=Homo sapiens (Human) OX=9606 GN=HP1BP3 PE=1 SV=1	374.37	0	97.742	18	18	0	230	40	0.16	0.944336	16.55	107.6	91.4	6.6	8.47	High	High	High	High	High	High	5.18396e+07	8.36575e+07	78108884	8.06249e+07	8.07841e+07	7.17032e+07	553	61.2	9.67
FALSE	High	FALSE	Master Protein	Q8TCS8	PNPT1	Polyribonucleotide nucleotidyltransferase 1, mitochondrial OS=Homo sapiens (Human) OX=9606 GN=PNPT1 PE=1 SV=2	373.91	0	142.018	27	27	0	218	45	0.15	0.959221	17.52	88.9	84.6	4.2	6.36	High	High	High	High	High	High	2.62837e+07	3.92213e+07	3.31989e+07	4.77929e+07	3.62785e+07	3.65354e+07	783	85.9	7.77
TRUE	High	FALSE	Master Protein	Q58FF6	HSP90AB4P	Putative heat shock protein HSP 90-beta 4 OS=Homo sapiens (Human) OX=9606 GN=HSP90AB4P PE=5 SV=1	373.37	0	60.867	9	3	0	203	14	-0.27	0.944336	16.59	102.1	116.2	9.04	5.56	High	High	High	High	High	High	2.73911e+07	3.47931e+07	3.82524e+07	5.88136e+07	4.7317e+07	4.79317e+07	505	58.2	4.73
FALSE	High	FALSE	Master Protein	Q2TAY7	SMU1	WD40 repeat-containing protein SMU1 OS=Homo sapiens (Human) OX=9606 GN=SMU1 PE=1 SV=2	372.8	0	98.935	16	16	0	192	45	0.3	0.944336	14.21	106.3	86.2	6.52	11.13	High	High	High	High	High	High	3.61899e+07	5.75287e+07	4.67944e+07	5.00102e+07	4.73261e+07	4.83178e+07	513	57.5	7.18
TRUE	High	FALSE	Master Protein	Q07157	TJP1	Tight junction protein ZO-1 OS=Homo sapiens (Human) OX=9606 GN=TJP1 PE=1 SV=3	372.42	0	156.768	31	31	0	208	29	-0.01	0.982152	17.17	97.1	97.1	5.06	3.4	High	High	High	High	High	High	2.87442e+07	4.6054e+07	4.05019e+07	5.691e+07	4.90568e+07	4.68885e+07	1748	195.3	6.7
FALSE	High	FALSE	Master Protein	O43837	IDH3B	Isocitrate dehydrogenase [NAD] subunit beta, mitochondrial OS=Homo sapiens (Human) OX=9606 GN=IDH3B PE=1 SV=2	370.47	0	126.944	17	17	0	182	53	0.23	0.944336	17.6	99.1	84.3	8.59	5.22	High	High	High	High	High	High	3.89506e+07	6.10126e+07	4.72513e+07	6.2546e+07	5.33112e+07	5.28677e+07	385	42.2	8.46
FALSE	High	FALSE	Master Protein	Q9Y3I0	C22orf28; RTCB	RNA-splicing ligase RtcB homolog OS=Homo sapiens (Human) OX=9606 GN=RTCB PE=1 SV=1	370.44	0	127.17	21	21	0	220	57	0.08	0.974591	13.91	112.2	98.5	6.89	5.15	High	High	High	High	High	High	4.20137e+07	5.34635e+07	5.50616e+07	7.4497e+07	5.80695e+07	5.30076e+07	505	55.2	7.23
TRUE	High	FALSE	Master Protein	P62244	RPS15A	40S ribosomal protein S15a OS=Homo sapiens (Human) OX=9606 GN=RPS15A PE=1 SV=2	370.14	0	44.208	10	10	0	164	65	-0.55	0.944336	10.61	84.9	120.8	5.65	0.57	High	High	High	High	High	High	8.29033e+07	1.09601e+08	1.1215e+08	2.22584e+08	1.90445e+08	1.70768e+08	130	14.8	10.13
FALSE	High	FALSE	Master Protein	Q8IWX8	CHERP	Calcium homeostasis endoplasmic reticulum protein OS=Homo sapiens (Human) OX=9606 GN=CHERP PE=1 SV=3	368.91	0	122.412	22	22	0	197	33	0.34	0.944336	19.15	107.1	81	10.19	6.11	High	High	High	High	High	High	3.63854e+07	5.92314e+07	44548742	5.08213e+07	4.43295e+07	4.40511e+07	916	103.6	9.04
FALSE	High	FALSE	Master Protein	Q9H2U2	PPA2	Inorganic pyrophosphatase 2, mitochondrial OS=Homo sapiens (Human) OX=9606 GN=PPA2 PE=1 SV=2	368.16	0	113.407	15	14	0	209	55	0.08	0.981511	16.5	101.1	95.6	4.56	4.32	High	High	High	High	High	High	2.87744e+07	3.80222e+07	3.66543e+07	4.91298e+07	4.06365e+07	4.01024e+07	334	37.9	7.39
FALSE	High	FALSE	Master Protein	Q7Z406	MYH14	Myosin-14 OS=Homo sapiens (Human) OX=9606 GN=MYH14 PE=1 SV=2	368.06	0	60.28	10	1	0	190	5								High	Not Found	High	Not Found	Not Found	High							1995	227.7	5.6
FALSE	High	FALSE	Master Protein	P21964	COMT	Catechol O-methyltransferase OS=Homo sapiens (Human) OX=9606 GN=COMT PE=1 SV=2	367.81	0	108.419	13	13	0	166	68	0.09	0.974549	14.4	101.9	97.7	8.19	10.9	High	High	High	High	High	High	3.27902e+07	41250375	4.41054e+07	6.62596e+07	5.06742e+07	4.12294e+07	271	30	5.47
TRUE	High	FALSE	Master Protein	P51858	HDGF	Hepatoma-derived growth factor OS=Homo sapiens (Human) OX=9606 GN=HDGF PE=1 SV=1	366.96	0	96.737	13	12	0	155	61	-0.15	0.944336	13.28	104.1	113.8	5.47	4.1	High	High	High	High	High	High	4.26196e+07	5.76383e+07	5.91455e+07	8.78969e+07	7.77422e+07	6.49169e+07	240	26.8	4.73
FALSE	High	FALSE	Master Protein	P63096	GNAI1	Guanine nucleotide-binding protein G(i) subunit alpha-1 OS=Homo sapiens (Human) OX=9606 GN=GNAI1 PE=1 SV=2	366.61	0	97.221	13	6	0	180	45	0.44	0.944336	10.34	121.3	92.5	4.02	4.69	High	High	High	High	High	High	1.5273e+07	2.22096e+07	2.18404e+07	2.09e+07	1.88562e+07	1.77651e+07	354	40.3	5.97
FALSE	High	FALSE	Master Protein	O75400	PRPF40A	Pre-mRNA-processing factor 40 homolog A OS=Homo sapiens (Human) OX=9606 GN=PRPF40A PE=1 SV=2	366.2	0	114.116	23	23	0	240	23	0.21	0.944336	19.42	99.3	86.4	5.09	5.84	High	High	High	High	High	High	3.76956e+07	6.03673e+07	5.23615e+07	6.42151e+07	5.51118e+07	5.50347e+07	957	108.7	7.56
FALSE	High	FALSE	Master Protein	Q14151	SAFB2	Scaffold attachment factor B2 OS=Homo sapiens (Human) OX=9606 GN=SAFB2 PE=1 SV=1	365.77	0	107.381	14	5	0	174	17	0.35	0.944336	22.59	109.6	74	41.51	11.7	High	High	High	High	High	High	2.10292e+06	7.58677e+06	5.64755e+06	4.95727e+06	4.61157e+06	4.82293e+06	953	107.4	6.16
FALSE	High	FALSE	Master Protein	Q86V81	ALYREF	THO complex subunit 4 OS=Homo sapiens (Human) OX=9606 GN=ALYREF PE=1 SV=3	365.76	0	74.03	7	7	0	154	45	0.24	0.944336	14.36	107.7	87.7	6.72	2.44	High	High	High	High	High	High	7.87014e+07	1.16876e+08	9.45157e+07	1.2003e+08	1.0331e+08	9.72116e+07	257	26.9	11.15
TRUE	High	FALSE	Master Protein	P56192	MARS	Methionine--tRNA ligase, cytoplasmic OS=Homo sapiens (Human) OX=9606 GN=MARS1 PE=1 SV=2	364.59	0	156.966	22	22	0	221	38	-0.14	0.944336	18.5	97.6	112.7	12.29	7.57	High	High	High	High	High	High	3.40876e+07	3.8618e+07	4.23033e+07	7.28655e+07	5.91164e+07	4.85097e+07	900	101.1	6.16
TRUE	High	FALSE	Master Protein	P62495	ETF1	Eukaryotic peptide chain release factor subunit 1 OS=Homo sapiens (Human) OX=9606 GN=ETF1 PE=1 SV=3	364.41	0	97.672	16	16	0	197	45	-0.23	0.944336	17.42	98.2	112.8	6.52	8.21	High	High	High	High	High	High	2.99866e+07	3.81021e+07	3.79206e+07	6.82564e+07	5.27441e+07	4.4964e+07	437	49	5.71
TRUE	High	FALSE	Master Protein	P13798	APEH	Acylamino-acid-releasing enzyme OS=Homo sapiens (Human) OX=9606 GN=APEH PE=1 SV=4	362.94	0	115.268	22	22	0	198	46	-0.25	0.944336	17.18	101.1	121.5	9.46	7.41	High	High	High	High	High	High	3.1368e+07	4.02153e+07	4.4719e+07	7.33927e+07	6.07981e+07	4.92162e+07	732	81.2	5.48
FALSE	High	FALSE	Master Protein	Q9H0S4	DDX47	Probable ATP-dependent RNA helicase DDX47 OS=Homo sapiens (Human) OX=9606 GN=DDX47 PE=1 SV=1	362.41	0	104.156	15	15	0	163	41	0.19	0.944336	20.88	100.5	95	6.45	3.55	High	High	High	High	High	High	3.09327e+07	4.65319e+07	3.7698e+07	5.58549e+07	4.46018e+07	4.27144e+07	455	50.6	9.1
FALSE	High	FALSE	Master Protein	P51532	SMARCA4	Transcription activator BRG1 OS=Homo sapiens (Human) OX=9606 GN=SMARCA4 PE=1 SV=2	361.4	0	133.495	24	12	12	192	18	0.18	0.944336	14.51	109.3	87	8.25	4.03	High	High	High	High	High	High	2.83935e+07	4.17205e+07	3.29269e+07	4.22655e+07	3.63944e+07	3.51862e+07	1647	184.5	7.88
FALSE	High	FALSE	Master Protein	P68400	CSNK2A1	Casein kinase II subunit alpha OS=Homo sapiens (Human) OX=9606 GN=CSNK2A1 PE=1 SV=1	361.31	0	95.575	16	15	1	165	46	0.13	0.956105	13.42	102.6	94.6	3.6	3.41	High	High	High	High	High	High	4.15545e+07	6.0219e+07	5.19953e+07	6.91759e+07	6.32002e+07	5.59814e+07	391	45.1	7.74
TRUE	High	FALSE	Master Protein	P50416	CPT1A	Carnitine O-palmitoyltransferase 1, liver isoform OS=Homo sapiens (Human) OX=9606 GN=CPT1A PE=1 SV=2	361.28	0	128.694	21	21	0	195	36	-0.02	0.957756	16.28	87.2	84.7	3.74	4.57	High	High	High	High	High	High	2.13393e+07	3.27044e+07	3.05244e+07	4.14313e+07	3.46064e+07	3.42163e+07	773	88.3	8.65
FALSE	High	FALSE	Master Protein	Q9HAV7	GRPEL1	GrpE protein homolog 1, mitochondrial OS=Homo sapiens (Human) OX=9606 GN=GRPEL1 PE=1 SV=2	361.26	0	70.668	10	10	0	178	52	0.37	0.944336	15.31	104.1	75.7	7.85	11.17	High	High	High	High	High	High	4.82714e+07	7.49991e+07	5.89528e+07	6.03538e+07	5.66062e+07	5.82687e+07	217	24.3	8.12
TRUE	High	FALSE	Master Protein	Q71DI3	HIST2H3A; HIST2H3C; HIST2H3D	Histone H3.2 OS=Homo sapiens (Human) OX=9606 GN=H3C15 PE=1 SV=3	360.84	0	50.196	6	1	0	268	49	-0.37	0.944336	36.76	95.5	99.6	25.61	23.41	High	High	High	High	High	High	6.24213e+06	5.31948e+06	7.05461e+06	1.5057e+07	8.90434e+06	7808987	136	15.4	11.27
FALSE	High	FALSE	Master Protein	P14678	SNRPB	Small nuclear ribonucleoprotein-associated proteins B and B' OS=Homo sapiens (Human) OX=9606 GN=SNRPB PE=1 SV=2	360.19	0	49.247	8	8	0	184	27	0.2	0.944336	15.41	109.6	93.8	3.58	4.84	High	High	High	High	High	High	6.71782e+07	1.01648e+08	8.71553e+07	114800004	9.26723e+07	8.07255e+07	240	24.6	11.19
FALSE	High	FALSE	Master Protein	P05091	ALDH2	Aldehyde dehydrogenase, mitochondrial OS=Homo sapiens (Human) OX=9606 GN=ALDH2 PE=1 SV=2	360.06	0	110.84	19	18	0	206	44	0.18	0.944336	16.91	105.9	94.5	2.76	10.7	High	High	High	High	High	High	2.53285e+07	3.54329e+07	3.19507e+07	4.12462e+07	3.11583e+07	3.50164e+07	517	56.3	7.05
TRUE	High	FALSE	Master Protein	Q16881	TXNRD1	Thioredoxin reductase 1, cytoplasmic OS=Homo sapiens (Human) OX=9606 GN=TXNRD1 PE=1 SV=3	359.78	0	141.343	18	17	1	179	43	-0.19	0.944336	18.13	88.8	101.5	1.49	7.63	High	High	High	High	High	High	25296750	3.61097e+07	34228527	5.81582e+07	4.65632e+07	3.86303e+07	649	70.9	7.39
FALSE	High	FALSE	Master Protein	P62318	SNRPD3	Small nuclear ribonucleoprotein Sm D3 OS=Homo sapiens (Human) OX=9606 GN=SNRPD3 PE=1 SV=1	359.71	0	53.075	4	4	0	132	48	0.29	0.944336	13.27	107.6	86.1	4.03	3.88	High	High	High	High	High	High	8.69202e+07	126481695	1.08169e+08	1.31087e+08	1.12122e+08	1.08527e+08	126	13.9	10.32
FALSE	High	FALSE	Master Protein	P08240	SRPR; SRPRA	Signal recognition particle receptor subunit alpha OS=Homo sapiens (Human) OX=9606 GN=SRPRA PE=1 SV=2	358.42	0	132.435	23	23	0	242	46	0.05	0.990546	15.16	99.3	85.6	6.86	8.5	High	High	High	High	High	High	3.45379e+07	5.20163e+07	4.18079e+07	5.61905e+07	4.47495e+07	4.79819e+07	638	69.8	8.95
FALSE	High	FALSE	Master Protein	Q12769	NUP160	Nuclear pore complex protein Nup160 OS=Homo sapiens (Human) OX=9606 GN=NUP160 PE=1 SV=3	357.71	0	153.054	29	29	0	243	32	0.19	0.944336	17.07	102.1	85	4.68	2.98	High	High	High	High	High	High	2.7833e+07	4.08755e+07	3.44283e+07	4.36975e+07	3.69868e+07	3.54188e+07	1436	162	5.5
FALSE	High	FALSE	Master Protein	Q9UQE7	SMC3	Structural maintenance of chromosomes protein 3 OS=Homo sapiens (Human) OX=9606 GN=SMC3 PE=1 SV=2	356.6	0	155.51	34	34	0	266	34	0.26	0.944336	16.08	106.5	88.2	5.75	4.79	High	High	High	High	High	High	3.1104e+07	4.9329e+07	4.09115e+07	46689697	4.1507e+07	3.97468e+07	1217	141.5	7.18
TRUE	High	FALSE	Master Protein	Q14315	FLNC	Filamin-C OS=Homo sapiens (Human) OX=9606 GN=FLNC PE=1 SV=3	355.41	0	96.745	18	4	0	203	8	0.14	0.971466	32.95	99.2	97.5	8.73	4.73	Peak Found	Peak Found	High	High	High	Peak Found	2.31182e+06	3.97791e+06	3.48311e+06	4.84853e+06	4.14044e+06	3.45367e+06	2725	290.8	5.97
FALSE	High	FALSE	Master Protein	Q9Y305	ACOT9	Acyl-coenzyme A thioesterase 9, mitochondrial OS=Homo sapiens (Human) OX=9606 GN=ACOT9 PE=1 SV=2	355.12	0	114.434	17	17	0	200	40	0.2	0.944336	15.01	97.7	84.4	1.63	5.01	High	High	High	High	High	High	3.02953e+07	4.5262e+07	4.07077e+07	4.7724e+07	4.2522e+07	4.08015e+07	439	49.9	8.6
TRUE	High	FALSE	Master Protein	P31153	MAT2A	S-adenosylmethionine synthase isoform type-2 OS=Homo sapiens (Human) OX=9606 GN=MAT2A PE=1 SV=1	354.87	0	77.965	13	13	0	172	45	-0.03	0.973871	12.62	112.6	111.1	5.69	5.4	High	High	High	High	High	High	2.94043e+07	3.83988e+07	3.89341e+07	5.85075e+07	46472367	40793647	395	43.6	6.48
TRUE	High	FALSE	Master Protein	P36871	PGM1	Phosphoglucomutase-1 OS=Homo sapiens (Human) OX=9606 GN=PGM1 PE=1 SV=3	353.64	0	145.308	23	23	0	190	61	-0.31	0.944336	20.09	103	127.5	11.32	8.44	High	High	High	High	High	High	2.39049e+07	2.90653e+07	3.33696e+07	5.61428e+07	4.7661e+07	3.72887e+07	562	61.4	6.76
TRUE	High	FALSE	Master Protein	Q96KP4	CNDP2	Cytosolic non-specific dipeptidase OS=Homo sapiens (Human) OX=9606 GN=CNDP2 PE=1 SV=2	352.42	0	113.841	19	19	0	210	59	-0.34	0.944336	16.57	93.3	117.9	5.62	8.83	High	High	High	High	High	High	2.94508e+07	3.84635e+07	3.88921e+07	7.13167e+07	5.94768e+07	4.66881e+07	475	52.8	5.97
TRUE	High	FALSE	Master Protein	Q92973	TNPO1	Transportin-1 OS=Homo sapiens (Human) OX=9606 GN=TNPO1 PE=1 SV=2	351.92	0	121.267	24	20	3	192	39	-0.09	0.948152	13.53	95.9	110.2	3.81	3.99	High	High	High	High	High	High	3.52881e+07	5.38432e+07	4.60386e+07	7.77751e+07	65398850	5.57809e+07	898	102.3	4.98
FALSE	High	FALSE	Master Protein	P62314	SNRPD1	Small nuclear ribonucleoprotein Sm D1 OS=Homo sapiens (Human) OX=9606 GN=SNRPD1 PE=1 SV=1	351.67	0	57.271	5	5	0	154	55	0.26	0.944336	8.37	107	90.3	3.23	4.47	High	High	High	High	High	High	7.75951e+07	1.19396e+08	104750992	1.22359e+08	1.07005e+08	1.032e+08	119	13.3	11.56
FALSE	High	FALSE	Master Protein	P07602	PSAP	Prosaposin OS=Homo sapiens (Human) OX=9606 GN=PSAP PE=1 SV=2	351.16	0	72.129	15	15	0	213	27	0.3	0.944336	17.13	106.5	83.1	7.95	5.84	High	High	High	High	High	High	6.35199e+07	8.82525e+07	7.23826e+07	9.6539e+07	7.66506e+07	6.66322e+07	524	58.1	5.17
TRUE	High	FALSE	Master Protein	Q9NTK5	OLA1	Obg-like ATPase 1 OS=Homo sapiens (Human) OX=9606 GN=OLA1 PE=1 SV=2	350.04	0	132.095	19	19	0	189	68	-0.3	0.944336	15.19	96.9	117.8	6.86	12.26	High	High	High	High	High	High	5.20253e+07	6.71944e+07	7.02193e+07	1.37686e+08	1.01999e+08	8.3677e+07	396	44.7	7.81
TRUE	High	FALSE	Master Protein	Q04760	GLO1	Lactoylglutathione lyase OS=Homo sapiens (Human) OX=9606 GN=GLO1 PE=1 SV=4	350.01	0	62.385	11	11	0	171	55	-0.26	0.944336	20.62	105.6	121.6	11.26	7.36	High	High	High	High	High	High	3.96971e+07	4.87821e+07	5.61024e+07	8.96526e+07	7.36717e+07	6.00628e+07	184	20.8	5.31
FALSE	High	FALSE	Master Protein	Q8IWA0	WDR75	WD repeat-containing protein 75 OS=Homo sapiens (Human) OX=9606 GN=WDR75 PE=1 SV=1	349.64	0	126.773	22	22	0	235	39	0.26	0.944336	12.94	98.4	87	4.69	2.76	High	High	High	High	High	High	3.35926e+07	5.17611e+07	4.34796e+07	5.35251e+07	4.78559e+07	4.35628e+07	830	94.4	5.96
FALSE	High	FALSE	Master Protein	P04439	HLA-A	HLA class I histocompatibility antigen, A alpha chain OS=Homo sapiens (Human) OX=9606 GN=HLA-A PE=1 SV=2	348.74	0	107.995	15	8	7	134	53	0.13	0.946088	11.59	93.4	85.4	4.08	1.35	High	High	High	High	High	High	4.38395e+07	6.88243e+07	6.14563e+07	7.84064e+07	6.79888e+07	6.23451e+07	365	40.8	6
FALSE	High	FALSE	Master Protein	P09012	SNRPA	U1 small nuclear ribonucleoprotein A OS=Homo sapiens (Human) OX=9606 GN=SNRPA PE=1 SV=3	348.54	0	53.31	8	6	2	145	33	0.36	0.944336	14.97	113.8	87.1	4.56	6.42	High	High	High	High	High	High	5.73992e+07	8.99027e+07	82928175	8.96865e+07	6.96142e+07	7.14562e+07	282	31.3	9.83
FALSE	High	FALSE	Master Protein	Q15287	RNPS1	RNA-binding protein with serine-rich domain 1 OS=Homo sapiens (Human) OX=9606 GN=RNPS1 PE=1 SV=1	347.74	0	36.46	5	5	0	112	23	0.33	0.944336	12.61	106.6	83.9	5.99	6.13	High	High	High	High	High	High	2.33774e+07	3.77426e+07	3.16186e+07	3.42595e+07	30124712	2.97907e+07	305	34.2	11.84
FALSE	High	FALSE	Master Protein	Q15738	NSDHL	Sterol-4-alpha-carboxylate 3-dehydrogenase, decarboxylating OS=Homo sapiens (Human) OX=9606 GN=NSDHL PE=1 SV=2	347.72	0	99.636	15	15	0	180	58	0.15	0.959442	17.28	102.4	101.9	10.01	9.73	High	High	High	High	High	High	2.10495e+07	3.6549e+07	2.88482e+07	4.1076e+07	2.93392e+07	3.14674e+07	373	41.9	8.06
TRUE	High	FALSE	Master Protein	O15372	EIF3H	Eukaryotic translation initiation factor 3 subunit H OS=Homo sapiens (Human) OX=9606 GN=EIF3H PE=1 SV=1	347.72	0	94.067	16	16	0	197	63	-0.13	0.944336	22.81	98.4	104.7	4.99	6.04	High	High	High	High	High	High	3.26747e+07	4.33741e+07	4.36077e+07	6.69122e+07	56041744	4.61786e+07	352	39.9	6.54
FALSE	High	FALSE	Master Protein	A6NKT7	RGPD3	RanBP2-like and GRIP domain-containing protein 3 OS=Homo sapiens (Human) OX=9606 GN=RGPD3 PE=3 SV=2	347.47	0	141.435	31	1	0	275	21	0.09	0.996216	5.53	101.6	95.5	5.47	5.4	Not Found	Peak Found	High	Not Found	Peak Found	Peak Found		3.50754e+06	2.98675e+06		3.39827e+06	3.32459e+06	1758	197.4	6.33
FALSE	High	FALSE	Master Protein	P28070	PSMB4	Proteasome subunit beta type-4 OS=Homo sapiens (Human) OX=9606 GN=PSMB4 PE=1 SV=4	346.83	0	77.439	7	7	0	145	45	0.02	0.999899	12.17	113.3	103.3	7.91	6.07	High	High	High	High	High	High	3.15963e+07	3.94106e+07	4.12615e+07	48179324	4.60183e+07	4.12702e+07	264	29.2	5.97
FALSE	High	FALSE	Master Protein	Q12797	ASPH	Aspartyl/asparaginyl beta-hydroxylase OS=Homo sapiens (Human) OX=9606 GN=ASPH PE=1 SV=3	346.62	0	118.08	20	20	0	238	36	0.07	0.981511	12.38	91.6	89.3	5.33	2.85	High	High	High	High	High	High	3.45429e+07	5.33352e+07	4.4176e+07	6.35627e+07	5.32789e+07	5.10545e+07	758	85.8	5.01
TRUE	High	FALSE	Master Protein	P31689	DNAJA1	DnaJ homolog subfamily A member 1 OS=Homo sapiens (Human) OX=9606 GN=DNAJA1 PE=1 SV=2	345.81	0	89.218	14	14	0	185	56	0.01	0.985355	15.91	110.3	107	2.29	3.51	High	High	High	High	High	High	2.83157e+07	3.94317e+07	3.77957e+07	5.44406e+07	4.42879e+07	3.93809e+07	397	44.8	7.08
TRUE	High	FALSE	Master Protein	P13693	TPT1	Translationally-controlled tumor protein OS=Homo sapiens (Human) OX=9606 GN=TPT1 PE=1 SV=1	344.51	0	94.243	10	10	0	188	80	0.04	0.981511	18.17	105.1	109.3	5.57	8.43	High	High	High	High	High	High	8.34109e+07	1.10025e+08	1.00857e+08	1.49223e+08	1.33185e+08	1.02259e+08	172	19.6	4.93
TRUE	High	FALSE	Master Protein	P39748	FEN1	Flap endonuclease 1 OS=Homo sapiens (Human) OX=9606 GN=FEN1 PE=1 SV=1	344.37	0	91.154	12	12	0	153	49	-0.01	0.999899	13.67	112.3	113.9	3.67	0.59	High	High	High	High	High	High	4.78902e+07	7.22336e+07	6.8648e+07	95466867	8.22994e+07	73786184	380	42.6	8.62
FALSE	High	FALSE	Master Protein	P84103	SRSF3	Serine/arginine-rich splicing factor 3 OS=Homo sapiens (Human) OX=9606 GN=SRSF3 PE=1 SV=1	343.41	0	56.188	10	9	1	225	46	0.26	0.944336	18.43	108.2	87.2	6.92	9.59	High	High	High	High	High	High	1.3599e+08	2.26108e+08	1.96955e+08	2.24945e+08	1.76343e+08	1.93413e+08	164	19.3	11.65
FALSE	High	FALSE	Master Protein	Q8TDI0	CHD5	Chromodomain-helicase-DNA-binding protein 5 OS=Homo sapiens (Human) OX=9606 GN=CHD5 PE=1 SV=1	343.32	0	80.587	14	1	0	164	9								Not Found	Not Found	Not Found	Not Found	Not Found	Not Found							1954	222.9	6.15
TRUE	High	FALSE	Master Protein	P25786	PSMA1	Proteasome subunit alpha type-1 OS=Homo sapiens (Human) OX=9606 GN=PSMA1 PE=1 SV=1	343.07	0	101.161	17	17	0	201	81	-0.02	0.995006	14.84	105.6	106.3	1.01	3.09	High	High	High	High	High	High	58296817	8.4705e+07	7.91425e+07	1.09056e+08	9.89318e+07	8.60878e+07	263	29.5	6.61
TRUE	High	FALSE	Master Protein	Q8NC51	SERBP1	Plasminogen activator inhibitor 1 RNA-binding protein OS=Homo sapiens (Human) OX=9606 GN=SERBP1 PE=1 SV=2	342.71	0	80.669	15	15	0	224	42	-0.25	0.944336	20.32	92.5	114.5	6.61	0.31	High	High	High	High	High	High	6.17942e+07	89205971	9.19699e+07	1.44481e+08	1.23304e+08	111197504	408	44.9	8.65
FALSE	High	FALSE	Master Protein	Q03701	CEBPZ	CCAAT/enhancer-binding protein zeta OS=Homo sapiens (Human) OX=9606 GN=CEBPZ PE=1 SV=3	342.3	0	126.002	24	24	0	193	31	0.38	0.944336	15.8	103	73.3	11.82	3.62	High	High	High	High	High	High	2.22657e+07	2.97801e+07	2.33976e+07	2.63788e+07	2.35989e+07	2.19354e+07	1054	120.9	5.94
FALSE	High	FALSE	Master Protein	P08754	GNAI3	Guanine nucleotide-binding protein G(i) subunit alpha OS=Homo sapiens (Human) OX=9606 GN=GNAI3 PE=1 SV=3	341.84	0	113.804	14	8	0	172	49	0.04	0.97567	16.81	99.7	93.5	5.81	2.12	High	High	High	High	High	High	1.30932e+07	1.87805e+07	1.56755e+07	2.25004e+07	2.00466e+07	1.77746e+07	354	40.5	5.69
FALSE	High	FALSE	Master Protein	P16070	CD44	CD44 antigen OS=Homo sapiens (Human) OX=9606 GN=CD44 PE=1 SV=3	341.49	0	55.16	9	9	0	170	12	0.14	0.944336	14.69	101.3	94.8	7.01	8.87	High	High	High	High	High	High	6.30108e+07	1.0408e+08	8.65373e+07	1.12463e+08	9.80679e+07	1.02105e+08	742	81.5	5.33
TRUE	High	FALSE	Master Protein	O00505	KPNA3	Importin subunit alpha-4 OS=Homo sapiens (Human) OX=9606 GN=KPNA3 PE=1 SV=2	341.36	0	88.295	14	11	3	155	43	0.05	0.988543	16.57	108.9	103.8	3.75	2.53	High	High	High	High	High	High	2.03105e+07	2.95379e+07	2.53949e+07	3.65412e+07	3.13311e+07	2.71209e+07	521	57.8	4.94
TRUE	High	FALSE	Master Protein	Q8TDN6	BRIX1	Ribosome biogenesis protein BRX1 homolog OS=Homo sapiens (Human) OX=9606 GN=BRIX1 PE=1 SV=2	341.28	0	82.752	16	16	0	192	53	-0.44	0.944336	16.73	75.1	107.1	3.38	1.91	High	High	High	High	High	High	2.65347e+07	3.87101e+07	3.75857e+07	7.08138e+07	6.14555e+07	5.69335e+07	353	41.4	9.92
FALSE	High	FALSE	Master Protein	A0FGR8	ESYT2	Extended synaptotagmin-2 OS=Homo sapiens (Human) OX=9606 GN=ESYT2 PE=1 SV=1	340.95	0	105.314	18	18	0	179	29	0.06	0.990546	16.15	97.5	95.4	6.49	12.31	High	High	High	High	High	High	1.96488e+07	2.61707e+07	2.30635e+07	3.98161e+07	2.70328e+07	2.58302e+07	921	102.3	9.26
FALSE	High	FALSE	Master Protein	P22307	SCP2	Non-specific lipid-transfer protein OS=Homo sapiens (Human) OX=9606 GN=SCP2 PE=1 SV=2	340.93	0	66.979	10	10	0	158	17	0.29	0.944336	12.72	111.4	87.9	1.34	14.1	High	High	High	High	High	High	3.70252e+07	5.31833e+07	4.80407e+07	4.8003e+07	4.66938e+07	4.92119e+07	547	59	6.89
TRUE	High	FALSE	Master Protein	Q99733	NAP1L4	Nucleosome assembly protein 1-like 4 OS=Homo sapiens (Human) OX=9606 GN=NAP1L4 PE=1 SV=1	340.08	0	77.212	10	9	0	147	37	-0.16	0.944336	18.45	98.8	116.5	2.83	5.39	High	High	High	High	High	High	1.80944e+07	2.62056e+07	2.53067e+07	4.02853e+07	34815641	2.85443e+07	375	42.8	4.69
FALSE	High	FALSE	Master Protein	Q14684	RRP1B	Ribosomal RNA processing protein 1 homolog B OS=Homo sapiens (Human) OX=9606 GN=RRP1B PE=1 SV=3	339.85	0	115.062	21	21	0	206	43	0.21	0.944336	13.47	98.7	88.3	5.28	10.03	High	High	High	High	High	High	2.76386e+07	4.43559e+07	3.81312e+07	4.36513e+07	4.12898e+07	4.13105e+07	758	84.4	9.76
TRUE	High	FALSE	Master Protein	Q92688	ANP32B	Acidic leucine-rich nuclear phosphoprotein 32 family member B OS=Homo sapiens (Human) OX=9606 GN=ANP32B PE=1 SV=1	339.79	0	55.666	11	5	0	169	32	-0.28	0.944336	16.44	97.2	121.8	10.52	9.03	High	High	High	High	High	High	2.82752e+07	35699719	4.05561e+07	6.68355e+07	5.90104e+07	4.49258e+07	251	28.8	4.06
FALSE	High	FALSE	Master Protein	Q9Y6C9	MTCH2	Mitochondrial carrier homolog 2 OS=Homo sapiens (Human) OX=9606 GN=MTCH2 PE=1 SV=1	339.68	0	75.69	12	12	0	204	51	0.26	0.944336	14.15	101.4	86.8	3.46	5.36	High	High	High	High	High	High	4.56953e+07	6.84452e+07	5.87624e+07	7.1097e+07	6.30956e+07	6.114e+07	303	33.3	7.97
TRUE	High	FALSE	Master Protein	Q7L1Q6	BZW1	Basic leucine zipper and W2 domain-containing protein 1 OS=Homo sapiens (Human) OX=9606 GN=BZW1 PE=1 SV=1	339.49	0	96.211	20	18	2	227	61	-0.25	0.944336	13.51	94.5	109.2	4.94	2.62	High	High	High	High	High	High	3.88588e+07	5.09592e+07	4.95038e+07	8.10604e+07	7.14872e+07	6.15237e+07	419	48	5.92
FALSE	High	FALSE	Master Protein	Q96E11	MRRF	Ribosome-recycling factor, mitochondrial OS=Homo sapiens (Human) OX=9606 GN=MRRF PE=1 SV=1	339.41	0	76.866	10	10	0	166	45	0.19	0.944336	21.95	93.4	80.5	8.65	4.68	High	High	High	High	High	High	2.019e+07	3.16747e+07	2.44984e+07	3.28505e+07	2.69342e+07	2.67948e+07	262	29.3	9.79
FALSE	High	FALSE	Master Protein	Q13247	SRSF6	Serine/arginine-rich splicing factor 6 OS=Homo sapiens (Human) OX=9606 GN=SRSF6 PE=1 SV=2	339.39	0	71.976	13	8	5	179	28	0.21	0.944336	14.28	109.8	92.4	7.22	6.41	High	High	High	High	High	High	6.61655e+07	1.08102e+08	1.00738e+08	1.1859e+08	9.71909e+07	9.9771e+07	344	39.6	11.43
TRUE	High	FALSE	Master Protein	Q9BXJ9	NAA15	N-alpha-acetyltransferase 15, NatA auxiliary subunit OS=Homo sapiens (Human) OX=9606 GN=NAA15 PE=1 SV=1	339.05	0	167.328	31	31	0	241	42	-0.28	0.944336	17.91	99.5	114.7	5.01	4.15	High	High	High	High	High	High	3.80559e+07	5.03169e+07	5.0407e+07	8.67103e+07	7.03142e+07	6.18531e+07	866	101.2	7.42
TRUE	High	FALSE	Master Protein	P62241	RPS8	40S ribosomal protein S8 OS=Homo sapiens (Human) OX=9606 GN=RPS8 PE=1 SV=2	338.41	0	83.138	12	12	0	164	59	-0.6	0.944336	12.1	85.1	134.8	8.51	4.97	High	High	High	High	High	High	7.09491e+07	1.03062e+08	1.09343e+08	2.06697e+08	1.94346e+08	1.6478e+08	208	24.2	10.32
FALSE	High	FALSE	Master Protein	Q8TAQ2	SMARCC2	SWI/SNF complex subunit SMARCC2 OS=Homo sapiens (Human) OX=9606 GN=SMARCC2 PE=1 SV=1	338.4	0	122.699	26	17	9	225	28	0.19	0.944336	17.9	92	86	7.99	7.81	High	High	High	High	High	High	3.84145e+07	6.20177e+07	4.89686e+07	6.3863e+07	5.79177e+07	5.76504e+07	1214	132.8	5.69
FALSE	High	FALSE	Master Protein	P31942	HNRNPH3	Heterogeneous nuclear ribonucleoprotein H3 OS=Homo sapiens (Human) OX=9606 GN=HNRNPH3 PE=1 SV=2	337.77	0	92.083	11	10	0	157	51	0.11	0.956105	19.81	82.2	84.7	3.51	10.65	High	High	High	High	High	High	1.16079e+08	1.76058e+08	1.51282e+08	2.11979e+08	1.92869e+08	2.01315e+08	346	36.9	6.87
TRUE	High	FALSE	Master Protein	P07741	APRT	Adenine phosphoribosyltransferase OS=Homo sapiens (Human) OX=9606 GN=APRT PE=1 SV=2	337.45	0	77.812	10	10	0	146	66	-0.3	0.944336	18.46	100.3	120.4	8.53	11.61	High	High	High	High	High	High	2.35725e+07	3.01734e+07	3.28379e+07	5.88249e+07	4.55793e+07	3.60397e+07	180	19.6	6.02
FALSE	High	FALSE	Master Protein	Q9Y3E5	PTRH2	Peptidyl-tRNA hydrolase 2, mitochondrial OS=Homo sapiens (Human) OX=9606 GN=PTRH2 PE=1 SV=1	337.02	0	69.918	7	7	0	144	56	0.12	0.974987	18.93	103	97.8	13.99	5.53	High	High	High	High	High	High	2.35116e+07	3.18301e+07	23722852	3.92991e+07	3.36665e+07	3.34768e+07	179	19.2	8.73
FALSE	High	FALSE	Master Protein	Q92520	FAM3C; WNT16	Protein FAM3C OS=Homo sapiens (Human) OX=9606 GN=FAM3C PE=1 SV=1	337.01	0	77.106	12	12	0	142	68	0.25	0.944336	14.81	97.1	83	5.41	1.91	High	High	High	High	High	High	4.40055e+07	7.06779e+07	6.03442e+07	7.30579e+07	61825222	5.81167e+07	227	24.7	8.29
FALSE	High	FALSE	Master Protein	Q92922	SMARCC1	SWI/SNF complex subunit SMARCC1 OS=Homo sapiens (Human) OX=9606 GN=SMARCC1 PE=1 SV=3	336.22	0	130.278	26	17	0	235	32	0.17	0.946572	15.56	98.9	96.6	3.51	7.89	High	High	High	High	High	High	1.98423e+07	3.02903e+07	2.82642e+07	4.08605e+07	2.98043e+07	2.98462e+07	1105	122.8	5.76
TRUE	High	FALSE	Master Protein	P84243	H3F3A; H3F3AP4; H3F3B	Histone H3.3 OS=Homo sapiens (Human) OX=9606 GN=H3-3B PE=1 SV=2	335.73	0	55.544	6	1	0	245	49	-0.61	0.331428	68.47	82.7	91.8	37.7	70.49	High	Peak Found	Peak Found	High	High	Peak Found	8.0003e+06	5.39249e+06	7.20809e+06	33793377	9682783	8.3307e+06	136	15.3	11.27
TRUE	High	FALSE	Master Protein	P05455	SSB	Lupus La protein OS=Homo sapiens (Human) OX=9606 GN=SSB PE=1 SV=2	335.72	0	126.511	24	24	0	203	54	-0.14	0.944336	20.11	100.8	118.1	8.71	9.08	High	High	High	High	High	High	6.24982e+07	7.60268e+07	7.61227e+07	1.33119e+08	1.07966e+08	8.60801e+07	408	46.8	7.12
FALSE	High	FALSE	Master Protein	O43290	SART1	U4/U6.U5 tri-snRNP-associated protein 1 OS=Homo sapiens (Human) OX=9606 GN=SART1 PE=1 SV=1	335.51	0	120.485	22	22	0	190	37	0.17	0.946088	15.98	101.1	87.8	7.44	5.43	High	High	High	High	High	High	2.44579e+07	3.74176e+07	2.96743e+07	4.01023e+07	3.24828e+07	3.28158e+07	800	90.2	6.13
FALSE	High	FALSE	Master Protein	Q92896	GLG1	Golgi apparatus protein 1 OS=Homo sapiens (Human) OX=9606 GN=GLG1 PE=1 SV=2	334.52	0	141.824	30	30	0	214	32	-0.25	0.944336	21.1	92	103.8	4.61	3.72	High	High	High	High	High	High	3.83628e+07	5.13488e+07	5.13502e+07	8.64069e+07	6.88514e+07	6.3211e+07	1179	134.5	6.9
FALSE	High	FALSE	Master Protein	Q9Y2Q3	GSTK1	Glutathione S-transferase kappa 1 OS=Homo sapiens (Human) OX=9606 GN=GSTK1 PE=1 SV=3	333.77	0	63.53	8	8	0	132	50	0.25	0.944336	15.85	109.7	88	3.4	7.84	High	High	High	High	High	High	2.82036e+07	4.15055e+07	3.57594e+07	4.12323e+07	3.64671e+07	3.69912e+07	226	25.5	8.41
FALSE	High	FALSE	Master Protein	P18583	SON	Protein SON OS=Homo sapiens (Human) OX=9606 GN=SON PE=1 SV=4	333.55	0	149.593	30	30	0	243	23	0.39	0.944336	21.31	105.9	80.7	11.61	10.26	High	High	High	High	High	High	3.30638e+07	6.04566e+07	5.00805e+07	4.96014e+07	4.62216e+07	4.70521e+07	2426	263.7	5.64
TRUE	High	FALSE	Master Protein	O00541	PES1	Pescadillo homolog OS=Homo sapiens (Human) OX=9606 GN=PES1 PE=1 SV=1	333.17	0	111.498	19	19	0	199	40	-0.33	0.944336	15.12	76.4	98.7	6.95	5.65	High	High	High	High	High	High	2.2647e+07	36952061	3.02611e+07	5.53603e+07	4.73046e+07	4.71961e+07	588	68	7.33
FALSE	High	FALSE	Master Protein	P27694	RPA1	Replication protein A 70 kDa DNA-binding subunit OS=Homo sapiens (Human) OX=9606 GN=RPA1 PE=1 SV=2	333.06	0	125.746	24	24	0	218	56	0.27	0.944336	15.44	112.1	107	8.01	9.3	High	High	High	High	High	High	6.70981e+07	1.06447e+08	1.04961e+08	1.32376e+08	1.30723e+08	1.00219e+08	616	68.1	7.21
TRUE	High	FALSE	Master Protein	P61313	RPL15	60S ribosomal protein L15 OS=Homo sapiens (Human) OX=9606 GN=RPL15 PE=1 SV=2	333.03	0	50.523	9	9	0	187	42	-0.56	0.944336	14.57	84.7	128	9.35	1.21	High	High	High	High	High	High	5.25534e+07	7.94775e+07	8.34994e+07	1.55628e+08	1.3371e+08	1.23283e+08	204	24.1	11.62
FALSE	High	FALSE	Master Protein	P49590	HARS2	Histidine--tRNA ligase, mitochondrial OS=Homo sapiens (Human) OX=9606 GN=HARS2 PE=1 SV=1	332.86	0	115.779	22	16	6	210	58	0.31	0.944336	24.98	105.6	95.1	2.32	2.33	High	High	High	High	High	High	3.26373e+07	4.74225e+07	4.53184e+07	5.56514e+07	4.5973e+07	4.35868e+07	506	56.9	8.24
FALSE	High	FALSE	Master Protein	P61619	SEC61A1	Protein transport protein Sec61 subunit alpha isoform 1 OS=Homo sapiens (Human) OX=9606 GN=SEC61A1 PE=1 SV=2	332.36	0	73.22	12	12	0	200	27	0.23	0.944336	20.51	103.4	82.5	9.92	2.11	High	High	High	High	High	High	6.0895e+07	1.04807e+08	9.72236e+07	1.07465e+08	9.30878e+07	8.66986e+07	476	52.2	8.06
TRUE	High	FALSE	Master Protein	Q15019	SEPT2	Septin-2 OS=Homo sapiens (Human) OX=9606 GN=SEPTIN2 PE=1 SV=1	331.55	0	107.633	13	13	0	160	57	-0.28	0.944336	13.52	97.6	118.9	6.49	2.84	High	High	High	High	High	High	3.18716e+07	4.05207e+07	3.98278e+07	7.14856e+07	58725830	5.23766e+07	361	41.5	6.6
TRUE	High	FALSE	Master Protein	P31949	S100A11	Protein S100-A11 OS=Homo sapiens (Human) OX=9606 GN=S100A11 PE=1 SV=2	331.26	0	37.076	6	6	0	158	52	-0.16	0.944336	18.91	99.4	107.8	8.7	11	High	High	High	High	High	High	51585504	65501415	7.14142e+07	111239917	9.0195e+07	6.93454e+07	105	11.7	7.12
FALSE	High	FALSE	Master Protein	O43660	PLRG1	Pleiotropic regulator 1 OS=Homo sapiens (Human) OX=9606 GN=PLRG1 PE=1 SV=1	330.62	0	131.11	18	18	0	177	56	0.21	0.944336	14.28	103.3	93.9	6.58	0.19	High	High	High	High	High	High	2.89575e+07	4.48857e+07	3.62085e+07	4.96786e+07	4.23027e+07	3.84795e+07	514	57.2	9.17
FALSE	High	FALSE	Master Protein	Q8TED0	UTP15	U3 small nucleolar RNA-associated protein 15 homolog OS=Homo sapiens (Human) OX=9606 GN=UTP15 PE=1 SV=3	330.14	0	98.986	20	20	0	220	46	0.28	0.944336	17.81	94.6	81.5	5.67	3.54	High	High	High	High	High	High	2.05629e+07	3.3013e+07	2.78029e+07	3.39254e+07	2.82569e+07	2.74527e+07	518	58.4	9.11
FALSE	High	FALSE	Master Protein	Q9NP81	SARS2	Serine--tRNA ligase, mitochondrial OS=Homo sapiens (Human) OX=9606 GN=SARS2 PE=1 SV=1	330.05	0	92.904	18	18	0	170	45	0.1	0.982152	23.05	95.1	100.3	2.7	9.77	High	High	High	High	High	High	16010113	2.19922e+07	2.10288e+07	3.14286e+07	2.25925e+07	2.44357e+07	518	58.2	8.13
FALSE	High	FALSE	Master Protein	Q9Y2Z4	YARS2	Tyrosine--tRNA ligase, mitochondrial OS=Homo sapiens (Human) OX=9606 GN=YARS2 PE=1 SV=2	329.86	0	106.658	14	14	0	165	43	0.27	0.944336	22.53	96	77.2	7.58	12.66	High	High	High	High	High	High	2.02686e+07	3.30664e+07	2.65404e+07	2.96211e+07	2.62751e+07	2.88419e+07	477	53.2	8.98
TRUE	High	FALSE	Master Protein	Q9GZR7	DDX24	ATP-dependent RNA helicase DDX24 OS=Homo sapiens (Human) OX=9606 GN=DDX24 PE=1 SV=1	329.53	0	139.182	28	28	0	237	48	-0.2	0.944336	20.61	94.4	93.9	6.58	5.68	High	High	High	High	High	High	5.12612e+07	6.85479e+07	5.99836e+07	8.89787e+07	7.33581e+07	7.42324e+07	859	96.3	9.06
FALSE	High	FALSE	Master Protein	P19012	KRT15	Keratin, type I cytoskeletal 15 OS=Homo sapiens (Human) OX=9606 GN=KRT15 PE=1 SV=3	329.06	0	31.736	7	1	0	179	11	1.36	0.00279823	33.69	164.1	58.7	11.59	53.67	High	High	High	High	High	High	1.52293e+06	2.18934e+06	1.64138e+06	2.25432e+06	772865	790237	456	49.2	4.77
TRUE	High	FALSE	Master Protein	Q00341	HDLBP	Vigilin OS=Homo sapiens (Human) OX=9606 GN=HDLBP PE=1 SV=2	329.02	0	170.622	35	34	0	224	36	-0.61	0.856182	16.76	82.2	124.1	15.32	1.41	High	High	High	High	High	High	2.47612e+07	2.7351e+07	3.35433e+07	7.05e+07	6.03143e+07	5.59531e+07	1268	141.4	6.87
FALSE	High	FALSE	Master Protein	Q9GZT3	SLIRP	SRA stem-loop-interacting RNA-binding protein, mitochondrial OS=Homo sapiens (Human) OX=9606 GN=SLIRP PE=1 SV=1	328.96	0	70.439	9	9	0	156	78	0.07	0.971686	15.63	97	90.1	1.14	7.2	High	High	High	High	High	High	5.92487e+07	85992927	7.74753e+07	1.03843e+08	8.33879e+07	8.71839e+07	109	12.3	10.24
TRUE	High	FALSE	Master Protein	O43396	TXNL1	Thioredoxin-like protein 1 OS=Homo sapiens (Human) OX=9606 GN=TXNL1 PE=1 SV=3	328.88	0	87.229	14	14	0	203	61	-0.11	0.944336	11.38	104.1	111.6	2.26	6.12	High	High	High	High	High	High	2.65575e+07	3.84351e+07	3.67752e+07	5.70761e+07	4.58626e+07	3.90841e+07	289	32.2	4.96
TRUE	High	FALSE	Master Protein	P50995	ANXA11	Annexin A11 OS=Homo sapiens (Human) OX=9606 GN=ANXA11 PE=1 SV=1	328.51	0	96.764	18	18	0	168	39	-0.2	0.944336	15.61	89.8	97.2	1.76	5.21	High	High	High	High	High	High	2.62454e+07	3.67537e+07	3.40565e+07	5.22342e+07	4.60585e+07	3.7667e+07	505	54.4	7.65
FALSE	High	FALSE	Master Protein	P09543	CNP	2',3'-cyclic-nucleotide 3'-phosphodiesterase OS=Homo sapiens (Human) OX=9606 GN=CNP PE=1 SV=2	328.01	0	90.831	19	18	1	176	45	0.25	0.944336	18.92	113.7	88.4	2.65	7.18	High	High	High	High	High	High	2.25533e+07	3.29174e+07	2.88162e+07	3.52576e+07	2.60718e+07	2.56049e+07	421	47.5	9.07
FALSE	High	FALSE	Master Protein	Q9Y512	SAMM50	Sorting and assembly machinery component 50 homolog OS=Homo sapiens (Human) OX=9606 GN=SAMM50 PE=1 SV=3	327.36	0	105.439	20	20	0	191	52	0.39	0.944336	17.58	108	81.7	1.62	8.41	High	High	High	High	High	High	3.67242e+07	5.48715e+07	4.9421e+07	5.30132e+07	45058979	4.71979e+07	469	51.9	6.9
TRUE	High	FALSE	Master Protein	P67936	TPM4	Tropomyosin alpha-4 chain OS=Homo sapiens (Human) OX=9606 GN=TPM4 PE=1 SV=3	327.28	0	96.596	20	11	9	198	66	-0.24	0.944336	20.54	92.2	114.6	6.76	5.16	High	High	High	High	High	High	4.37636e+07	5.8978e+07	6.21411e+07	1.02629e+08	8.77463e+07	7.25838e+07	248	28.5	4.69
FALSE	High	FALSE	Master Protein	P51610	HCFC1	Host cell factor 1 OS=Homo sapiens (Human) OX=9606 GN=HCFC1 PE=1 SV=2	326.86	0	135.211	30	30	0	232	25	0.23	0.944336	18.01	107.3	84.1	14.55	4.23	High	High	High	High	High	High	4.51652e+07	7.09632e+07	4.87851e+07	7.16929e+07	5.70188e+07	5.15616e+07	2035	208.6	7.46
TRUE	High	FALSE	Master Protein	P28066	PSMA5	Proteasome subunit alpha type-5 OS=Homo sapiens (Human) OX=9606 GN=PSMA5 PE=1 SV=3	326.12	0	62.332	9	9	0	116	52	-0.07	0.971466	14.49	99.6	118.4	6.38	10.35	High	High	High	High	High	High	4.31906e+07	6.49209e+07	65068859	1.04926e+08	8.59498e+07	6.63857e+07	241	26.4	4.79
TRUE	High	FALSE	Master Protein	Q8TEQ6	GEMIN5	Gem-associated protein 5 OS=Homo sapiens (Human) OX=9606 GN=GEMIN5 PE=1 SV=3	326	0	163.174	32	32	0	250	30	-0.05	0.967798	14.22	98.3	107.3	2.36	7.95	High	High	High	High	High	High	2.83497e+07	3.98112e+07	3.83806e+07	5.13101e+07	4.98463e+07	46166629	1508	168.5	6.62
FALSE	High	FALSE	Master Protein	P30519	HMOX2	Heme oxygenase 2 OS=Homo sapiens (Human) OX=9606 GN=HMOX2 PE=1 SV=2	325.9	0	100.881	13	13	0	162	53	0.25	0.944336	17.65	79.8	92.6	6.05	4.77	High	High	High	High	High	High	1.92337e+07	2.9233e+07	2.38326e+07	39279941	3.5964e+07	3.33512e+07	316	36	5.41
TRUE	High	FALSE	Master Protein	P48444	ARCN1	Coatomer subunit delta OS=Homo sapiens (Human) OX=9606 GN=ARCN1 PE=1 SV=1	325.26	0	100.973	21	21	0	196	48	-0.2	0.944336	15.32	89.3	115.7	4.77	6.22	High	High	High	High	High	High	3.09632e+07	4.50369e+07	4.48511e+07	7.60242e+07	6.59035e+07	5.31679e+07	511	57.2	6.21
TRUE	High	FALSE	Master Protein	P52907	CAPZA1	F-actin-capping protein subunit alpha-1 OS=Homo sapiens (Human) OX=9606 GN=CAPZA1 PE=1 SV=3	324.65	0	107.434	14	11	3	156	69	-0.17	0.944336	13.57	95.8	113.7	6.47	5.67	High	High	High	High	High	High	4.68132e+07	6.00628e+07	5.66457e+07	1.003e+08	8.13865e+07	6.92976e+07	286	32.9	5.69
FALSE	High	FALSE	Master Protein	O43747	AP1G1	AP-1 complex subunit gamma-1 OS=Homo sapiens (Human) OX=9606 GN=AP1G1 PE=1 SV=5	324.25	0	130.159	24	24	0	219	41	-0.15	0.944336	14.25	94	104.8	5.37	2.56	High	High	High	High	High	High	2.6022e+07	3.64009e+07	3.71839e+07	5.47906e+07	4.69986e+07	4.06509e+07	822	91.3	6.8
FALSE	High	FALSE	Master Protein	O94925	GLS	Glutaminase kidney isoform, mitochondrial OS=Homo sapiens (Human) OX=9606 GN=GLS PE=1 SV=1	324.04	0	119.531	15	15	0	160	35	0.05	0.994611	16.28	93.3	90.3	1.19	6.29	High	High	High	High	High	High	2.21042e+07	3.22264e+07	2.89695e+07	3.76003e+07	3.44837e+07	3.30118e+07	669	73.4	7.77
FALSE	High	FALSE	Master Protein	Q8NBJ5	COLGALT1; GLT25D1	Procollagen galactosyltransferase 1 OS=Homo sapiens (Human) OX=9606 GN=COLGALT1 PE=1 SV=1	323.87	0	85.183	20	20	0	183	33	0.25	0.944336	21.31	107.1	78.4	2.25	3.56	High	High	High	High	High	High	2.73857e+07	3.88116e+07	3.48736e+07	3.70256e+07	3.08798e+07	3.00058e+07	622	71.6	7.31
FALSE	High	FALSE	Master Protein	Q9UBX3	SLC25A10	Mitochondrial dicarboxylate carrier OS=Homo sapiens (Human) OX=9606 GN=SLC25A10 PE=1 SV=2	323.39	0	82.753	13	13	0	170	55	0.19	0.944336	15.62	102	90.9	4.63	7.02	High	High	High	High	High	High	3.19922e+07	5.06543e+07	4.37776e+07	4.90561e+07	4.76215e+07	4.28104e+07	287	31.3	9.54
FALSE	High	FALSE	Master Protein	O43809	NUDT21	Cleavage and polyadenylation specificity factor subunit 5 OS=Homo sapiens (Human) OX=9606 GN=NUDT21 PE=1 SV=1	323.11	0	67.059	11	11	0	156	56	0.26	0.944336	12.08	112	89.9	7.03	2.18	High	High	High	High	High	High	4.14745e+07	6.21071e+07	4.9822e+07	6.2845e+07	5.22077e+07	4.93995e+07	227	26.2	8.82
TRUE	High	FALSE	Master Protein	Q6IBS0	TWF2	Twinfilin-2 OS=Homo sapiens (Human) OX=9606 GN=TWF2 PE=1 SV=2	322.82	0	99.058	14	11	3	156	51	-0.25	0.944336	17.43	97.5	120.2	10.06	3.09	High	High	High	High	High	High	1.73308e+07	2.17335e+07	2.4409e+07	4.04626e+07	3.4442e+07	2.96246e+07	349	39.5	6.84
TRUE	High	FALSE	Master Protein	P62249	RPS16	40S ribosomal protein S16 OS=Homo sapiens (Human) OX=9606 GN=RPS16 PE=1 SV=2	322.53	0	44.689	9	9	0	171	54	-0.53	0.944336	9.24	78.9	115.6	6.14	3.47	High	High	High	High	High	High	8.06353e+07	1.16496e+08	1.19131e+08	2.23095e+08	1.87347e+08	1.81427e+08	146	16.4	10.21
FALSE	High	FALSE	Master Protein	P28288	ABCD3	ATP-binding cassette sub-family D member 3 OS=Homo sapiens (Human) OX=9606 GN=ABCD3 PE=1 SV=1	322.34	0	93.843	18	18	0	173	34	0.4	0.944336	14.86	109.3	80	9.18	6.82	High	High	High	High	High	High	3.05144e+07	4.87231e+07	3.73289e+07	3.95943e+07	3.59687e+07	3.51076e+07	659	75.4	9.36
FALSE	High	FALSE	Master Protein	Q15427	SF3B4	Splicing factor 3B subunit 4 OS=Homo sapiens (Human) OX=9606 GN=SF3B4 PE=1 SV=1	322.08	0	48.416	5	5	0	109	20	0.14	0.974549	21.42	101.8	97	8.11	7.9	High	High	High	High	High	High	1.23691e+07	19782647	1.55232e+07	2.2236e+07	1.67398e+07	1.76358e+07	424	44.4	8.56
FALSE	High	FALSE	Master Protein	P51114	FXR1	Fragile X mental retardation syndrome-related protein 1 OS=Homo sapiens (Human) OX=9606 GN=FXR1 PE=1 SV=3	321.59	0	117.87	23	21	2	199	48	-0.02	0.982152	14.32	106.8	107	3.43	0.44	High	High	High	High	High	High	3.49609e+07	5.15442e+07	4.97465e+07	6.73385e+07	5.72562e+07	5.23516e+07	621	69.7	6.15
TRUE	High	FALSE	Master Protein	P61586	RHOA	Transforming protein RhoA OS=Homo sapiens (Human) OX=9606 GN=RHOA PE=1 SV=1	320.48	0	84.964	10	2	0	145	66	-0.15	0.944336	10.65	93.3	105.1	5.41	4.4	High	High	High	High	High	High	1.24604e+07	1.63012e+07	1.53177e+07	2.44418e+07	22196542	1.84904e+07	193	21.8	6.1
FALSE	High	FALSE	Master Protein	P37108	SRP14	Signal recognition particle 14 kDa protein OS=Homo sapiens (Human) OX=9606 GN=SRP14 PE=1 SV=2	320.11	0	29.297	5	5	0	151	31	0.08	0.974591	25.02	104.5	103.3	18.86	5.44	High	High	High	High	High	High	2.70436e+07	5.01994e+07	5.28868e+07	6.93373e+07	5.52392e+07	4.82582e+07	136	14.6	10.04
FALSE	High	FALSE	Master Protein	Q9BYT8	NLN	Neurolysin, mitochondrial OS=Homo sapiens (Human) OX=9606 GN=NLN PE=1 SV=1	320.06	0	104.997	23	23	0	211	39	0.07	0.988543	12.93	103.9	96.9	4.24	2.12	High	High	High	High	High	High	2.77169e+07	3.83337e+07	3.39232e+07	4.82039e+07	3.96263e+07	3.60494e+07	704	80.6	6.64
TRUE	High	FALSE	Master Protein	O15355	PPM1G	Protein phosphatase 1G OS=Homo sapiens (Human) OX=9606 GN=PPM1G PE=1 SV=1	319.28	0	142.354	20	20	0	177	55	-0.22	0.944336	17.72	102	117.2	7.39	8.92	High	High	High	High	High	High	3.06772e+07	4.11019e+07	4.38524e+07	6.95817e+07	5.67973e+07	4.5192e+07	546	59.2	4.36
FALSE	High	FALSE	Master Protein	O43684	BUB3	Mitotic checkpoint protein BUB3 OS=Homo sapiens (Human) OX=9606 GN=BUB3 PE=1 SV=1	318.81	0	86.245	12	12	0	189	49	0.18	0.944336	13.57	96.4	90.1	7.66	5.27	High	High	High	High	High	High	5.01652e+07	8.4604e+07	7.17379e+07	9.50212e+07	7.47443e+07	7.48876e+07	328	37.1	6.84
FALSE	High	FALSE	Master Protein	O95292	VAPB	Vesicle-associated membrane protein-associated protein B/C OS=Homo sapiens (Human) OX=9606 GN=VAPB PE=1 SV=3	318.17	0	71.082	10	9	0	167	48	0.18	0.944336	17.93	99.3	89.6	4.58	1.83	High	High	High	High	High	High	2.91982e+07	4.58907e+07	3.92185e+07	5.01322e+07	4.25163e+07	3.98803e+07	243	27.2	7.3
FALSE	High	FALSE	Master Protein	P57740	NUP107	Nuclear pore complex protein Nup107 OS=Homo sapiens (Human) OX=9606 GN=NUP107 PE=1 SV=1	317.43	0	121.601	21	21	0	173	35	0.26	0.944336	15.52	99	86.3	1.26	4.03	High	High	High	High	High	High	22135039	3.13943e+07	28819233	3.33296e+07	3.044e+07	2.7771e+07	925	106.3	5.43
TRUE	High	FALSE	Master Protein	Q99536	VAT1	Synaptic vesicle membrane protein VAT-1 homolog OS=Homo sapiens (Human) OX=9606 GN=VAT1 PE=1 SV=2	317.29	0	77.596	12	12	0	121	48	-0.08	0.944336	17.09	103.2	110.4	4.15	0.42	High	High	High	High	High	High	2.56254e+07	3.41431e+07	3.29606e+07	4.95979e+07	4.26759e+07	3.86688e+07	393	41.9	6.29
FALSE	High	FALSE	Master Protein	A1L0T0	ILVBL	2-hydroxyacyl-CoA lyase 2 OS=Homo sapiens (Human) OX=9606 GN=ILVBL PE=1 SV=2	317.21	0	98.572	15	15	0	138	42	0.07	0.999899	17.73	99.2	97.2	7.13	9.38	High	High	High	High	High	High	1.69356e+07	2.49456e+07	2.00761e+07	3.12936e+07	2.32365e+07	2.53071e+07	632	67.8	8.15
TRUE	High	FALSE	Master Protein	Q14444	CAPRIN1	Caprin-1 OS=Homo sapiens (Human) OX=9606 GN=CAPRIN1 PE=1 SV=2	316.62	0	102.588	16	16	0	189	33	-0.19	0.944336	16.38	94.4	110	4.09	5.37	High	High	High	High	High	High	38888089	5.68317e+07	5.58003e+07	7.89251e+07	7.44003e+07	6.68167e+07	709	78.3	5.25
TRUE	High	FALSE	Master Protein	O15144	ARPC2	Actin-related protein 2/3 complex subunit 2 OS=Homo sapiens (Human) OX=9606 GN=ARPC2 PE=1 SV=1	316.2	0	94.504	15	15	0	184	67	-0.05	0.968964	11.8	101.8	110.7	4.23	1.3	High	High	High	High	High	High	3.30279e+07	4.98227e+07	4.78776e+07	7.20277e+07	6.0035e+07	5.46597e+07	300	34.3	7.36
TRUE	High	FALSE	Master Protein	Q99848	EBNA1BP2	Probable rRNA-processing protein EBP2 OS=Homo sapiens (Human) OX=9606 GN=EBNA1BP2 PE=1 SV=2	315.68	0	86.851	14	14	0	161	46	-0.47	0.944336	12.4	73	104.3	3.01	10.89	High	High	High	High	High	High	2.09684e+07	2.87523e+07	2.78369e+07	5.63904e+07	4.21588e+07	4.75639e+07	306	34.8	10.1
TRUE	High	FALSE	Master Protein	P17858	PFKL	ATP-dependent 6-phosphofructokinase, liver type OS=Homo sapiens (Human) OX=9606 GN=PFKL PE=1 SV=6	315.28	0	113.964	20	16	0	163	34	-0.4	0.944336	19.27	98.7	128.7	11.88	5.2	High	High	High	High	High	High	1.3969e+07	1.61482e+07	1.81399e+07	3.55316e+07	28618966	2.48026e+07	780	85	7.5
FALSE	High	FALSE	Master Protein	O43615	TIMM44	Mitochondrial import inner membrane translocase subunit TIM44 OS=Homo sapiens (Human) OX=9606 GN=TIMM44 PE=1 SV=2	313.35	0	109.704	20	20	0	196	45	0.31	0.944336	17.02	99	87.4	4.43	6.14	High	High	High	High	High	High	4.92646e+07	7.52175e+07	6.34113e+07	7.87794e+07	7.00627e+07	6.87269e+07	452	51.3	8.32
TRUE	High	FALSE	Master Protein	P29692	EEF1D	Elongation factor 1-delta OS=Homo sapiens (Human) OX=9606 GN=EEF1D PE=1 SV=5	313.3	0	80.396	10	10	0	145	47	-0.31	0.944336	12.43	91.7	117.6	1.19	6.33	High	High	High	High	High	High	86936987	1.27438e+08	1.18589e+08	2.13085e+08	1.87871e+08	1.5045e+08	281	31.1	5.01
FALSE	High	TRUE	Master Protein	P07339	CTSD	Cathepsin D OS=Homo sapiens (Human) OX=9606 GN=CTSD PE=1 SV=1	311.52	0	90.229	14	14	0	164	43	0.37	0.944336	14.44	106.4	83.6	5.09	5.88	High	High	High	High	High	High	40504141	6.2137e+07	51676628	6.00579e+07	4.86225e+07	4.95465e+07	412	44.5	6.54
FALSE	High	FALSE	Master Protein	Q10713	PMPCA	Mitochondrial-processing peptidase subunit alpha OS=Homo sapiens (Human) OX=9606 GN=PMPCA PE=1 SV=2	310.74	0	118.933	19	19	0	194	46	0.21	0.944336	15.93	101.1	88.1	6.48	7.44	High	High	High	High	High	High	3.34085e+07	50727809	41018148	5.08609e+07	4.69251e+07	4.56978e+07	525	58.2	6.92
TRUE	High	FALSE	Master Protein	P60953	CDC42	Cell division control protein 42 homolog OS=Homo sapiens (Human) OX=9606 GN=CDC42 PE=1 SV=2	310.28	0	51.824	9	8	0	142	48	-0.01	0.999899	17.74	100.8	101.5	4.37	7.97	High	High	High	High	High	High	5.20248e+07	7.53726e+07	7.47111e+07	9.89342e+07	8.64595e+07	6.7361e+07	191	21.2	6.55
FALSE	High	FALSE	Master Protein	O75306	NDUFS2	NADH dehydrogenase [ubiquinone] iron-sulfur protein 2, mitochondrial OS=Homo sapiens (Human) OX=9606 GN=NDUFS2 PE=1 SV=2	310.07	0	115.765	15	15	0	191	48	0.21	0.944336	16.74	104.5	88.1	5.35	2.84	High	High	High	High	High	High	3.71014e+07	51408971	4.44084e+07	5.60841e+07	4.82803e+07	4.57388e+07	463	52.5	7.55
TRUE	High	FALSE	Master Protein	Q9UHD1	CHORDC1	Cysteine and histidine-rich domain-containing protein 1 OS=Homo sapiens (Human) OX=9606 GN=CHORDC1 PE=1 SV=2	308.99	0	99.308	13	13	0	153	59	-0.31	0.944336	17.62	98.8	121.8	1.76	4.15	High	High	High	High	High	High	3.74868e+07	5.26987e+07	5.00561e+07	8.72477e+07	7.48972e+07	6.29645e+07	332	37.5	7.87
TRUE	High	FALSE	Master Protein	P06753	TPM3	Tropomyosin alpha-3 chain OS=Homo sapiens (Human) OX=9606 GN=TPM3 PE=1 SV=2	308.74	0	82.066	15	9	0	169	35	-0.19	0.944336	8.82	99.7	114.2	3.87	4.09	High	High	High	High	High	High	4.12412e+07	5.71185e+07	5.67791e+07	9.14457e+07	7.61514e+07	6.53052e+07	285	32.9	4.72
FALSE	High	FALSE	Master Protein	P55769	NHP2L1; SNU13	NHP2-like protein 1 OS=Homo sapiens (Human) OX=9606 GN=SNU13 PE=1 SV=3	308.69	0	48.331	7	7	0	154	47	0.18	0.944336	13.95	96.9	85.9	4.33	4.6	High	High	High	High	High	High	7.4919e+07	1.12402e+08	9.48516e+07	1.17584e+08	1.06978e+08	99620009	128	14.2	8.46
FALSE	High	FALSE	Master Protein	Q96I99	SUCLG2	Succinate--CoA ligase [GDP-forming] subunit beta, mitochondrial OS=Homo sapiens (Human) OX=9606 GN=SUCLG2 PE=1 SV=2	308.62	0	97.527	20	20	0	161	58	0.24	0.944336	14.84	101.9	89.6	3.09	6.86	High	High	High	High	High	High	3.51527e+07	5.25292e+07	4.54372e+07	5.41059e+07	4.97808e+07	4.80535e+07	432	46.5	6.39
TRUE	High	FALSE	Master Protein	P48163	ME1	NADP-dependent malic enzyme OS=Homo sapiens (Human) OX=9606 GN=ME1 PE=1 SV=1	308.6	0	120.783	18	18	0	169	49	-0.3	0.944336	15.98	103	120	5.87	4.15	High	High	High	High	High	High	2.37897e+07	3.06267e+07	2.98813e+07	5.28357e+07	42142079	3.79923e+07	572	64.1	6.13
TRUE	High	FALSE	Master Protein	P10768	ESD	S-formylglutathione hydrolase OS=Homo sapiens (Human) OX=9606 GN=ESD PE=1 SV=2	308.18	0	95.764	12	12	0	138	67	-0.26	0.944336	21.58	102.4	120.5	5.27	7.36	High	High	High	High	High	High	3.43052e+07	4.50716e+07	4.52731e+07	8.02323e+07	6.44358e+07	5.35837e+07	282	31.4	7.02
TRUE	High	FALSE	Master Protein	O43795	MYO1B	Unconventional myosin-Ib OS=Homo sapiens (Human) OX=9606 GN=MYO1B PE=1 SV=3	308.16	0	136.553	25	25	0	186	29	0.12	0.967798	14.66	102	101.5	9.81	9.98	High	High	High	High	High	High	2.32654e+07	4.0998e+07	3.4262e+07	4.04252e+07	4.12471e+07	3.74189e+07	1136	131.9	9.38
FALSE	High	FALSE	Master Protein	P23229	ITGA6	Integrin alpha-6 OS=Homo sapiens (Human) OX=9606 GN=ITGA6 PE=1 SV=5	307.88	0	117.38	24	24	0	184	31	0.19	0.944336	17.22	101.3	85.5	3.46	3.66	High	High	High	High	High	High	2.64106e+07	3.89911e+07	3.35245e+07	4.20831e+07	3.57251e+07	3.45712e+07	1130	126.5	6.61
TRUE	High	FALSE	Master Protein	Q9UMX0	UBQLN1	Ubiquilin-1 OS=Homo sapiens (Human) OX=9606 GN=UBQLN1 PE=1 SV=2	306.93	0	102.398	12	6	6	126	39	-0.21	0.944336	23.43	104.9	102	9.8	7.44	High	High	High	High	High	High	3.41185e+07	4.05899e+07	4.23307e+07	6.61241e+07	4.98114e+07	4.50655e+07	589	62.5	5.11
FALSE	High	FALSE	Master Protein	A0A0B4J2D5	C21orf33; LOC102724023	Glutamine amidotransferase-like class 1 domain-containing protein 3B, mitochondrial OS=Homo sapiens (Human) OX=9606 GN=GATD3B PE=1 SV=1	306.74	0	69.227	10	10	0	143	54	0.22	0.944336	13.58	101.2	90.8	0.34	4.57	High	High	High	High	High	High	2.93084e+07	4.23284e+07	3.92056e+07	4.96389e+07	39492687	3.90448e+07	268	28.1	8.27
FALSE	High	FALSE	Master Protein	O94973	AP2A2	AP-2 complex subunit alpha-2 OS=Homo sapiens (Human) OX=9606 GN=AP2A2 PE=1 SV=2	306.1	0	110.622	21	12	0	191	32	0	0.944336	18.31	95.9	108.1	6.4	1.61	High	High	High	High	High	High	4.76367e+06	7754924	6.4674e+06	1.03407e+07	8.819e+06	7.77789e+06	939	103.9	6.96
FALSE	High	FALSE	Master Protein	Q9NW13	RBM28	RNA-binding protein 28 OS=Homo sapiens (Human) OX=9606 GN=RBM28 PE=1 SV=3	306.06	0	96.656	19	19	0	177	31	0.1	0.983921	16.36	86.1	81.2	13.46	8.8	High	High	High	High	High	High	1.6656e+07	3.03374e+07	2.23774e+07	2.95267e+07	2.55365e+07	2.6682e+07	759	85.7	9.22
FALSE	High	FALSE	Master Protein	Q969Z0	TBRG4	FAST kinase domain-containing protein 4 OS=Homo sapiens (Human) OX=9606 GN=TBRG4 PE=1 SV=1	305.99	0	90.392	15	15	0	147	37	0.16	0.944336	25.27	94.2	84.7	3.72	11.32	High	High	High	High	High	High	3.10383e+07	46144251	3.94368e+07	4.45166e+07	4.50012e+07	4.30751e+07	631	70.7	7.42
TRUE	High	FALSE	Master Protein	Q9GZL7	WDR12	Ribosome biogenesis protein WDR12 OS=Homo sapiens (Human) OX=9606 GN=WDR12 PE=1 SV=2	305.48	0	106.756	16	16	0	191	51	-0.19	0.944336	14.7	92.1	104.7	5.6	3.13	High	High	High	High	High	High	3.26185e+07	4.34381e+07	4.45419e+07	7.11398e+07	5.71632e+07	5.41443e+07	423	47.7	5.9
FALSE	High	FALSE	Master Protein	O43491	EPB41L2	Band 4.1-like protein 2 OS=Homo sapiens (Human) OX=9606 GN=EPB41L2 PE=1 SV=1	305.23	0	108.058	21	20	1	187	29	0.05	0.982717	17.83	93.8	90.9	21.43	2.55	High	High	High	High	High	High	1.81732e+07	3.63444e+07	2.28822e+07	3.44057e+07	2.79628e+07	2.57335e+07	1005	112.5	5.44
FALSE	High	FALSE	Master Protein	Q9UHG3	PCYOX1	Prenylcysteine oxidase 1 OS=Homo sapiens (Human) OX=9606 GN=PCYOX1 PE=1 SV=3	304.5	0	77.14	14	14	0	150	35	0.24	0.944336	14.94	102.8	98.4	2.4	3.62	High	High	High	High	High	High	4.00888e+07	5.64721e+07	5.09096e+07	7.04601e+07	5.69963e+07	55364531	505	56.6	6.18
TRUE	High	FALSE	Master Protein	P20290	BTF3	Transcription factor BTF3 OS=Homo sapiens (Human) OX=9606 GN=BTF3 PE=1 SV=1	304.34	0	70.939	8	8	0	113	52	-0.66	0.40979	20.82	84.5	140.7	7.51	9.43	High	High	High	High	High	High	1.81759e+07	2.26344e+07	2.25363e+07	5.72084e+07	45426206	3.66479e+07	206	22.2	9.38
TRUE	High	FALSE	Master Protein	P52565	ARHGDIA	Rho GDP-dissociation inhibitor 1 OS=Homo sapiens (Human) OX=9606 GN=ARHGDIA PE=1 SV=3	304.17	0	84.824	7	7	0	116	52	-0.3	0.944336	14.83	98.9	125.1	12.43	13.6	High	High	High	High	High	High	3.75082e+07	4.22656e+07	4.52e+07	9.15587e+07	6.91521e+07	5.38834e+07	204	23.2	5.11
TRUE	High	FALSE	Master Protein	P06454	PTMA	Prothymosin alpha OS=Homo sapiens (Human) OX=9606 GN=PTMA PE=1 SV=2	303.69	0	41.555	5	5	0	111	23	-0.26	0.944336	36.05	100	129.2	16.26	10.51	High	High	High	High	High	High	1.13553e+08	1.47042e+08	185359251	2.7697e+08	2.59717e+08	1.90557e+08	111	12.2	3.78
TRUE	High	FALSE	Master Protein	O43399	TPD52L2	Tumor protein D54 OS=Homo sapiens (Human) OX=9606 GN=TPD52L2 PE=1 SV=2	303.48	0	70.279	11	11	0	137	68	-0.2	0.944336	15.82	91.3	98	4.36	1.92	High	High	High	High	High	High	3.97054e+07	5.84171e+07	5.73799e+07	7.99009e+07	7.08889e+07	6.33001e+07	206	22.2	5.36
FALSE	High	FALSE	Master Protein	O75844	ZMPSTE24	CAAX prenyl protease 1 homolog OS=Homo sapiens (Human) OX=9606 GN=ZMPSTE24 PE=1 SV=2	303.41	0	82.074	13	13	0	171	29	0.14	0.956105	14.07	92.4	87.5	5.64	3.5	High	High	High	High	High	High	3.49846e+07	4.62606e+07	4.21199e+07	5.68876e+07	4.88154e+07	4.68621e+07	475	54.8	7.49
FALSE	High	FALSE	Master Protein	Q08380	LGALS3BP	Galectin-3-binding protein OS=Homo sapiens (Human) OX=9606 GN=LGALS3BP PE=1 SV=1	303.03	0	77.651	14	14	0	177	34	0.16	0.950447	15.15	97.6	73	7.77	6.36	High	High	High	High	High	High	2.88933e+07	4.15266e+07	3.34163e+07	3.92257e+07	3.7809e+07	3.1326e+07	585	65.3	5.27
FALSE	High	FALSE	Master Protein	P53007	SLC25A1	Tricarboxylate transport protein, mitochondrial OS=Homo sapiens (Human) OX=9606 GN=SLC25A1 PE=1 SV=2	302.8	0	63.929	9	9	0	140	43	0.3	0.944336	13.06	105.1	85.2	8.17	4.11	High	High	High	High	High	High	3.71998e+07	6.34474e+07	5.43461e+07	6.00102e+07	5.32658e+07	5.04198e+07	311	34	9.89
FALSE	High	FALSE	Master Protein	Q16718	NDUFA5	NADH dehydrogenase [ubiquinone] 1 alpha subcomplex subunit 5 OS=Homo sapiens (Human) OX=9606 GN=NDUFA5 PE=1 SV=3	301.88	0	51.857	5	5	0	108	66	0.16	0.958075	14.52	100.9	90.3	8.45	2.28	High	High	High	High	High	High	1.76865e+07	22627446	2.01218e+07	2.65723e+07	21750892	2.04443e+07	116	13.5	5.99
FALSE	High	FALSE	Master Protein	Q86U42	PABPN1	Polyadenylate-binding protein 2 OS=Homo sapiens (Human) OX=9606 GN=PABPN1 PE=1 SV=3	301.82	0	77.438	10	10	0	151	48	0.3	0.944336	15.71	105.1	84.1	1.63	6.15	High	High	High	High	High	High	3.48676e+07	5.20633e+07	4.67534e+07	5.12655e+07	4.53065e+07	4.46573e+07	306	32.7	5.06
FALSE	High	FALSE	Master Protein	Q9H845	ACAD9	Complex I assembly factor ACAD9, mitochondrial OS=Homo sapiens (Human) OX=9606 GN=ACAD9 PE=1 SV=1	301.82	0	113.653	24	24	0	190	58	0.17	0.944336	17.13	103.2	88.7	0.83	5.47	High	High	High	High	High	High	2.85808e+07	4.14432e+07	3.75601e+07	4.54226e+07	3.95804e+07	3.89322e+07	621	68.7	7.96
TRUE	High	FALSE	Master Protein	P53582	METAP1	Methionine aminopeptidase 1 OS=Homo sapiens (Human) OX=9606 GN=METAP1 PE=1 SV=2	301.41	0	80.086	12	12	0	150	50	-0.13	0.944336	12.46	98	114.8	11.96	4.38	High	High	High	High	High	High	1.96782e+07	2.25104e+07	2.4816e+07	4.12638e+07	3.26173e+07	3.19049e+07	386	43.2	7.17
FALSE	High	FALSE	Master Protein	P17480	UBTF	Nucleolar transcription factor 1 OS=Homo sapiens (Human) OX=9606 GN=UBTF PE=1 SV=1	301.32	0	91.516	18	18	0	180	27	0.18	0.944336	14.38	101.4	93.9	6.26	8.04	High	High	High	High	High	High	2.6106e+07	4.28451e+07	3.721e+07	4.88526e+07	4.07797e+07	4.27934e+07	764	89.4	5.81
TRUE	High	FALSE	Master Protein	P62851	RPS25	40S ribosomal protein S25 OS=Homo sapiens (Human) OX=9606 GN=RPS25 PE=1 SV=1	301.24	0	22.286	5	5	0	129	30	-0.52	0.944336	10.39	90.2	121.6	9.36	2.48	High	High	High	High	High	High	58031030	7.20739e+07	7.91939e+07	1.43529e+08	1.28811e+08	1.14256e+08	125	13.7	10.11
FALSE	High	FALSE	Master Protein	Q9H7Z7	PTGES2	Prostaglandin E synthase 2 OS=Homo sapiens (Human) OX=9606 GN=PTGES2 PE=1 SV=1	300.06	0	89.557	16	16	0	148	55	0.1	0.96192	25.31	97.3	96.1	4.41	5.28	High	High	High	High	High	High	5.85299e+07	8.00171e+07	7.15332e+07	9.7584e+07	8.80103e+07	8.39583e+07	377	41.9	9.16
FALSE	High	FALSE	Master Protein	Q96EY7	PTCD3	Pentatricopeptide repeat domain-containing protein 3, mitochondrial OS=Homo sapiens (Human) OX=9606 GN=PTCD3 PE=1 SV=3	299.22	0	111.946	19	19	0	162	41	0.14	0.965288	15.01	94.8	89.8	2.63	3.18	High	High	High	High	High	High	2.47608e+07	3.755e+07	3.30613e+07	4.43587e+07	3.63067e+07	3.50317e+07	689	78.5	6.42
FALSE	High	FALSE	Master Protein	P10253	GAA	Lysosomal alpha-glucosidase OS=Homo sapiens (Human) OX=9606 GN=GAA PE=1 SV=4	298.63	0	92.123	15	15	0	137	28	0.01	0.971902	15.38	106.7	95.9	8.46	6.22	High	High	High	High	High	High	2.37161e+07	3.68634e+07	2.86196e+07	4.02032e+07	3.5432e+07	2.84348e+07	952	105.3	6
FALSE	High	FALSE	Master Protein	Q9UKM9	RALY	RNA-binding protein Raly OS=Homo sapiens (Human) OX=9606 GN=RALY PE=1 SV=1	298.06	0	83.45	17	17	0	177	64	0.16	0.944336	15.35	103.2	90.7	4.55	5.88	High	High	High	High	High	High	5.12304e+07	8.07287e+07	7.34708e+07	8.7478e+07	7.81341e+07	7.60267e+07	306	32.4	9.17
TRUE	High	FALSE	Master Protein	Q9Y383	LUC7L2	Putative RNA-binding protein Luc7-like 2 OS=Homo sapiens (Human) OX=9606 GN=LUC7L2 PE=1 SV=2	298.02	0	77.037	13	10	3	161	40	0.06	0.984369	18.09	107.4	114.6	4.73	5.65	High	High	High	High	High	High	2.8434e+07	4.14444e+07	4.11993e+07	5.85057e+07	4.92667e+07	4.07378e+07	392	46.5	10.01
TRUE	High	FALSE	Master Protein	P26373	RPL13	60S ribosomal protein L13 OS=Homo sapiens (Human) OX=9606 GN=RPL13 PE=1 SV=4	297.79	0	32.122	7	7	0	142	34	-0.5	0.944336	11.79	81.1	113.7	4.44	0.86	High	High	High	High	High	High	5.92619e+07	9.37338e+07	8.33035e+07	1.65432e+08	1.39914e+08	1.28984e+08	211	24.2	11.65
FALSE	High	FALSE	Master Protein	Q9UBS4	DNAJB11	DnaJ homolog subfamily B member 11 OS=Homo sapiens (Human) OX=9606 GN=DNAJB11 PE=1 SV=1	297.55	0	74.026	11	11	0	147	34	0.21	0.944336	10.05	101.4	87.4	6.12	3.59	High	High	High	High	High	High	2.80748e+07	4.10704e+07	3.37609e+07	4.29787e+07	3.89859e+07	3.55056e+07	358	40.5	6.18
TRUE	High	FALSE	Master Protein	P62913	RPL11	60S ribosomal protein L11 OS=Homo sapiens (Human) OX=9606 GN=RPL11 PE=1 SV=2	297.53	0	31.71	6	6	0	142	29	-0.41	0.944336	16.6	85.6	112.4	5.89	3.85	High	High	High	High	High	High	5.71823e+07	7.40139e+07	7.46987e+07	1.42112e+08	1.18693e+08	1.02002e+08	178	20.2	9.6
FALSE	High	FALSE	Master Protein	O95816	BAG2	BAG family molecular chaperone regulator 2 OS=Homo sapiens (Human) OX=9606 GN=BAG2 PE=1 SV=1	297.23	0	80.902	11	11	0	139	55	0.05	0.995006	18.69	98.2	90.6	14.93	9.8	High	High	High	High	High	High	2.50315e+07	48824124	3.83994e+07	4.88527e+07	4.98352e+07	3.88504e+07	211	23.8	6.7
FALSE	High	FALSE	Master Protein	Q99805	TM9SF2	Transmembrane 9 superfamily member 2 OS=Homo sapiens (Human) OX=9606 GN=TM9SF2 PE=1 SV=1	297.15	0	93.767	12	12	0	155	28	0.17	0.950447	12.32	98.5	84.5	5.52	5.39	High	High	High	High	High	High	2.44635e+07	3.46131e+07	2.93005e+07	40753833	3.12452e+07	2.99711e+07	663	75.7	7.44
FALSE	High	FALSE	Master Protein	P28290	SSFA2	Protein ITPRID2 OS=Homo sapiens (Human) OX=9606 GN=ITPRID2 PE=1 SV=3	296.94	0	145.467	29	29	0	175	34	0.24	0.944336	21.68	110.4	90.7	3.84	10.4	High	High	High	High	High	High	2.69277e+07	4.20202e+07	3.67763e+07	4.25447e+07	3.65609e+07	3.93615e+07	1259	138.3	5.19
FALSE	High	FALSE	Master Protein	Q16629	SRSF7	Serine/arginine-rich splicing factor 7 OS=Homo sapiens (Human) OX=9606 GN=SRSF7 PE=1 SV=1	296.6	0	45.518	8	7	0	157	28	0.3	0.944336	14.02	106	83.3	5.18	5.16	High	High	High	High	High	High	6.88937e+07	1.10641e+08	9.72296e+07	1.07055e+08	9.2435e+07	9.09463e+07	238	27.4	11.82
TRUE	High	FALSE	Master Protein	P15170	GSPT1	Eukaryotic peptide chain release factor GTP-binding subunit ERF3A OS=Homo sapiens (Human) OX=9606 GN=GSPT1 PE=1 SV=1	296.58	0	109.671	17	17	0	146	39	-0.4	0.944336	17.51	83.9	121.3	5.77	5.89	High	High	High	High	High	High	2.33256e+07	3.2408e+07	3.33943e+07	6.72194e+07	5.43779e+07	4.62399e+07	499	55.7	5.62
TRUE	High	FALSE	Master Protein	Q9Y2Z0	SUGT1	Protein SGT1 homolog OS=Homo sapiens (Human) OX=9606 GN=SUGT1 PE=1 SV=3	295.56	0	95.291	16	16	0	146	61	-0.4	0.944336	15.93	94	133.7	6.07	6.18	High	High	High	High	High	High	1.71014e+07	2.40615e+07	2.48393e+07	4.59201e+07	39852837	3.21602e+07	365	41	5.16
TRUE	High	FALSE	Master Protein	O00629	KPNA4	Importin subunit alpha-3 OS=Homo sapiens (Human) OX=9606 GN=KPNA4 PE=1 SV=1	295.23	0	86.591	14	11	0	149	45	0.11	0.98483	19.87	102.4	98	6.62	17.14	High	High	High	High	High	High	1.52604e+07	2.32589e+07	1.87476e+07	2.13107e+07	2.56803e+07	2.13342e+07	521	57.9	4.96
TRUE	High	FALSE	Master Protein	P49591	SARS	Serine--tRNA ligase, cytoplasmic OS=Homo sapiens (Human) OX=9606 GN=SARS1 PE=1 SV=3	295.06	0	95.045	16	16	0	180	42	-0.12	0.944336	13.64	96.2	101.7	4.92	5.44	High	High	High	High	High	High	2.99584e+07	3.95481e+07	3.93858e+07	5.90465e+07	5.16887e+07	4.21586e+07	514	58.7	6.43
TRUE	High	FALSE	Master Protein	Q9Y3F4	STRAP	Serine-threonine kinase receptor-associated protein OS=Homo sapiens (Human) OX=9606 GN=STRAP PE=1 SV=1	294.81	0	101.688	19	19	0	202	63	-0.25	0.944336	10.01	97.3	114.8	4.21	2.88	High	High	High	High	High	High	4.02597e+07	5.45864e+07	5.44022e+07	9.1653e+07	7.65932e+07	6.69902e+07	350	38.4	5.12
TRUE	High	FALSE	Master Protein	Q16543	CDC37	Hsp90 co-chaperone Cdc37 OS=Homo sapiens (Human) OX=9606 GN=CDC37 PE=1 SV=1	294.14	0	74.877	12	12	0	136	36	-0.27	0.944336	15.64	97.5	120.8	5.28	4.97	High	High	High	High	High	High	3.0343e+07	4.5102e+07	4.4706e+07	7.2887e+07	6.36041e+07	5.2376e+07	378	44.4	5.25
FALSE	High	FALSE	Master Protein	Q13724	MOGS	Mannosyl-oligosaccharide glucosidase OS=Homo sapiens (Human) OX=9606 GN=MOGS PE=1 SV=5	293.21	0	93.795	19	19	0	156	29	0.2	0.944336	16	99.8	86	2.83	4.47	High	High	High	High	High	High	2.20671e+07	32450044	2.82507e+07	3.58741e+07	3.13121e+07	2.60207e+07	837	91.9	8.9
TRUE	High	FALSE	Master Protein	A6NHL2	TUBAL3	Tubulin alpha chain-like 3 OS=Homo sapiens (Human) OX=9606 GN=TUBAL3 PE=1 SV=2	292.67	0	25.683	4	1	0	191	8	-0.44	0.944336	9.44	94.1	127.7	13.92	9.64	High	High	Peak Found	High	Peak Found	High	2.9479e+06	3.3228e+06	3.1755e+06	7.07008e+06	5.2152e+06	4.58927e+06	446	49.9	6.05
FALSE	High	FALSE	Master Protein	P49406	MRPL19	39S ribosomal protein L19, mitochondrial OS=Homo sapiens (Human) OX=9606 GN=MRPL19 PE=1 SV=2	292.61	0	54.786	11	11	0	145	42	0.22	0.944336	16.15	103.1	84.2	3.65	6.39	High	High	High	High	High	High	1.91015e+07	2.7541e+07	2.3822e+07	2.93162e+07	2.50161e+07	2.52858e+07	292	33.5	9.5
TRUE	High	FALSE	Master Protein	P30740	SERPINB1	Leukocyte elastase inhibitor OS=Homo sapiens (Human) OX=9606 GN=SERPINB1 PE=1 SV=1	291.68	0	90.233	17	16	1	164	57	-0.2	0.944336	21.74	103.4	119.1	15.13	5.99	High	High	High	High	High	High	2.26071e+07	2.58515e+07	3.20833e+07	4.91552e+07	4.45103e+07	3.57838e+07	379	42.7	6.28
TRUE	High	FALSE	Master Protein	P49915	GMPS	GMP synthase [glutamine-hydrolyzing] OS=Homo sapiens (Human) OX=9606 GN=GMPS PE=1 SV=1	291.21	0	151.077	28	28	0	182	59	-0.2	0.944336	13.98	104.7	122.8	7.52	6.36	High	High	High	High	High	High	3.10816e+07	3.88827e+07	4.0058e+07	6.88352e+07	5.6837e+07	4.70327e+07	693	76.7	6.87
FALSE	High	FALSE	Master Protein	Q9Y3T9	NOC2L	Nucleolar complex protein 2 homolog OS=Homo sapiens (Human) OX=9606 GN=NOC2L PE=1 SV=4	290.52	0	74.583	17	17	0	167	23	0.18	0.944336	16.1	91.6	80.4	3.49	8.03	High	High	High	High	High	High	2.52007e+07	3.84398e+07	3.31261e+07	3.63552e+07	3.59639e+07	3.22996e+07	749	84.9	5.62
FALSE	High	FALSE	Master Protein	P98175	RBM10	RNA-binding protein 10 OS=Homo sapiens (Human) OX=9606 GN=RBM10 PE=1 SV=3	290.15	0	88.734	17	17	0	139	27	0.23	0.944336	18.68	104.8	93.8	8.62	9.55	High	High	High	High	High	High	1.99835e+07	3.43671e+07	2.88897e+07	3.25982e+07	3.12772e+07	3.05624e+07	930	103.5	5.97
FALSE	High	FALSE	Master Protein	P61006	RAB8A	Ras-related protein Rab-8A OS=Homo sapiens (Human) OX=9606 GN=RAB8A PE=1 SV=1	289.1	0	77.187	12	5	4	201	64	0.25	0.944336	15.63	103.8	92.6	3.7	3.04	High	High	High	High	High	High	2.23062e+07	3.42188e+07	2.94198e+07	3.68627e+07	3.20895e+07	3.0272e+07	207	23.7	9.07
FALSE	High	FALSE	Master Protein	P21281	ATP6V1B2	V-type proton ATPase subunit B, brain isoform OS=Homo sapiens (Human) OX=9606 GN=ATP6V1B2 PE=1 SV=3	289.09	0	130.787	23	23	0	162	64	-0.01	0.998554	17.67	103.7	112	8.74	5	High	High	High	High	High	High	7.51037e+07	9.13514e+07	9.44737e+07	1.36787e+08	1.29129e+08	1.11974e+08	511	56.5	5.81
FALSE	High	FALSE	Master Protein	P82933	MRPS9	28S ribosomal protein S9, mitochondrial OS=Homo sapiens (Human) OX=9606 GN=MRPS9 PE=1 SV=2	288.98	0	91.719	17	17	0	156	51	0.26	0.944336	16.85	107.3	83.9	7.92	3.33	High	High	High	High	High	High	2.50379e+07	3.59551e+07	2.88634e+07	3.66639e+07	30645562	2.96403e+07	396	45.8	9.51
FALSE	High	FALSE	Master Protein	Q29RF7	PDS5A	Sister chromatid cohesion protein PDS5 homolog A OS=Homo sapiens (Human) OX=9606 GN=PDS5A PE=1 SV=1	288.7	0	142.932	30	26	3	191	32	0.12	0.965766	16.23	98.7	98.9	1.4	3.67	High	High	High	High	High	High	2.7085e+07	3.83854e+07	3.51412e+07	5.01242e+07	40596265	3.9508e+07	1337	150.7	7.91
FALSE	High	FALSE	Master Protein	P04040	CAT	Catalase OS=Homo sapiens (Human) OX=9606 GN=CAT PE=1 SV=3	288.32	0	104.813	17	17	0	145	41	-0.1	0.944336	15.53	108.3	116.7	6.07	3.8	High	High	High	High	High	High	2.30841e+07	36413887	3.46434e+07	5.11852e+07	4.30826e+07	4.19339e+07	527	59.7	7.39
FALSE	High	FALSE	Master Protein	P37198	NUP62	Nuclear pore glycoprotein p62 OS=Homo sapiens (Human) OX=9606 GN=NUP62 PE=1 SV=3	287.56	0	71.233	10	10	0	138	27	0.14	0.967798	21.06	101.8	88	7.29	8.63	High	High	High	High	High	High	1.63161e+07	2.44915e+07	1.9539e+07	2.32107e+07	2.27343e+07	2.11955e+07	522	53.2	5.31
TRUE	High	FALSE	Master Protein	P09972	ALDOC	Fructose-bisphosphate aldolase C OS=Homo sapiens (Human) OX=9606 GN=ALDOC PE=1 SV=2	287.46	0	108.367	12	9	0	171	40	-0.22	0.944336	21.63	107.2	128.7	18.02	12.47	High	High	High	High	High	High	1.49132e+07	1.58392e+07	2.06622e+07	3.37772e+07	3.06899e+07	2.17276e+07	364	39.4	6.87
TRUE	High	FALSE	Master Protein	Q9Y281	CFL2	Cofilin-2 OS=Homo sapiens (Human) OX=9606 GN=CFL2 PE=1 SV=1	285.78	0	77.346	11	5	0	193	67	-0.01	0.944336	14.58	112.9	104.8	18.41	27.06	High	High	High	High	High	High	5.75545e+06	6.97014e+06	9.27173e+06	1.008e+07	7.02584e+06	1.07784e+07	166	18.7	7.88
FALSE	High	FALSE	Master Protein	O75489	NDUFS3	NADH dehydrogenase [ubiquinone] iron-sulfur protein 3, mitochondrial OS=Homo sapiens (Human) OX=9606 GN=NDUFS3 PE=1 SV=1	285.7	0	75.96	10	10	0	131	48	0.18	0.944336	16.52	107.1	96.7	13.02	4.43	High	High	High	High	High	High	2.82656e+07	3.84008e+07	2.90857e+07	4.73821e+07	3.70452e+07	3.49905e+07	264	30.2	7.5
TRUE	High	FALSE	Master Protein	P08134	RHOC	Rho-related GTP-binding protein RhoC OS=Homo sapiens (Human) OX=9606 GN=RHOC PE=1 SV=1	285.67	0	78.127	10	2	7	146	66	-0.16	0.944336	11.28	98.8	106.4	4.18	3.36	High	High	High	High	High	High	3.40549e+07	4.58334e+07	4.54019e+07	6.92238e+07	6.00414e+07	5.10021e+07	193	22	6.58
FALSE	High	FALSE	Master Protein	Q14257	RCN2	Reticulocalbin-2 OS=Homo sapiens (Human) OX=9606 GN=RCN2 PE=1 SV=1	285.49	0	88.806	9	9	0	110	41	0.22	0.944336	16.44	99	89.4	6.35	6.73	High	High	High	High	High	High	1.55052e+07	2.14437e+07	2.23472e+07	2.57242e+07	2.25795e+07	2.25864e+07	317	36.9	4.4
TRUE	High	FALSE	Master Protein	P62829	RPL23	60S ribosomal protein L23 OS=Homo sapiens (Human) OX=9606 GN=RPL23 PE=1 SV=1	285.43	0	54.192	6	6	0	156	46	-0.57	0.944336	18.99	78.7	114.7	10.83	7.91	High	High	High	High	High	High	6.87139e+07	9.11215e+07	1.03825e+08	2.10521e+08	1.54546e+08	1.46228e+08	140	14.9	10.51
FALSE	High	FALSE	Master Protein	Q08209	PPP3CA	Serine/threonine-protein phosphatase 2B catalytic subunit alpha isoform OS=Homo sapiens (Human) OX=9606 GN=PPP3CA PE=1 SV=1	285.36	0	86.843	15	14	0	148	43	-0.12	0.944336	14.52	105.8	115.8	6.06	6.09	High	High	High	High	High	High	2.20162e+07	3.51592e+07	2.90418e+07	4.64344e+07	3.88455e+07	3.20046e+07	521	58.7	5.86
TRUE	High	FALSE	Master Protein	P68036	UBE2L3	Ubiquitin-conjugating enzyme E2 L3 OS=Homo sapiens (Human) OX=9606 GN=UBE2L3 PE=1 SV=1	284.93	0	72.481	7	7	0	121	65	-0.27	0.944336	23.89	91.5	130.1	16.57	26	High	High	High	High	High	High	1.863e+07	3.0195e+07	3.41951e+07	6.48708e+07	4.78039e+07	2.93143e+07	154	17.9	8.51
TRUE	High	FALSE	Master Protein	Q9BT78	COPS4	COP9 signalosome complex subunit 4 OS=Homo sapiens (Human) OX=9606 GN=COPS4 PE=1 SV=1	284.11	0	101.907	17	17	0	168	56	-0.06	0.944336	15.72	104.4	108.2	2.73	4.24	High	High	High	High	High	High	1.88752e+07	2.58872e+07	2.46496e+07	3.85126e+07	3.03531e+07	2.80262e+07	406	46.2	5.83
TRUE	High	FALSE	Master Protein	P20042	EIF2S2	Eukaryotic translation initiation factor 2 subunit 2 OS=Homo sapiens (Human) OX=9606 GN=EIF2S2 PE=1 SV=2	283.73	0	87.643	18	18	0	183	52	-0.09	0.96192	15.24	101.3	105.1	6.07	0.97	High	High	High	High	High	High	4.98668e+07	64110370	6.14993e+07	8.91112e+07	7.75264e+07	6.99866e+07	333	38.4	5.8
FALSE	High	FALSE	Master Protein	Q96QD8	SLC38A2	Sodium-coupled neutral amino acid transporter 2 OS=Homo sapiens (Human) OX=9606 GN=SLC38A2 PE=1 SV=2	283.54	0	74.307	6	6	0	127	19	-0.06	0.971902	21.26	89.5	93.4	4.5	6.92	High	High	High	High	High	High	5.61004e+07	7.67565e+07	6.84154e+07	1.04486e+08	85940098	8.89393e+07	506	56	8
FALSE	High	FALSE	Master Protein	Q8IZL8	PELP1	Proline-, glutamic acid- and leucine-rich protein 1 OS=Homo sapiens (Human) OX=9606 GN=PELP1 PE=1 SV=2	283.48	0	100.913	17	17	0	144	24	0.19	0.944336	21	97	86.6	4.62	1.4	High	High	High	High	High	High	1.65873e+07	24996674	2.09668e+07	2.78683e+07	23859625	2.21239e+07	1130	119.6	4.34
FALSE	High	FALSE	Master Protein	Q14669	TRIP12	E3 ubiquitin-protein ligase TRIP12 OS=Homo sapiens (Human) OX=9606 GN=TRIP12 PE=1 SV=1	282.87	0	122.275	23	23	0	180	16	0.1	0.982152	14.68	98.1	95.5	5.77	3.77	High	High	High	High	High	High	1.73861e+07	2.3079e+07	2.08039e+07	2.76596e+07	2.53805e+07	2.26825e+07	1992	220.3	8.48
FALSE	High	FALSE	Master Protein	Q01130	SRSF2	Serine/arginine-rich splicing factor 2 OS=Homo sapiens (Human) OX=9606 GN=SRSF2 PE=1 SV=4	281.12	0	25.362	3	1	0	112	14	0.02	0.969782	8.19	100.3	98.8	7.62	2.7	High	High	High	High	High	High	1.15447e+07	15241622	1.3236e+07	1.95747e+07	1.67007e+07	1.58615e+07	221	25.5	11.85
FALSE	High	FALSE	Master Protein	Q8IYB3	SRRM1	Serine/arginine repetitive matrix protein 1 OS=Homo sapiens (Human) OX=9606 GN=SRRM1 PE=1 SV=2	281.08	0	62.857	6	6	0	110	10	0.2	0.944336	24.95	102	89.5	8.4	5.57	High	High	High	High	High	High	3.18385e+07	5.18034e+07	4.06215e+07	5.05317e+07	4.503e+07	4.36548e+07	904	102.3	11.84
FALSE	High	FALSE	Master Protein	O75396	SEC22B	Vesicle-trafficking protein SEC22b OS=Homo sapiens (Human) OX=9606 GN=SEC22B PE=1 SV=4	280.57	0	57.296	7	7	0	124	43	0.06	0.999899	16.55	100.5	92	4.64	5.01	High	High	High	High	High	High	2.33446e+07	3.67197e+07	3.36838e+07	42321733	3.9854e+07	3.38419e+07	215	24.6	6.92
FALSE	High	FALSE	Master Protein	Q13620	CUL4B	Cullin-4B OS=Homo sapiens (Human) OX=9606 GN=CUL4B PE=1 SV=4	280.38	0	96.256	25	16	9	188	30	-0.02	0.976127	14.29	109.6	108.6	4.8	0.26	High	High	High	High	High	High	2.76925e+07	4.16652e+07	4.05646e+07	5.35706e+07	4.59463e+07	4.16612e+07	913	103.9	7.37
TRUE	High	FALSE	Master Protein	P46778	RPL21	60S ribosomal protein L21 OS=Homo sapiens (Human) OX=9606 GN=RPL21 PE=1 SV=2	279.62	0	46.297	7	7	0	121	38	-0.5	0.944336	12.83	84.2	116.6	5.7	1.48	High	High	High	High	High	High	4.06625e+07	5.40109e+07	5.54664e+07	1.06317e+08	9.24477e+07	8.13594e+07	160	18.6	10.49
FALSE	High	FALSE	Master Protein	Q9UL25	RAB21	Ras-related protein Rab-21 OS=Homo sapiens (Human) OX=9606 GN=RAB21 PE=1 SV=3	279.25	0	58.076	9	9	0	113	47	0.2	0.944336	15.9	94.8	87.6	9.77	5.63	High	High	High	High	High	High	2.4685e+07	4.33939e+07	35839105	4.48594e+07	4.00732e+07	3.88106e+07	225	24.3	7.94
FALSE	High	FALSE	Master Protein	P50402	EMD	Emerin OS=Homo sapiens (Human) OX=9606 GN=EMD PE=1 SV=1	279.17	0	76.523	13	13	0	153	70	0.12	0.957773	11.59	100.7	94.7	2.66	4.37	High	High	High	High	High	High	3.40083e+07	50846344	4.77618e+07	6.2386e+07	5.07453e+07	5.01965e+07	254	29	5.5
FALSE	High	FALSE	Master Protein	P07099	EPHX1	Epoxide hydrolase 1 OS=Homo sapiens (Human) OX=9606 GN=EPHX1 PE=1 SV=1	279.12	0	79.135	18	18	0	195	54	0.08	0.974549	13.73	100.7	98.1	2.5	2.06	High	High	High	High	High	High	4.15649e+07	5.89511e+07	5.26717e+07	7.51706e+07	6.18312e+07	5.79697e+07	455	52.9	7.25
TRUE	High	FALSE	Master Protein	P78417	GSTO1	Glutathione S-transferase omega-1 OS=Homo sapiens (Human) OX=9606 GN=GSTO1 PE=1 SV=2	278.2	0	56.18	14	14	0	171	60	-0.24	0.944336	14.47	103.6	131.2	9.94	7.34	High	High	High	High	High	High	4.34467e+07	58909283	6.57306e+07	1.03925e+08	9.25502e+07	7.2573e+07	241	27.5	6.6
TRUE	High	FALSE	Master Protein	P48147	PREP	Prolyl endopeptidase OS=Homo sapiens (Human) OX=9606 GN=PREP PE=1 SV=2	278.1	0	154.062	23	23	0	185	47	-0.29	0.944336	19.29	112.7	88.2	6.84	6.67	High	High	High	High	High	High	8.32809e+07	1.37467e+08	1.23344e+08	1.36674e+08	116507145	1.18377e+08	710	80.6	5.86
FALSE	High	FALSE	Master Protein	Q9BWF3	RBM4	RNA-binding protein 4 OS=Homo sapiens (Human) OX=9606 GN=RBM4 PE=1 SV=1	277.79	0	100.23	16	6	10	179	69	0.89	0.241758	17.92	127.3	74	11.47	7.13	High	High	High	High	High	High	3.3806e+07	5.84312e+07	4.37443e+07	3.45645e+07	3.16943e+07	3.0855e+07	364	40.3	7.08
TRUE	High	FALSE	Master Protein	Q12904	AIMP1	Aminoacyl tRNA synthase complex-interacting multifunctional protein 1 OS=Homo sapiens (Human) OX=9606 GN=AIMP1 PE=1 SV=2	277.38	0	98.747	16	16	0	138	71	-0.16	0.944336	18.53	92.9	114.8	11.73	6.04	High	High	High	High	High	High	2.42616e+07	3.31637e+07	38065927	5.68725e+07	4.83334e+07	3.94795e+07	312	34.3	8.43
TRUE	High	FALSE	Master Protein	Q6P2E9	EDC4	Enhancer of mRNA-decapping protein 4 OS=Homo sapiens (Human) OX=9606 GN=EDC4 PE=1 SV=1	276.9	0	119.538	20	20	0	149	24	-0.13	0.944336	19.17	90.2	110.4	7.78	2.73	High	High	High	High	High	High	1.32859e+07	1.84882e+07	1.9727e+07	3.06939e+07	2.63759e+07	2.27277e+07	1401	151.6	5.86
TRUE	High	FALSE	Master Protein	P67775	PPP2CA	Serine/threonine-protein phosphatase 2A catalytic subunit alpha isoform OS=Homo sapiens (Human) OX=9606 GN=PPP2CA PE=1 SV=1	274.51	0	80.534	11	9	2	117	49	-0.11	0.944336	13.92	103.2	113.1	9.83	6.9	High	High	High	High	High	High	2.99522e+07	3.58662e+07	3.50887e+07	5.63757e+07	4.65012e+07	3.81269e+07	309	35.6	5.54
FALSE	High	FALSE	Master Protein	Q96I25	RBM17	Splicing factor 45 OS=Homo sapiens (Human) OX=9606 GN=RBM17 PE=1 SV=1	273.64	0	67.585	14	13	1	159	48	0.32	0.944336	13.4	112.6	84.2	8.25	1.77	High	High	High	High	High	High	2.24716e+07	3.29653e+07	2.60345e+07	3.14179e+07	2.77649e+07	2.45552e+07	401	44.9	5.97
TRUE	High	FALSE	Master Protein	O14617	AP3D1	AP-3 complex subunit delta-1 OS=Homo sapiens (Human) OX=9606 GN=AP3D1 PE=1 SV=1	273.52	0	127.891	25	25	0	191	30	-0.36	0.944336	17.48	88.6	123	9.63	26.19	High	High	High	High	High	High	1.78721e+07	2.5487e+07	2.77897e+07	7.02048e+07	3.99693e+07	3.4677e+07	1153	130.1	8.48
TRUE	High	FALSE	Master Protein	Q8WVM8	SCFD1	Sec1 family domain-containing protein 1 OS=Homo sapiens (Human) OX=9606 GN=SCFD1 PE=1 SV=4	272.63	0	108.402	18	18	0	159	38	-0.07	0.96192	18.15	98.2	103.6	8.68	5.78	High	High	High	High	High	High	40838495	4.9711e+07	5.12272e+07	8.03889e+07	6.54359e+07	5.54285e+07	642	72.3	6.27
FALSE	High	FALSE	Master Protein	P98179	RBM3	RNA-binding protein 3 OS=Homo sapiens (Human) OX=9606 GN=RBM3 PE=1 SV=1	272.03	0	56.469	5	5	0	113	55	0.23	0.944336	16.4	112.1	98.3	1.98	7.16	High	High	High	High	High	High	3.66115e+07	5.48049e+07	5.05259e+07	6.26592e+07	4.90644e+07	5.1316e+07	157	17.2	8.91
FALSE	High	FALSE	Master Protein	Q9BW27	NUP85	Nuclear pore complex protein Nup85 OS=Homo sapiens (Human) OX=9606 GN=NUP85 PE=1 SV=1	271.88	0	109.192	18	18	0	166	39	0.14	0.96737	20.76	102.5	94.3	7.62	9.05	High	High	High	High	High	High	1.66607e+07	2.8092e+07	2.43643e+07	2.81649e+07	2.714e+07	2.61112e+07	656	75	5.55
FALSE	High	FALSE	Master Protein	Q9NX24	NHP2	H/ACA ribonucleoprotein complex subunit 2 OS=Homo sapiens (Human) OX=9606 GN=NHP2 PE=1 SV=1	271.8	0	64.593	7	7	0	109	75	0.27	0.944336	13.59	97.2	81	1.96	4.53	High	High	High	High	High	High	2.14259e+07	3.17211e+07	2.8073e+07	3.36749e+07	2.79802e+07	2.76867e+07	153	17.2	8.22
FALSE	High	FALSE	Master Protein	Q9Y5J1	UTP18	U3 small nucleolar RNA-associated protein 18 homolog OS=Homo sapiens (Human) OX=9606 GN=UTP18 PE=1 SV=3	271.61	0	108.475	17	17	0	119	48	0.11	0.967798	19.63	97.7	94.5	4.01	3.49	High	High	High	High	High	High	3.17762e+07	4.81127e+07	4.08757e+07	5.50693e+07	5.02902e+07	4.49145e+07	556	62	8.76
FALSE	High	FALSE	Master Protein	Q5QJE6	DNTTIP2	Deoxynucleotidyltransferase terminal-interacting protein 2 OS=Homo sapiens (Human) OX=9606 GN=DNTTIP2 PE=1 SV=2	271.58	0	130.095	21	21	0	167	41	0.23	0.944336	16.55	98.8	87.3	3.16	4.5	High	High	High	High	High	High	2.35645e+07	3.57778e+07	3.1029e+07	3.70594e+07	3.35563e+07	3.13579e+07	756	84.4	6.16
TRUE	High	FALSE	Master Protein	P23193	TCEA1	Transcription elongation factor A protein 1 OS=Homo sapiens (Human) OX=9606 GN=TCEA1 PE=1 SV=2	271.48	0	80.294	14	14	0	141	53	-0.37	0.944336	14.75	85.7	122.9	7.05	22.18	High	High	High	High	High	High	1.55498e+07	1.98279e+07	2.06219e+07	4.18708e+07	4.23765e+07	2.43768e+07	301	33.9	8.38
FALSE	High	FALSE	Master Protein	P49257	LMAN1	Protein ERGIC-53 OS=Homo sapiens (Human) OX=9606 GN=LMAN1 PE=1 SV=2	271.31	0	80.556	13	13	0	170	40	0.06	0.983921	14	98.3	87.6	4.21	1.72	High	High	High	High	High	High	3.54319e+07	5.31168e+07	44928570	6.08613e+07	5.02375e+07	4.61127e+07	510	57.5	6.77
FALSE	High	FALSE	Master Protein	Q16630	CPSF6	Cleavage and polyadenylation specificity factor subunit 6 OS=Homo sapiens (Human) OX=9606 GN=CPSF6 PE=1 SV=2	271.31	0	85.975	12	12	0	159	28	0.38	0.944336	15.08	112.3	88.6	6.26	5.21	High	High	High	High	High	High	3.3923e+07	5.51986e+07	4.62765e+07	5.10402e+07	44175870	4.34431e+07	551	59.2	7.15
TRUE	High	FALSE	Master Protein	P61011	SRP54	Signal recognition particle 54 kDa protein OS=Homo sapiens (Human) OX=9606 GN=SRP54 PE=1 SV=1	271.17	0	109.419	20	20	0	155	50	-0.07	0.944336	15.1	96.4	97.1	2.74	3.43	High	High	High	High	High	High	2.06094e+07	3.04505e+07	2.89769e+07	3.99972e+07	3.29e+07	3.19375e+07	504	55.7	8.75
FALSE	High	FALSE	Master Protein	Q02978	SLC25A11	Mitochondrial 2-oxoglutarate/malate carrier protein OS=Homo sapiens (Human) OX=9606 GN=SLC25A11 PE=1 SV=3	271.11	0	70.658	15	15	0	167	59	0.19	0.944336	13.8	98.8	86.5	2.21	7.02	High	High	High	High	High	High	2.67609e+07	3.82734e+07	3.41412e+07	4.40004e+07	3.30786e+07	3.38215e+07	314	34	9.91
FALSE	High	FALSE	Master Protein	P20020		Plasma membrane calcium-transporting ATPase 1 OS=Homo sapiens (Human) OX=9606 GN=ATP2B1 PE=1 SV=4	271.09	0	94.949	17	8	9	143	19	0.04	0.974122	14.4	93.8	90.5	1.66	1.89	High	High	High	High	High	High	1.45979e+07	2.0472e+07	1.89893e+07	2.59815e+07	2.19968e+07	2.06679e+07	1220	134.6	5.91
FALSE	High	FALSE	Master Protein	Q9NX58	LYAR	Cell growth-regulating nucleolar protein OS=Homo sapiens (Human) OX=9606 GN=LYAR PE=1 SV=2	270.61	0	66.741	11	11	0	104	35	0.33	0.944336	16.72	111.7	95.6	2.89	8.55	High	High	High	High	High	High	2.11092e+07	3.12961e+07	2.97763e+07	3.49028e+07	2.58829e+07	2.75469e+07	379	43.6	9.54
TRUE	High	FALSE	Master Protein	P62269	RPS18	40S ribosomal protein S18 OS=Homo sapiens (Human) OX=9606 GN=RPS18 PE=1 SV=3	270.06	0	44.898	11	11	0	144	53	-0.59	0.944336	13.66	78	122.2	8.99	1.86	High	High	High	High	High	High	8.29198e+07	1.17938e+08	1.27387e+08	2.45084e+08	2.03958e+08	1.91686e+08	152	17.7	10.99
FALSE	High	FALSE	Master Protein	Q99436	PSMB7	Proteasome subunit beta type-7 OS=Homo sapiens (Human) OX=9606 GN=PSMB7 PE=1 SV=1	269.53	0	76.24	11	11	0	137	70	-0.06	0.965288	24.24	100.1	108.3	9.2	7.62	High	High	High	High	High	High	2.8428e+07	4.19997e+07	4.46554e+07	6.28928e+07	5.06036e+07	4.17941e+07	277	29.9	7.68
TRUE	High	FALSE	Master Protein	P60866	RPS20	40S ribosomal protein S20 OS=Homo sapiens (Human) OX=9606 GN=RPS20 PE=1 SV=1	268.48	0	37.66	5	5	0	111	29	-0.5	0.944336	10.88	84.6	121	5.5	0.66	High	High	High	High	High	High	51583415	7.00504e+07	7.19552e+07	1.38996e+08	1.18919e+08	1.08896e+08	119	13.4	9.94
FALSE	High	FALSE	Master Protein	Q9NP92	MRPS30	39S ribosomal protein S30, mitochondrial OS=Homo sapiens (Human) OX=9606 GN=MRPS30 PE=1 SV=2	267.94	0	54.766	9	9	0	115	31	0.37	0.944336	15.17	111.6	83.3	7.33	8.19	High	High	High	High	High	High	1.4419e+07	2.08169e+07	1.68457e+07	1.94764e+07	1.73098e+07	17607054	439	50.3	7.97
TRUE	High	FALSE	Master Protein	P08237	PFKM	ATP-dependent 6-phosphofructokinase, muscle type OS=Homo sapiens (Human) OX=9606 GN=PFKM PE=1 SV=2	267.67	0	112.613	20	18	0	157	37	-0.16	0.944336	16.05	101	120.3	7.63	6.63	High	High	High	High	High	High	1.75008e+07	2.41822e+07	2.57843e+07	3.93454e+07	3.55168e+07	2.81842e+07	780	85.1	7.99
FALSE	High	FALSE	Master Protein	O43172	PRPF4	U4/U6 small nuclear ribonucleoprotein Prp4 OS=Homo sapiens (Human) OX=9606 GN=PRPF4 PE=1 SV=2	266.84	0	98.14	18	18	0	134	51	0.17	0.946572	15.2	102.4	88.2	6.26	4.91	High	High	High	High	High	High	2.50814e+07	3.83795e+07	3.11487e+07	4.07661e+07	3.40941e+07	3.3897e+07	522	58.4	7.42
FALSE	High	FALSE	Master Protein	Q9BZE1	MRPL37	39S ribosomal protein L37, mitochondrial OS=Homo sapiens (Human) OX=9606 GN=MRPL37 PE=1 SV=2	266.64	0	92.426	17	17	0	173	51	0.22	0.944336	16.56	105.5	90.7	3.32	1.01	High	High	High	High	High	High	3.96336e+07	6.07139e+07	5.27394e+07	6.48076e+07	54932143	4.91641e+07	423	48.1	8.59
TRUE	High	FALSE	Master Protein	Q8WTT2	NOC3L	Nucleolar complex protein 3 homolog OS=Homo sapiens (Human) OX=9606 GN=NOC3L PE=1 SV=1	266.21	0	106.521	19	19	0	150	31	-0.02	0.948152	20.06	88.3	94.9	7.18	4.9	High	High	High	High	High	High	1.91827e+07	3.09697e+07	2.49698e+07	3.62939e+07	3.32351e+07	3.09123e+07	800	92.5	9.17
FALSE	High	FALSE	Master Protein	Q9H3N1	TMX1	Thioredoxin-related transmembrane protein 1 OS=Homo sapiens (Human) OX=9606 GN=TMX1 PE=1 SV=1	266.18	0	41.138	9	9	0	152	32	0.11	0.965766	17.35	95.2	94.5	6.07	3.41	High	High	High	High	High	High	3.23811e+07	5.15251e+07	4.24397e+07	6.06297e+07	4.95485e+07	4.80374e+07	280	31.8	4.98
TRUE	High	FALSE	Master Protein	P63000	RAC1	Ras-related C3 botulinum toxin substrate 1 OS=Homo sapiens (Human) OX=9606 GN=RAC1 PE=1 SV=1	265.87	0	38.314	9	5	4	149	44	-0.06	0.974549	10.27	97.8	100.5	3.84	1.94	High	High	High	High	High	High	4.89744e+07	7.37493e+07	7.04467e+07	9.85038e+07	87111422	7.64897e+07	192	21.4	8.5
TRUE	High	FALSE	Master Protein	P57721	PCBP3	Poly(rC)-binding protein 3 OS=Homo sapiens (Human) OX=9606 GN=PCBP3 PE=1 SV=2	265.85	0	40.143	5	1	0	116	18	-0.21	0.944336	15.22	100.9	113.9	12.95	7.21	High	High	High	High	High	High	5.05371e+06	5.82356e+06	6808630	11194181	9194502	7518770	371	39.4	8.07
TRUE	High	FALSE	Master Protein	Q9BVJ6	UTP14A	U3 small nucleolar RNA-associated protein 14 homolog A OS=Homo sapiens (Human) OX=9606 GN=UTP14A PE=1 SV=1	265.79	0	111.14	19	19	0	157	35	-0.49	0.856182	18.97	76.8	104.7	3.72	6.19	High	High	High	High	High	High	1.35033e+07	1.89542e+07	1.66979e+07	3.36679e+07	2.84373e+07	28785738	771	87.9	7.87
FALSE	High	FALSE	Master Protein	P07919	UQCRH	Cytochrome b-c1 complex subunit 6, mitochondrial OS=Homo sapiens (Human) OX=9606 GN=UQCRH PE=1 SV=2	265.47	0	35.896	4	4	0	92	58	0.33	0.944336	15.86	107.5	82.8	6.4	15.88	High	High	High	High	High	High	1.9482e+07	2.85267e+07	2.33199e+07	35658684	22751396	2.19225e+07	91	10.7	4.44
FALSE	High	FALSE	Master Protein	Q8TCT9	HM13	Minor histocompatibility antigen H13 OS=Homo sapiens (Human) OX=9606 GN=HM13 PE=1 SV=1	264.55	0	61.415	9	9	0	158	29	0.18	0.944336	15.79	98	82.2	4.41	5.68	High	High	High	High	High	High	3.55777e+07	5.11617e+07	4.37247e+07	5.5954e+07	4.7719e+07	4.76766e+07	377	41.5	6.43
TRUE	High	FALSE	Master Protein	P04080	CSTB	Cystatin-B OS=Homo sapiens (Human) OX=9606 GN=CSTB PE=1 SV=2	263.52	0	30.67	3	3	0	89	46	-0.28	0.944336	17.09	104.6	122.8	6.65	3.11	High	High	High	High	High	High	2.45776e+07	3.18678e+07	3.31755e+07	5.71762e+07	4.65289e+07	4.17811e+07	98	11.1	7.56
TRUE	High	FALSE	Master Protein	P30566	ADSL	Adenylosuccinate lyase OS=Homo sapiens (Human) OX=9606 GN=ADSL PE=1 SV=2	263.41	0	84.099	15	15	0	144	47	-0.36	0.944336	17.86	100	126.9	11.41	10.76	High	High	High	High	High	High	1.42378e+07	1.73116e+07	19919750	3.61241e+07	2.91155e+07	2.25909e+07	484	54.9	7.11
FALSE	High	FALSE	Master Protein	Q9P0M6	H2AFY2	Core histone macro-H2A.2 OS=Homo sapiens (Human) OX=9606 GN=MACROH2A2 PE=1 SV=3	262.92	0	66.114	9	7	0	124	39	0.19	0.944336	18.24	111.9	101	5.43	11.09	High	High	High	High	High	High	1.62533e+07	21779251	1.95264e+07	2.25755e+07	2.18914e+07	2.18423e+07	372	40	9.69
FALSE	High	FALSE	Master Protein	P20340	RAB6A	Ras-related protein Rab-6A OS=Homo sapiens (Human) OX=9606 GN=RAB6A PE=1 SV=3	262.61	0	47.248	12	8	3	148	59	0.13	0.96192	13.63	97	89.7	0.18	0.47	High	High	High	High	High	High	3.24318e+07	46943119	43058701	5.6841e+07	4.80958e+07	4.38082e+07	208	23.6	5.54
TRUE	High	FALSE	Master Protein	Q9H5V8	CDCP1	CUB domain-containing protein 1 OS=Homo sapiens (Human) OX=9606 GN=CDCP1 PE=1 SV=3	262.13	0	81.395	16	16	0	122	22	-0.05	0.944336	17.39	86.5	91.7	5.07	0.82	High	High	High	High	High	High	2.42659e+07	3.35079e+07	2.92051e+07	4.67812e+07	3.93191e+07	3.58253e+07	836	92.9	7.96
TRUE	High	FALSE	Master Protein	P61160	ACTR2	Actin-related protein 2 OS=Homo sapiens (Human) OX=9606 GN=ACTR2 PE=1 SV=1	262.03	0	57.593	11	11	0	123	33	0.01	0.971466	13.05	107.3	97.2	4.43	8.44	High	High	High	High	High	High	2.21789e+07	3.26769e+07	3.21065e+07	3.8055e+07	3.29547e+07	3.42059e+07	394	44.7	6.74
TRUE	High	FALSE	Master Protein	Q15436	SEC23A	Protein transport protein Sec23A OS=Homo sapiens (Human) OX=9606 GN=SEC23A PE=1 SV=2	262	0	100.388	17	14	3	138	32	-0.36	0.944336	21.76	80.5	121.1	18.03	10.58	High	High	High	High	High	High	1.19731e+07	1.62356e+07	2.07472e+07	3.40003e+07	3.40849e+07	2.54739e+07	765	86.1	7.08
FALSE	High	FALSE	Master Protein	Q6NUK1	SLC25A24	Calcium-binding mitochondrial carrier protein SCaMC-1 OS=Homo sapiens (Human) OX=9606 GN=SLC25A24 PE=1 SV=2	261.46	0	97.51	16	16	0	173	46	0.19	0.944336	13.28	100.4	88.8	1.12	4.88	High	High	High	High	High	High	2.91688e+07	4.31422e+07	3.90507e+07	4.6087e+07	4.18132e+07	3.93176e+07	477	53.3	6.33
TRUE	High	FALSE	Master Protein	Q9Y266	NUDC	Nuclear migration protein nudC OS=Homo sapiens (Human) OX=9606 GN=NUDC PE=1 SV=1	260.41	0	65.423	16	16	0	194	49	-0.26	0.944336	16.93	94.6	122.7	15.17	2.77	High	High	High	High	High	High	3.63501e+07	5.89348e+07	6.51279e+07	99715435	8.83575e+07	75875728	331	38.2	5.38
FALSE	High	FALSE	Master Protein	P55036	PSMD4	26S proteasome non-ATPase regulatory subunit 4 OS=Homo sapiens (Human) OX=9606 GN=PSMD4 PE=1 SV=1	260.21	0	72.647	11	11	0	126	41	0.03	0.982152	10.07	99.2	103.1	9.43	7.38	High	High	High	High	High	High	2.36239e+07	3.18505e+07	3.52687e+07	4.63359e+07	37051191	38888636	377	40.7	4.79
FALSE	High	FALSE	Master Protein	A6NHR9	SMCHD1	Structural maintenance of chromosomes flexible hinge domain-containing protein 1 OS=Homo sapiens (Human) OX=9606 GN=SMCHD1 PE=1 SV=2	260.2	0	126.618	31	31	0	185	20	0.09	0.982717	18.33	96.1	90.2	0.53	4.64	High	High	High	High	High	High	2.39856e+07	3.46227e+07	3.21869e+07	4.24684e+07	3.54114e+07	3.50766e+07	2005	226.2	7.3
FALSE	High	FALSE	Master Protein	O95571	ETHE1	Persulfide dioxygenase ETHE1, mitochondrial OS=Homo sapiens (Human) OX=9606 GN=ETHE1 PE=1 SV=2	260.13	0	64.174	10	10	0	109	66	0.11	0.982152	21.38	101.8	92.3	13.79	5.17	High	High	High	High	High	High	2.35601e+07	2.7164e+07	2.48401e+07	3.20876e+07	2.64278e+07	2.65049e+07	254	27.9	6.83
FALSE	High	FALSE	Master Protein	Q96T88	UHRF1	E3 ubiquitin-protein ligase UHRF1 OS=Homo sapiens (Human) OX=9606 GN=UHRF1 PE=1 SV=1	259.98	0	123.199	25	25	0	139	48	0.83	0.239836	21.45	135	70.3	8.14	5.03	High	High	High	High	High	High	2.66101e+07	4.26268e+07	3.34405e+07	2.39748e+07	2.23458e+07	2.02908e+07	793	89.8	7.56
TRUE	High	FALSE	Master Protein	O60884	DNAJA2	DnaJ homolog subfamily A member 2 OS=Homo sapiens (Human) OX=9606 GN=DNAJA2 PE=1 SV=1	259.62	0	90.006	13	13	0	124	46	-0.03	0.959255	19.35	103	110.9	10.22	4.75	High	High	High	High	High	High	2.19099e+07	3.23233e+07	3.49827e+07	48836805	3.82059e+07	3.51417e+07	412	45.7	6.48
TRUE	High	FALSE	Master Protein	P61289	PSME3	Proteasome activator complex subunit 3 OS=Homo sapiens (Human) OX=9606 GN=PSME3 PE=1 SV=1	259.31	0	64.53	9	9	0	141	36	-0.04	0.945096	10.12	104.8	112.9	4.93	5.89	High	High	High	High	High	High	2.14285e+07	2.98823e+07	2.58722e+07	4.19893e+07	37234620	30031933	254	29.5	5.95
FALSE	High	FALSE	Master Protein	P07858	CTSB	Cathepsin B OS=Homo sapiens (Human) OX=9606 GN=CTSB PE=1 SV=3	258.56	0	77.224	9	9	0	117	34	0.27	0.944336	15.9	111.6	94	5.5	7.3	High	High	High	High	High	High	2.30376e+07	3.08364e+07	2.76418e+07	3.21451e+07	28921941	2.87054e+07	339	37.8	6.3
TRUE	High	FALSE	Master Protein	Q9UGI8	TES	Testin OS=Homo sapiens (Human) OX=9606 GN=TES PE=1 SV=1	258.53	0	78.994	19	19	0	161	52	-0.28	0.944336	18.61	85.1	117.2	15.6	10.49	High	High	High	High	High	High	2.24249e+07	3.5672e+07	4.02574e+07	6.40595e+07	5.71246e+07	4.21919e+07	421	48	7.68
FALSE	High	FALSE	Master Protein	P37268	FDFT1	Squalene synthase OS=Homo sapiens (Human) OX=9606 GN=FDFT1 PE=1 SV=1	258.25	0	90.79	16	16	0	160	47	0.07	0.981357	13.68	127.8	101.5	7.59	2.05	High	High	High	High	High	High	3.88296e+07	5.54924e+07	4.4944e+07	5.66394e+07	49047078	4.56364e+07	417	48.1	6.54
FALSE	High	FALSE	Master Protein	P11388	TOP2A	DNA topoisomerase 2-alpha OS=Homo sapiens (Human) OX=9606 GN=TOP2A PE=1 SV=3	256.95	0	160.701	37	28	9	210	31	1.18	0.0120291	28.43	135.5	67.1	13.55	2.25	High	High	High	High	High	High	3.47329e+07	6.4626e+07	4.88912e+07	3.42729e+07	2.83987e+07	2.68996e+07	1531	174.3	8.72
FALSE	High	FALSE	Master Protein	P26232	CTNNA2	Catenin alpha-2 OS=Homo sapiens (Human) OX=9606 GN=CTNNA2 PE=1 SV=5	256.73	0	76.379	10	1	0	119	13	-0.06	0.944336	9.99	89.7	92	12.88	11.33	High	High	High	High	Peak Found	Peak Found	5.42585e+06	6.1235e+06	6.12877e+06	8907848	9.1428e+06	6.80516e+06	953	105.2	5.71
FALSE	High	FALSE	Master Protein	Q9BVK6	TMED9	Transmembrane emp24 domain-containing protein 9 OS=Homo sapiens (Human) OX=9606 GN=TMED9 PE=1 SV=2	256.59	0	48.773	7	6	1	108	30	0.18	0.944336	12.7	101.1	88.1	8.84	2.76	High	High	High	High	High	High	3.20811e+07	4.44585e+07	3.59289e+07	5.16465e+07	4.17466e+07	3.90803e+07	235	27.3	8.02
FALSE	High	FALSE	Master Protein	Q9BS26	ERP44	Endoplasmic reticulum resident protein 44 OS=Homo sapiens (Human) OX=9606 GN=ERP44 PE=1 SV=1	256.28	0	71.604	13	12	1	135	42	0.03	0.981357	16.7	94.9	84.2	5.76	8.02	High	High	High	High	High	High	2.23197e+07	3.55498e+07	3.30769e+07	4.0561e+07	3.51427e+07	3.62106e+07	406	46.9	5.26
FALSE	High	FALSE	Master Protein	Q8WXF1	PSPC1	Paraspeckle component 1 OS=Homo sapiens (Human) OX=9606 GN=PSPC1 PE=1 SV=1	256.03	0	77.05	13	13	0	140	39	0.15	0.957756	13.49	102.7	94.8	7.9	5.06	High	High	High	High	High	High	2.33498e+07	3.95925e+07	3.42898e+07	4.17167e+07	3.83363e+07	3.56331e+07	523	58.7	6.67
FALSE	High	FALSE	Master Protein	Q14011	CIRBP	Cold-inducible RNA-binding protein OS=Homo sapiens (Human) OX=9606 GN=CIRBP PE=1 SV=1	255.85	0	49.026	5	5	0	94	38	0.23	0.944336	11.64	107.9	93.2	2.01	1.2	High	High	High	High	High	High	3.44925e+07	4.93768e+07	4.41763e+07	5.55937e+07	4.75166e+07	4.39509e+07	172	18.6	9.51
FALSE	High	FALSE	Master Protein	P51553	IDH3G	Isocitrate dehydrogenase [NAD] subunit gamma, mitochondrial OS=Homo sapiens (Human) OX=9606 GN=IDH3G PE=1 SV=1	255.46	0	74.695	12	12	0	119	44	0.25	0.944336	12.25	98.8	89.8	5.48	4.38	High	High	High	High	High	High	1.94329e+07	28873840	2.87242e+07	3.40121e+07	2.92328e+07	2.8461e+07	393	42.8	8.5
FALSE	High	FALSE	Master Protein	Q13740	ALCAM	CD166 antigen OS=Homo sapiens (Human) OX=9606 GN=ALCAM PE=1 SV=2	255.28	0	85.248	15	15	0	131	37	0.07	0.999899	17.56	90	89.6	5.1	4.36	High	High	High	High	High	High	1.56288e+07	2.35714e+07	1.95884e+07	2.9703e+07	2.33776e+07	2.27157e+07	583	65.1	6.25
FALSE	High	FALSE	Master Protein	Q12996	CSTF3	Cleavage stimulation factor subunit 3 OS=Homo sapiens (Human) OX=9606 GN=CSTF3 PE=1 SV=1	255.27	0	80.599	13	13	0	125	26	0.45	0.944336	15.74	121	85.7	5.75	1.38	High	High	High	High	High	High	1.5553e+07	2.28398e+07	1.88694e+07	2.0507e+07	1.7761e+07	1.6317e+07	717	82.9	8.12
FALSE	High	FALSE	Master Protein	P49721	PSMB2	Proteasome subunit beta type-2 OS=Homo sapiens (Human) OX=9606 GN=PSMB2 PE=1 SV=1	255.07	0	46.725	12	12	0	130	59	0.02	0.999899	15.49	109.7	107.8	3.67	4.43	High	High	High	High	High	High	3.36652e+07	4.7237e+07	4.67537e+07	65287541	5.33708e+07	4.62509e+07	201	22.8	7.02
FALSE	High	FALSE	Master Protein	O00566	MPHOSPH10	U3 small nucleolar ribonucleoprotein protein MPP10 OS=Homo sapiens (Human) OX=9606 GN=MPHOSPH10 PE=1 SV=2	255.06	0	96.149	14	14	0	152	32	0.23	0.944336	16.96	100.8	85.1	3.78	7.27	High	High	High	High	High	High	1.89819e+07	2.83318e+07	2.41739e+07	2.81687e+07	2.58467e+07	2.52147e+07	681	78.8	4.86
TRUE	High	FALSE	Master Protein	P09525	ANXA4	Annexin A4 OS=Homo sapiens (Human) OX=9606 GN=ANXA4 PE=1 SV=4	255.06	0	84.977	17	16	0	151	62	-0.37	0.944336	15.06	85.1	110.4	7.16	12.63	High	High	High	High	High	High	1.39168e+07	23163409	2.061e+07	4.43426e+07	3.2334e+07	2.68519e+07	319	35.9	6.13
TRUE	High	FALSE	Master Protein	O15143	ARPC1B	Actin-related protein 2/3 complex subunit 1B OS=Homo sapiens (Human) OX=9606 GN=ARPC1B PE=1 SV=3	255.03	0	69.999	11	10	1	118	44	-0.15	0.944336	15.87	100.1	111.3	4.45	3.87	High	High	High	High	High	High	2.32727e+07	3.54261e+07	3.38884e+07	5.2148e+07	4.38818e+07	3.7491e+07	372	40.9	8.35
FALSE	High	FALSE	Master Protein	O94776	MTA2	Metastasis-associated protein MTA2 OS=Homo sapiens (Human) OX=9606 GN=MTA2 PE=1 SV=1	254.3	0	95.223	23	20	3	192	41	0.42	0.944336	16.92	115.3	85.8	0.49	8.53	High	High	High	High	High	High	3.783e+07	5.52594e+07	5.07896e+07	5.35876e+07	4.26091e+07	4.57246e+07	668	75	9.66
FALSE	High	FALSE	Master Protein	Q8IX12	CCAR1	Cell division cycle and apoptosis regulator protein 1 OS=Homo sapiens (Human) OX=9606 GN=CCAR1 PE=1 SV=2	254.15	0	108.627	21	21	0	163	26	0.17	0.948152	18.25	99.5	89.8	6.12	7.19	High	High	High	High	High	High	2.03609e+07	33320979	2.9008e+07	3.70901e+07	3.14949e+07	3.23429e+07	1150	132.7	5.76
FALSE	High	FALSE	Master Protein	Q13123	IK	Protein Red OS=Homo sapiens (Human) OX=9606 GN=IK PE=1 SV=3	254.04	0	91.581	18	18	0	143	42	0.31	0.944336	17.85	174	67.7	34.5	4.12	High	High	High	High	High	High	4.99616e+07	3.56469e+07	6.3948e+07	3.34516e+07	3.01179e+07	2.80964e+07	557	65.6	6.64
FALSE	High	FALSE	Master Protein	O15427	SLC16A3	Monocarboxylate transporter 4 OS=Homo sapiens (Human) OX=9606 GN=SLC16A3 PE=1 SV=1	253.99	0	61.872	9	9	0	121	21	0.21	0.944336	14.63	91.7	81.6	7.82	4.79	High	High	High	High	High	High	3.4655e+07	5.81936e+07	4.79681e+07	6.4096e+07	5.16599e+07	4.51379e+07	465	49.4	7.96
FALSE	High	FALSE	Master Protein	P61916	NPC2	NPC intracellular cholesterol transporter 2 OS=Homo sapiens (Human) OX=9606 GN=NPC2 PE=1 SV=1	253.51	0	38.417	6	6	0	129	49	0.49	0.944336	18.87	110.2	82.4	14.36	11.26	High	High	High	High	High	High	2.44636e+07	4.70883e+07	3.69538e+07	3.91357e+07	2.82407e+07	3.19522e+07	151	16.6	7.65
FALSE	High	FALSE	Master Protein	P62308	SNRPG	Small nuclear ribonucleoprotein G OS=Homo sapiens (Human) OX=9606 GN=SNRPG PE=1 SV=1	253.43	0	17.893	3	3	0	127	26	0.32	0.944336	15.41	104.4	86.4	4.69	7.97	High	High	High	High	High	High	3.86241e+07	5.76194e+07	5.63673e+07	6.09839e+07	5.31143e+07	5.45201e+07	76	8.5	8.88
FALSE	High	FALSE	Master Protein	Q9BYD6	MRPL1	39S ribosomal protein L1, mitochondrial OS=Homo sapiens (Human) OX=9606 GN=MRPL1 PE=1 SV=2	253.14	0	74.296	12	12	0	115	48	0.22	0.944336	14.79	102.2	86.3	2.88	10.12	High	High	High	High	High	High	2.64323e+07	3.91188e+07	3.39904e+07	3.94102e+07	3.5984e+07	3.71209e+07	325	36.9	8.78
FALSE	High	FALSE	Master Protein	P09110	ACAA1	3-ketoacyl-CoA thiolase, peroxisomal OS=Homo sapiens (Human) OX=9606 GN=ACAA1 PE=1 SV=2	252.81	0	111.381	16	16	0	134	59	0.19	0.944336	21.62	106.1	102.8	9.75	10.24	High	High	High	High	High	High	2.33763e+07	3.03089e+07	2.56678e+07	38314442	2.74012e+07	2.99848e+07	424	44.3	8.44
TRUE	High	FALSE	Master Protein	P35270	SPR	Sepiapterin reductase OS=Homo sapiens (Human) OX=9606 GN=SPR PE=1 SV=1	252.35	0	75.068	10	10	0	103	47	-0.18	0.944336	17.98	97.9	110.6	4.18	8.11	High	High	High	High	High	High	1.51762e+07	2.25201e+07	2.19185e+07	3.31827e+07	3.19059e+07	2.48488e+07	261	28	8.05
FALSE	High	FALSE	Master Protein	O60488	ACSL4	Long-chain-fatty-acid--CoA ligase 4 OS=Homo sapiens (Human) OX=9606 GN=ACSL4 PE=1 SV=2	251.57	0	123.037	24	23	0	171	52	0.21	0.944336	16.67	107.8	91	5.89	5.35	High	High	High	High	High	High	2.26246e+07	3.44714e+07	2.81902e+07	34591122	3.07896e+07	2.97568e+07	711	79.1	8.38
TRUE	High	FALSE	Master Protein	P17812	CTPS1	CTP synthase 1 OS=Homo sapiens (Human) OX=9606 GN=CTPS1 PE=1 SV=2	250.85	0	98.34	18	18	0	134	44	-0.19	0.944336	13.32	93.2	107	1.07	3.46	High	High	High	High	High	High	1.95766e+07	2.78019e+07	2.56156e+07	4.17712e+07	3.56111e+07	30404739	591	66.6	6.46
FALSE	High	FALSE	Master Protein	Q9NR28	DIABLO	Diablo homolog, mitochondrial OS=Homo sapiens (Human) OX=9606 GN=DIABLO PE=1 SV=1	250.7	0	62.702	10	10	0	135	54	0.21	0.944336	14.3	98.6	86.8	1.12	9.2	High	High	High	High	High	High	1.86625e+07	2.65504e+07	2.43465e+07	2.75704e+07	2.60385e+07	2.5668e+07	239	27.1	5.9
FALSE	High	FALSE	Master Protein	P40616	ARL1	ADP-ribosylation factor-like protein 1 OS=Homo sapiens (Human) OX=9606 GN=ARL1 PE=1 SV=1	250.64	0	61.24	7	7	0	114	64	-0.13	0.944336	16.14	93	105.1	4.87	1.22	High	High	High	High	High	High	1.38347e+07	1.85485e+07	1.68651e+07	2.73427e+07	2.29894e+07	2.13451e+07	181	20.4	5.72
TRUE	High	FALSE	Master Protein	Q07020	RPL18	60S ribosomal protein L18 OS=Homo sapiens (Human) OX=9606 GN=RPL18 PE=1 SV=2	250.56	0	33.759	7	7	0	101	35	-0.53	0.944336	14.48	96.4	136	8.84	2.71	High	High	High	High	High	High	73672984	94050481	1.03046e+08	1.96143e+08	1.69169e+08	1.45641e+08	188	21.6	11.72
TRUE	High	FALSE	Master Protein	P52292	KPNA2	Importin subunit alpha-1 OS=Homo sapiens (Human) OX=9606 GN=KPNA2 PE=1 SV=1	250.1	0	96.478	17	17	0	151	57	0.26	0.944336	20.22	118.1	104.3	6.01	14.34	High	High	High	High	High	High	2.85587e+07	4.64446e+07	3.94417e+07	5.13893e+07	3.32579e+07	3.81937e+07	529	57.8	5.4
FALSE	High	FALSE	Master Protein	P20674	COX5A	Cytochrome c oxidase subunit 5A, mitochondrial OS=Homo sapiens (Human) OX=9606 GN=COX5A PE=1 SV=2	249.95	0	49.441	7	7	0	111	53	0.26	0.944336	14.77	107.6	79.4	6.05	11.4	High	High	High	High	High	High	5.27589e+07	8.47188e+07	78426872	8.15545e+07	6.94283e+07	7.63419e+07	150	16.8	6.79
FALSE	High	FALSE	Master Protein	O00264	PGRMC1	Membrane-associated progesterone receptor component 1 OS=Homo sapiens (Human) OX=9606 GN=PGRMC1 PE=1 SV=3	249.94	0	62.359	9	8	1	124	61	0.17	0.944336	15.47	104.8	89.1	5.12	9.43	High	High	High	High	High	High	3.26804e+07	5.11064e+07	4.2752e+07	5.24128e+07	4.37683e+07	4.70037e+07	195	21.7	4.7
FALSE	High	FALSE	Master Protein	O00267	SUPT5H	Transcription elongation factor SPT5 OS=Homo sapiens (Human) OX=9606 GN=SUPT5H PE=1 SV=1	249.82	0	92.573	20	20	0	144	27	0.27	0.944336	13.91	106	91	6.24	1.89	High	High	High	High	High	High	1.8927e+07	3.10078e+07	2.65535e+07	3.13408e+07	2.77314e+07	2.4991e+07	1087	120.9	5.06
TRUE	High	FALSE	Master Protein	P10599	TXN	Thioredoxin OS=Homo sapiens (Human) OX=9606 GN=TXN PE=1 SV=3	249.78	0	47.579	6	6	0	115	55	-0.23	0.944336	14.82	107	118.4	7.2	7.2	High	High	High	High	High	High	6.34057e+07	8.11307e+07	8.51118e+07	141141661	1.13134e+08	9.45683e+07	105	11.7	4.92
FALSE	High	FALSE	Master Protein	Q9Y3B7	MRPL11	39S ribosomal protein L11, mitochondrial OS=Homo sapiens (Human) OX=9606 GN=MRPL11 PE=1 SV=1	249.61	0	51.489	11	11	0	143	63	0.26	0.944336	12.23	103.8	88.9	3.34	4.07	High	High	High	High	High	High	1.97849e+07	3.06205e+07	2.74024e+07	3.32462e+07	2.66673e+07	2.61156e+07	192	20.7	9.91
FALSE	High	FALSE	Master Protein	Q6NZI2	PTRF; CAVIN1	Caveolae-associated protein 1 OS=Homo sapiens (Human) OX=9606 GN=CAVIN1 PE=1 SV=1	249.05	0	71.297	9	9	0	102	31	0.25	0.944336	13.78	117	96.7	11.58	6.07	High	High	High	High	High	High	2.05247e+07	3.17734e+07	2.32123e+07	3.20072e+07	2.68468e+07	2.71968e+07	390	43.5	5.6
TRUE	High	FALSE	Master Protein	P50502	ST13	Hsc70-interacting protein OS=Homo sapiens (Human) OX=9606 GN=ST13 PE=1 SV=2	248.93	0	55.611	9	9	0	139	27	-0.22	0.944336	11.22	103.2	118.2	3.36	4.57	High	High	High	High	High	High	5.76732e+07	7.99098e+07	7.85801e+07	1.24669e+08	1.11517e+08	9.22392e+07	369	41.3	5.27
FALSE	High	FALSE	Master Protein	P55011	SLC12A2	Solute carrier family 12 member 2 OS=Homo sapiens (Human) OX=9606 GN=SLC12A2 PE=1 SV=1	248.87	0	86.567	15	15	0	118	19	0.24	0.944336	14.12	111.1	79.4	7.95	9.09	High	High	High	High	High	High	1.46619e+07	2.23495e+07	1.7556e+07	1.76547e+07	1.68923e+07	16396335	1212	131.4	6.4
TRUE	High	FALSE	Master Protein	P40121	CAPG	Macrophage-capping protein OS=Homo sapiens (Human) OX=9606 GN=CAPG PE=1 SV=2	248.57	0	67.888	11	11	0	128	49	-0.04	0.944336	20.75	108.1	117	9.63	7.48	High	High	High	High	High	High	1.57316e+07	2.10802e+07	2.34567e+07	3.39598e+07	2.745e+07	2.26352e+07	348	38.5	6.19
FALSE	High	FALSE	Master Protein	P51648	ALDH3A2	Aldehyde dehydrogenase family 3 member A2 OS=Homo sapiens (Human) OX=9606 GN=ALDH3A2 PE=1 SV=1	247.87	0	92.408	18	18	0	145	49	0.07	0.982152	18.74	99.8	88.4	7.45	6.28	High	High	High	High	High	High	3.11335e+07	4.75985e+07	3.77404e+07	4.91175e+07	4.44656e+07	4.30942e+07	485	54.8	7.88
TRUE	High	FALSE	Master Protein	P49589	CARS	Cysteine--tRNA ligase, cytoplasmic OS=Homo sapiens (Human) OX=9606 GN=CARS1 PE=1 SV=3	246.9	0	87.243	19	19	0	135	33	-0.47	0.870086	20.03	86.8	127.4	11.57	9.31	High	High	High	High	High	High	1.36446e+07	1.56651e+07	1.68145e+07	3.59735e+07	2.98493e+07	2.33025e+07	748	85.4	6.76
FALSE	High	FALSE	Master Protein	P10321	HLA-C	HLA class I histocompatibility antigen, C alpha chain OS=Homo sapiens (Human) OX=9606 GN=HLA-C PE=1 SV=3	246.59	0	74.044	11	4	3	95	41	-0.04	0.944336	16.27	75.1	87.6	9.95	8.94	High	High	High	High	High	High	1.13975e+07	1.4501e+07	1.25231e+07	22065479	1.94349e+07	1.48312e+07	366	40.6	6.04
FALSE	High	FALSE	Master Protein	Q9BY77	POLDIP3	Polymerase delta-interacting protein 3 OS=Homo sapiens (Human) OX=9606 GN=POLDIP3 PE=1 SV=2	246.37	0	82.98	13	13	0	132	46	0.35	0.944336	14.77	101.7	78.4	5.73	8.39	High	High	High	High	High	High	1.54306e+07	2.4364e+07	2.01607e+07	2.24702e+07	1.86915e+07	1.97558e+07	421	46.1	9.99
FALSE	High	FALSE	Master Protein	P49189	ALDH9A1	4-trimethylaminobutyraldehyde dehydrogenase OS=Homo sapiens (Human) OX=9606 GN=ALDH9A1 PE=1 SV=3	246.04	0	83.779	18	18	0	170	48	-0.02	0.97567	17.14	104.7	105.6	2.9	3.48	High	High	High	High	High	High	2.77908e+07	3.82666e+07	3.70581e+07	5.06448e+07	4.63471e+07	4.09652e+07	494	53.8	5.87
FALSE	High	FALSE	Master Protein	O95470	SGPL1	Sphingosine-1-phosphate lyase 1 OS=Homo sapiens (Human) OX=9606 GN=SGPL1 PE=1 SV=3	245.8	0	107.125	21	21	0	146	51	0.11	0.965288	15.86	99.3	80.7	8.2	6.49	High	High	High	High	High	High	37130996	6.33205e+07	5.34754e+07	6.15735e+07	5.05941e+07	5.19744e+07	568	63.5	9.16
TRUE	High	FALSE	Master Protein	P43487	RANBP1	Ran-specific GTPase-activating protein OS=Homo sapiens (Human) OX=9606 GN=RANBP1 PE=1 SV=1	245.79	0	75.837	7	7	0	104	60	-0.28	0.944336	14.33	97.4	119.9	6.83	7.58	High	High	High	High	High	High	4.97373e+07	67634687	7.13087e+07	125533816	9.86408e+07	83559268	201	23.3	5.29
FALSE	High	FALSE	Master Protein	Q12907	LMAN2	Vesicular integral-membrane protein VIP36 OS=Homo sapiens (Human) OX=9606 GN=LMAN2 PE=1 SV=1	245.36	0	77.829	13	13	0	131	53	-0.01	0.999899	16.5	100	84.4	4.67	8.54	High	High	High	High	High	High	6.86759e+07	1.02721e+08	8.61403e+07	1.07648e+08	9.34064e+07	9.70052e+07	356	40.2	6.95
FALSE	High	FALSE	Master Protein	Q9BTV4	TMEM43	Transmembrane protein 43 OS=Homo sapiens (Human) OX=9606 GN=TMEM43 PE=1 SV=1	245.27	0	81.375	14	14	0	143	50	0.22	0.944336	19.12	97.1	88.4	4.03	5.32	High	High	High	High	High	High	2.29036e+07	3.2563e+07	2.82257e+07	3.86635e+07	3.12471e+07	3.14998e+07	400	44.8	8.13
TRUE	High	FALSE	Master Protein	O75534	CSDE1	Cold shock domain-containing protein E1 OS=Homo sapiens (Human) OX=9606 GN=CSDE1 PE=1 SV=2	244.57	0	101.798	25	25	0	171	39	-0.2	0.944336	13.66	101.5	113.2	2.17	2.26	High	High	High	High	High	High	2.36973e+07	3.42856e+07	3.2758e+07	5.10855e+07	4.17043e+07	3.86134e+07	798	88.8	6.25
TRUE	High	FALSE	Master Protein	P39687	ANP32A	Acidic leucine-rich nuclear phosphoprotein 32 family member A OS=Homo sapiens (Human) OX=9606 GN=ANP32A PE=1 SV=1	244.49	0	76.666	13	7	6	156	36	-0.13	0.945096	15.43	108.3	118	8.28	3.23	High	High	High	High	High	High	79864182	1.01832e+08	1.09984e+08	1.67038e+08	1.40299e+08	1.21424e+08	249	28.6	4.09
FALSE	High	FALSE	Master Protein	P28370	SMARCA1	Probable global transcription activator SNF2L1 OS=Homo sapiens (Human) OX=9606 GN=SMARCA1 PE=1 SV=2	243.94	0	62.651	18	3	0	180	15	0.13	0.971466	13.22	65.3	139.8	58.22	38.9	High	High	High	High	Peak Found	High	601223	972306	2.13162e+06	2.81214e+06	2.31752e+06	963527	1054	122.5	8.09
FALSE	High	FALSE	Master Protein	Q6L8Q7	PDE12	2',5'-phosphodiesterase 12 OS=Homo sapiens (Human) OX=9606 GN=PDE12 PE=1 SV=2	243.71	0	77.408	12	12	0	128	33	0.23	0.944336	13.79	103.2	89.7	2.18	3.32	High	High	High	High	High	High	1.24738e+07	18701313	1.73e+07	2.08802e+07	1.89916e+07	1.64017e+07	609	67.3	6.57
FALSE	High	FALSE	Master Protein	P07686	HEXB	Beta-hexosaminidase subunit beta OS=Homo sapiens (Human) OX=9606 GN=HEXB PE=1 SV=3	243.65	0	71.889	20	19	1	168	40	0.19	0.944336	17.22	104.3	94	0.88	2.92	High	High	High	High	High	High	3.3495e+07	4.76763e+07	4.44406e+07	5.59572e+07	4.84561e+07	4.57977e+07	556	63.1	6.76
TRUE	High	FALSE	Master Protein	Q13177	PAK2	Serine/threonine-protein kinase PAK 2 OS=Homo sapiens (Human) OX=9606 GN=PAK2 PE=1 SV=3	243.58	0	86.384	18	18	0	140	49	-0.27	0.944336	14.12	92.8	117.3	10.83	1.75	High	High	High	High	High	High	1.91903e+07	2.76905e+07	30627274	4.70932e+07	3.89633e+07	35432000	524	58	5.96
TRUE	High	FALSE	Master Protein	Q96HC4	PDLIM5	PDZ and LIM domain protein 5 OS=Homo sapiens (Human) OX=9606 GN=PDLIM5 PE=1 SV=5	242.75	0	91.971	17	17	0	144	38	-0.18	0.944336	15.34	108.6	127.6	1.95	9.85	High	High	High	High	High	High	1.91646e+07	2.70614e+07	2.5879e+07	4.248e+07	3.84753e+07	2.86675e+07	596	63.9	8.21
TRUE	High	FALSE	Master Protein	Q9BQ52	ELAC2	Zinc phosphodiesterase ELAC protein 2 OS=Homo sapiens (Human) OX=9606 GN=ELAC2 PE=1 SV=2	242.53	0	105.151	18	18	0	131	38	-0.1	0.944336	14	92.5	105.9	4.64	5.15	High	High	High	High	High	High	1.89408e+07	2.53824e+07	2.32623e+07	3.98841e+07	3.23393e+07	2.78512e+07	826	92.2	7.9
FALSE	High	FALSE	Master Protein	Q92665	MRPS31	28S ribosomal protein S31, mitochondrial OS=Homo sapiens (Human) OX=9606 GN=MRPS31 PE=1 SV=3	242.15	0	82.94	13	13	0	137	46	0.15	0.96192	12.59	103.1	85.9	5.98	4.07	High	High	High	High	High	High	1.70931e+07	2.53008e+07	2.07584e+07	2.68833e+07	2.21892e+07	2.18029e+07	395	45.3	9.29
TRUE	High	FALSE	Master Protein	Q9Y2R4	DDX52	Probable ATP-dependent RNA helicase DDX52 OS=Homo sapiens (Human) OX=9606 GN=DDX52 PE=1 SV=3	241.87	0	95.825	16	15	0	121	47	-0.21	0.944336	19.93	77.4	102.4	8.25	7.82	High	High	High	High	High	High	1.01186e+07	1.70262e+07	1.37991e+07	2.58742e+07	1.99416e+07	2.11204e+07	599	67.5	9.67
TRUE	High	FALSE	Master Protein	Q5TEC6	HIST2H3PS2	Histone H3 OS=Homo sapiens (Human) OX=9606 GN=H3-2 PE=1 SV=1	241.75	0	19.5	5	2	0	177	39	0.03	0.988543	9.53	109.5	107.7	4.91	9.29	High	High	High	High	High	High	8.46435e+07	114881934	1.02484e+08	1.474e+08	1.21716e+08	130966706	136	15.4	11.27
FALSE	High	FALSE	Master Protein	P24390	KDELR1	ER lumen protein-retaining receptor 1 OS=Homo sapiens (Human) OX=9606 GN=KDELR1 PE=1 SV=1	241.58	0	46.741	4	3	1	80	27	0.29	0.944336	19.79	103.6	87.6	12.63	3.59	High	High	High	High	High	High	2.12474e+07	3.38281e+07	3.62499e+07	35619313	3.18351e+07	2.96032e+07	212	24.5	8.62
FALSE	High	FALSE	Master Protein	Q15428	SF3A2	Splicing factor 3A subunit 2 OS=Homo sapiens (Human) OX=9606 GN=SF3A2 PE=1 SV=2	240.58	0	74.491	8	8	0	107	27	0.21	0.944336	14.97	100.9	91.4	3.33	1.64	High	High	High	High	High	High	2.72483e+07	4.1053e+07	3.53668e+07	4.69728e+07	3.97978e+07	3.52221e+07	464	49.2	9.64
TRUE	High	FALSE	Master Protein	Q9UNZ2	NSFL1C	NSFL1 cofactor p47 OS=Homo sapiens (Human) OX=9606 GN=NSFL1C PE=1 SV=2	240.36	0	73.696	14	14	0	121	47	-0.33	0.944336	16.29	95	123.8	8.51	4.38	High	High	High	High	High	High	1.37294e+07	1.83227e+07	1.99827e+07	3.37835e+07	3.02849e+07	2.51546e+07	370	40.5	5.1
TRUE	High	FALSE	Master Protein	Q9BR76	CORO1B	Coronin-1B OS=Homo sapiens (Human) OX=9606 GN=CORO1B PE=1 SV=1	239.58	0	65.542	12	12	0	138	36	-0.24	0.944336	9.24	95.8	112.7	0.63	1.52	High	High	High	High	High	High	1.65319e+07	2.42113e+07	2.22509e+07	3.79036e+07	3.14452e+07	2.86947e+07	489	54.2	5.88
TRUE	High	FALSE	Master Protein	Q14019	COTL1	Coactosin-like protein OS=Homo sapiens (Human) OX=9606 GN=COTL1 PE=1 SV=3	239.44	0	55.318	9	9	0	150	71	-0.27	0.944336	19.99	95.1	117.3	10.06	8.15	High	High	High	High	High	High	4.65697e+07	5.93621e+07	6.68252e+07	1.0844e+08	9.51129e+07	7.37591e+07	142	15.9	5.67
FALSE	High	FALSE	Master Protein	Q9Y4P3	TBL2	Transducin beta-like protein 2 OS=Homo sapiens (Human) OX=9606 GN=TBL2 PE=1 SV=1	239.33	0	88.869	16	16	0	127	47	0.13	0.971466	18.62	96	86.9	6.38	4.97	High	High	High	High	High	High	15729713	2.54336e+07	2.35004e+07	2.87709e+07	2.56264e+07	2.45786e+07	447	49.8	9.44
TRUE	High	FALSE	Master Protein	O75821	EIF3G	Eukaryotic translation initiation factor 3 subunit G OS=Homo sapiens (Human) OX=9606 GN=EIF3G PE=1 SV=2	238.98	0	67.116	13	13	0	133	47	-0.16	0.944336	17.2	99.3	112.2	8.38	0.75	High	High	High	High	High	High	2.55266e+07	3.50571e+07	3.79397e+07	5.39226e+07	4.64795e+07	4.23651e+07	320	35.6	6.13
FALSE	High	FALSE	Master Protein	Q5JTV8	TOR1AIP1	Torsin-1A-interacting protein 1 OS=Homo sapiens (Human) OX=9606 GN=TOR1AIP1 PE=1 SV=2	238.44	0	89.285	15	14	1	129	37	0.25	0.944336	15.83	102.4	87.5	4.69	1.05	High	High	High	High	High	High	2.50864e+07	3.98794e+07	3.48627e+07	4.21984e+07	3.55572e+07	3.28996e+07	583	66.2	8.18
TRUE	High	FALSE	Master Protein	O00303	EIF3F	Eukaryotic translation initiation factor 3 subunit F OS=Homo sapiens (Human) OX=9606 GN=EIF3F PE=1 SV=1	237.92	0	65.273	11	11	0	124	43	-0.27	0.944336	13.13	98	110.2	7.06	5.43	High	High	High	High	High	High	2.92285e+07	3.71959e+07	3.86016e+07	6.73393e+07	5.23066e+07	4.76263e+07	357	37.5	5.45
FALSE	High	FALSE	Master Protein	Q8TC12	RDH11	Retinol dehydrogenase 11 OS=Homo sapiens (Human) OX=9606 GN=RDH11 PE=1 SV=2	237.02	0	63.908	11	11	0	123	52	0.15	0.963233	13.19	100.4	91.4	2.8	11.13	High	High	High	High	High	High	2.0441e+07	3.11998e+07	2.84321e+07	3.02751e+07	3.17982e+07	2.83867e+07	318	35.4	8.82
FALSE	High	FALSE	Master Protein	Q9UJS0	SLC25A13	Calcium-binding mitochondrial carrier protein Aralar2 OS=Homo sapiens (Human) OX=9606 GN=SLC25A13 PE=1 SV=2	236.9	0	115.948	22	17	5	152	47	0.3	0.944336	15.03	103.8	84.3	5.03	3.3	High	High	High	High	High	High	2.30958e+07	3.51846e+07	34022304	3.65362e+07	3.32598e+07	2.881e+07	675	74.1	8.62
TRUE	High	FALSE	Master Protein	O14744	PRMT5	Protein arginine N-methyltransferase 5 OS=Homo sapiens (Human) OX=9606 GN=PRMT5 PE=1 SV=4	236.6	0	101.047	20	20	0	154	45	-0.07	0.946088	18.99	105.8	113.9	5.39	8.74	High	High	High	High	High	High	2.546e+07	3.33847e+07	3.36072e+07	5.40482e+07	4.38082e+07	3.51766e+07	637	72.6	6.29
FALSE	High	FALSE	Master Protein	P29966	MARCKS	Myristoylated alanine-rich C-kinase substrate OS=Homo sapiens (Human) OX=9606 GN=MARCKS PE=1 SV=4	236.48	0	75.614	10	10	0	90	47	-0.08	0.944336	20.03	99.4	97.4	10.52	2.01	High	High	High	High	High	High	1.45615e+07	2.56856e+07	2.31567e+07	3.218e+07	2.68721e+07	2.53508e+07	332	31.5	4.45
TRUE	High	FALSE	Master Protein	Q15691	MAPRE1	Microtubule-associated protein RP/EB family member 1 OS=Homo sapiens (Human) OX=9606 GN=MAPRE1 PE=1 SV=3	236.34	0	73.105	11	11	0	126	52	-0.04	0.971466	12.1	107.7	113.7	4.34	4.31	High	High	High	High	High	High	2.89687e+07	4.00588e+07	4.02016e+07	5.772e+07	4.94399e+07	4.14831e+07	268	30	5.14
FALSE	High	FALSE	Master Protein	Q9H9J2	MRPL44	39S ribosomal protein L44, mitochondrial OS=Homo sapiens (Human) OX=9606 GN=MRPL44 PE=1 SV=1	236.06	0	83.199	12	12	0	137	45	0.28	0.944336	12.16	105.3	85.6	7.22	4.5	High	High	High	High	High	High	1.94141e+07	2.55602e+07	2.24872e+07	2.70901e+07	2.25893e+07	2.23201e+07	332	37.5	8.4
FALSE	High	FALSE	Master Protein	P30405	PPIF	Peptidyl-prolyl cis-trans isomerase F, mitochondrial OS=Homo sapiens (Human) OX=9606 GN=PPIF PE=1 SV=1	235.62	0	62.296	10	9	1	101	61	0.33	0.944336	11.16	105.3	82.2	5.14	1.3	High	High	High	High	High	High	4.67678e+07	6.54967e+07	5.62778e+07	6.67093e+07	5.57904e+07	5.17815e+07	207	22	9.38
FALSE	High	FALSE	Master Protein	P54709	ATP1B3	Sodium/potassium-transporting ATPase subunit beta-3 OS=Homo sapiens (Human) OX=9606 GN=ATP1B3 PE=1 SV=1	235.1	0	62.713	10	10	0	145	47	0.31	0.944336	11.38	120.3	65	5.19	3.19	High	High	High	High	High	High	5.92911e+07	8.76165e+07	7.2974e+07	6.05062e+07	5.10643e+07	4.91327e+07	279	31.5	8.35
TRUE	High	FALSE	Master Protein	Q15050	RRS1	Ribosome biogenesis regulatory protein homolog OS=Homo sapiens (Human) OX=9606 GN=RRS1 PE=1 SV=2	234.8	0	82.652	15	15	0	108	47	-0.18	0.944336	19.98	87.7	93.9	5.16	8.66	High	High	High	High	High	High	1.69275e+07	2.70606e+07	2.43837e+07	36474569	3.1611e+07	3.29141e+07	365	41.2	10.7
FALSE	High	FALSE	Master Protein	P35250	RFC2	Replication factor C subunit 2 OS=Homo sapiens (Human) OX=9606 GN=RFC2 PE=1 SV=3	234.71	0	74.802	13	13	0	132	42	0.05	0.992863	13.09	103.9	103.4	4.2	3.84	High	High	High	High	High	High	1.6864e+07	2.35572e+07	2.06559e+07	3.08974e+07	2.45538e+07	2.36536e+07	354	39.1	6.44
TRUE	High	FALSE	Master Protein	Q92597	NDRG1	Protein NDRG1 OS=Homo sapiens (Human) OX=9606 GN=NDRG1 PE=1 SV=1	234.49	0	74.574	9	9	0	109	47	-0.05	0.944336	21.69	105.7	104.1	10.78	6.34	High	High	High	High	High	High	1.34438e+07	1.65413e+07	1.88038e+07	2.49867e+07	2.19997e+07	1.76219e+07	394	42.8	5.82
FALSE	High	FALSE	Master Protein	Q92552	MRPS27	28S ribosomal protein S27, mitochondrial OS=Homo sapiens (Human) OX=9606 GN=MRPS27 PE=1 SV=3	234.42	0	74.154	15	15	0	171	45	0.23	0.944336	16.55	102.2	87.8	5.26	7.34	High	High	High	High	High	High	2.23871e+07	3.52788e+07	2.95457e+07	3.63229e+07	2.92829e+07	3.06757e+07	414	47.6	6.18
FALSE	High	FALSE	Master Protein	Q00059	TFAM	Transcription factor A, mitochondrial OS=Homo sapiens (Human) OX=9606 GN=TFAM PE=1 SV=1	234.17	0	41.123	11	11	0	104	33	0.35	0.944336	15.99	96.8	82.4	4.31	4.44	High	High	High	High	High	High	2.96528e+07	4.6754e+07	4.0865e+07	4.93033e+07	4.16088e+07	4.09019e+07	246	29.1	9.72
FALSE	High	FALSE	Master Protein	Q14676	MDC1	Mediator of DNA damage checkpoint protein 1 OS=Homo sapiens (Human) OX=9606 GN=MDC1 PE=1 SV=3	233.87	0	146.429	29	29	0	141	27	0.09	0.996216	17.49	94.3	87.3	5.26	5.42	High	High	High	High	High	High	1.88905e+07	2.93205e+07	2.43614e+07	3.12881e+07	2.81781e+07	2.69879e+07	2089	226.5	5.47
FALSE	High	FALSE	Master Protein	O60313	OPA1	Dynamin-like 120 kDa protein, mitochondrial OS=Homo sapiens (Human) OX=9606 GN=OPA1 PE=1 SV=3	233.7	0	105.354	24	24	0	171	31	0.14	0.965302	18.07	101.7	86.8	3.95	7.32	High	High	High	High	High	High	1.65309e+07	2.5859e+07	2.26218e+07	2.73798e+07	2.28553e+07	2.36928e+07	960	111.6	7.87
FALSE	High	FALSE	Master Protein	P49790	NUP153	Nuclear pore complex protein Nup153 OS=Homo sapiens (Human) OX=9606 GN=NUP153 PE=1 SV=2	233.45	0	107.559	23	23	0	178	24	0.25	0.944336	17.64	92	85.5	12.97	8.28	High	High	High	High	High	High	1.9064e+07	3.30289e+07	2.37925e+07	3.09185e+07	2.85545e+07	2.82329e+07	1475	153.8	8.73
TRUE	High	FALSE	Master Protein	P11766	ADH5	Alcohol dehydrogenase class-3 OS=Homo sapiens (Human) OX=9606 GN=ADH5 PE=1 SV=4	232.63	0	72.085	9	9	0	145	39	-0.21	0.944336	18.03	108.7	130.3	8.86	13.47	High	High	High	High	High	High	2.60601e+07	3.18912e+07	3.38995e+07	5.77026e+07	4.91745e+07	3.49589e+07	374	39.7	7.49
TRUE	High	FALSE	Master Protein	Q9BTT0	ANP32E	Acidic leucine-rich nuclear phosphoprotein 32 family member E OS=Homo sapiens (Human) OX=9606 GN=ANP32E PE=1 SV=1	232.59	0	78.837	8	8	0	93	43	-0.23	0.944336	15.64	98.6	139.7	19.16	17.98	High	High	High	High	High	High	2.30284e+07	2.70948e+07	3.67191e+07	6.43329e+07	5.25706e+07	3.50859e+07	268	30.7	3.85
TRUE	High	FALSE	Master Protein	Q9H3U1	UNC45A	Protein unc-45 homolog A OS=Homo sapiens (Human) OX=9606 GN=UNC45A PE=1 SV=1	232.52	0	125.777	24	24	0	152	35	-0.19	0.944336	15.41	112.5	124.7	7.62	7.11	High	High	High	High	High	High	1.48647e+07	2.31634e+07	2.30579e+07	3.66817e+07	2.85961e+07	2.47206e+07	944	103	6.07
TRUE	High	FALSE	Master Protein	Q9UBE0	SAE1	SUMO-activating enzyme subunit 1 OS=Homo sapiens (Human) OX=9606 GN=SAE1 PE=1 SV=1	232.18	0	85.43	13	13	0	118	53	-0.14	0.944336	18.73	99.9	116.3	7.33	7.86	High	High	High	High	High	High	2.29683e+07	3.11464e+07	3.31578e+07	5.04558e+07	4.33065e+07	3.40562e+07	346	38.4	5.3
FALSE	High	FALSE	Master Protein	Q08257	CRYZ	Quinone oxidoreductase OS=Homo sapiens (Human) OX=9606 GN=CRYZ PE=1 SV=1	231.9	0	64.101	13	13	0	122	55	0.01	0.967668	14.12	100.7	104.1	1.93	3.03	High	High	High	High	High	High	1.497e+07	2.13584e+07	2.04168e+07	3.04835e+07	24559590	2.26192e+07	329	35.2	8.44
FALSE	High	FALSE	Master Protein	Q53GS9	USP39	U4/U6.U5 tri-snRNP-associated protein 2 OS=Homo sapiens (Human) OX=9606 GN=USP39 PE=1 SV=2	231.73	0	77.533	15	15	0	131	35	0.29	0.944336	20.69	107.9	92.4	4.51	5.03	High	High	High	High	High	High	2.54057e+07	3.85873e+07	3.24487e+07	4.10574e+07	3.33783e+07	3.34501e+07	565	65.3	8.91
TRUE	High	FALSE	Master Protein	Q15397	KIAA0020; PUM3	Pumilio homolog 3 OS=Homo sapiens (Human) OX=9606 GN=PUM3 PE=1 SV=3	231.57	0	112.236	17	17	0	114	41	-1.33	1.85325e-05	24.88	43.6	131.3	4.85	2.81	High	High	High	High	High	High	6.82131e+06	9.22457e+06	9.33421e+06	3.75823e+07	3.31247e+07	30767753	648	73.5	9.64
FALSE	High	FALSE	Master Protein	O96005	CLPTM1	Cleft lip and palate transmembrane protein 1 OS=Homo sapiens (Human) OX=9606 GN=CLPTM1 PE=1 SV=1	231.38	0	86.603	13	13	0	134	28	0.24	0.944336	18.41	88.3	79.7	26.18	20.42	High	High	High	High	High	High	1.28166e+07	2.8953e+07	1.76785e+07	22610130	1.89981e+07	2.43135e+07	669	76	6.3
TRUE	High	FALSE	Master Protein	P62753	RPS6	40S ribosomal protein S6 OS=Homo sapiens (Human) OX=9606 GN=RPS6 PE=1 SV=1	231.34	0	43.743	6	6	0	94	30	-0.56	0.944336	15.55	85.5	124.3	8.17	8.51	High	High	High	High	High	High	46572332	6.11675e+07	6.63009e+07	1.22759e+08	1.23125e+08	9.88793e+07	249	28.7	10.84
FALSE	High	FALSE	Master Protein	Q9NTJ5	SACM1L	Phosphatidylinositide phosphatase SAC1 OS=Homo sapiens (Human) OX=9606 GN=SACM1L PE=1 SV=2	231.21	0	99.337	23	23	0	165	49	0.28	0.944336	17.22	105.6	86.5	5.44	5.31	High	High	High	High	High	High	2.0139e+07	3.08612e+07	2.54709e+07	31116995	2.57545e+07	25864468	587	66.9	7.12
TRUE	High	FALSE	Master Protein	P35249	RFC4	Replication factor C subunit 4 OS=Homo sapiens (Human) OX=9606 GN=RFC4 PE=1 SV=2	231.01	0	80.62	15	15	0	137	60	0.11	0.976893	14.09	109.9	102.4	3.22	1.85	High	High	High	High	High	High	2.11853e+07	2.87834e+07	2.71267e+07	3.56101e+07	3.14855e+07	27737916	363	39.7	8.02
TRUE	High	FALSE	Master Protein	P54578	USP14	Ubiquitin carboxyl-terminal hydrolase 14 OS=Homo sapiens (Human) OX=9606 GN=USP14 PE=1 SV=3	230.63	0	86.996	17	17	0	153	52	-0.15	0.944336	17.98	99.3	114.9	4.52	6.23	High	High	High	High	High	High	2.01433e+07	2.71776e+07	2.72488e+07	4.41667e+07	3.75759e+07	3.05679e+07	494	56	5.3
FALSE	High	FALSE	Master Protein	Q9UGP8	SEC63	Translocation protein SEC63 homolog OS=Homo sapiens (Human) OX=9606 GN=SEC63 PE=1 SV=2	230.56	0	82.734	18	18	0	137	32	0.05	0.982717	18.82	89.7	85.5	10.44	7.72	High	High	High	High	High	High	1.68854e+07	2.0117e+07	1.93413e+07	2.50728e+07	2.23133e+07	22493047	760	87.9	5.31
FALSE	High	FALSE	Master Protein	O14776	TCERG1	Transcription elongation regulator 1 OS=Homo sapiens (Human) OX=9606 GN=TCERG1 PE=1 SV=2	230.48	0	81.216	22	22	0	188	22	0.12	0.974549	16.01	95.1	94.2	13.24	6.33	High	High	High	High	High	High	2.14901e+07	4.02799e+07	31503550	4.16525e+07	37762144	3.65829e+07	1098	123.8	8.65
TRUE	High	FALSE	Master Protein	Q9NVA2	SEPT11	Septin-11 OS=Homo sapiens (Human) OX=9606 GN=SEPTIN11 PE=1 SV=3	230.43	0	74.901	15	11	4	146	44	-0.2	0.944336	15.72	100.1	115.8	4.58	2.99	High	High	High	High	High	High	2.17552e+07	3.21711e+07	3.16134e+07	4.85275e+07	4.20513e+07	3.59663e+07	429	49.4	6.81
FALSE	High	FALSE	Master Protein	P82650	MRPS22	28S ribosomal protein S22, mitochondrial OS=Homo sapiens (Human) OX=9606 GN=MRPS22 PE=1 SV=1	230.39	0	79.922	16	16	0	139	47	0.21	0.944336	17.38	103.3	89.6	4.02	4.61	High	High	High	High	High	High	2.82841e+07	4.14486e+07	3.53542e+07	4.86895e+07	3.79263e+07	3.5865e+07	360	41.3	7.9
TRUE	High	FALSE	Master Protein	Q9UKK9	NUDT5	ADP-sugar pyrophosphatase OS=Homo sapiens (Human) OX=9606 GN=NUDT5 PE=1 SV=1	229.74	0	56.603	9	9	0	101	53	-0.2	0.944336	14.76	102.3	119.9	7.14	5.81	High	High	High	High	High	High	2.20374e+07	2.76991e+07	2.70059e+07	4.63657e+07	38324666	3.20163e+07	219	24.3	4.94
FALSE	High	FALSE	Master Protein	Q7Z434	MAVS	Mitochondrial antiviral-signaling protein OS=Homo sapiens (Human) OX=9606 GN=MAVS PE=1 SV=2	229.53	0	89.056	13	13	0	111	55	0.16	0.959299	18.32	100.2	88	7.27	7.93	High	High	High	High	High	High	1.16717e+07	1.95258e+07	1.71038e+07	2.09511e+07	1.81758e+07	1.86852e+07	540	56.5	5.52
TRUE	High	FALSE	Master Protein	O14579	COPE	Coatomer subunit epsilon OS=Homo sapiens (Human) OX=9606 GN=COPE PE=1 SV=3	229.4	0	84.262	9	9	0	119	46	-0.34	0.944336	17.58	92.9	119.2	16.99	5.94	High	High	High	High	High	High	1.45766e+07	1.4951e+07	1.69452e+07	3.30662e+07	2.63065e+07	2.27586e+07	308	34.5	5.12
TRUE	High	FALSE	Master Protein	O00487	PSMD14	26S proteasome non-ATPase regulatory subunit 14 OS=Homo sapiens (Human) OX=9606 GN=PSMD14 PE=1 SV=1	229.23	0	71.001	11	11	0	132	53	-0.01	0.965288	13.29	91.1	100	8.5	6.2	High	High	High	High	High	High	2.37919e+07	2.92625e+07	2.82523e+07	45376663	37512913	3.11054e+07	310	34.6	6.52
FALSE	High	FALSE	Master Protein	Q01085	TIAL1	Nucleolysin TIAR OS=Homo sapiens (Human) OX=9606 GN=TIAL1 PE=1 SV=1	229.16	0	80.031	12	10	2	117	49	0.3	0.944336	15.28	104.8	92.8	10.22	4.77	High	High	High	High	High	High	2.44046e+07	4.31969e+07	3.51855e+07	4.06255e+07	3.76971e+07	3.42186e+07	375	41.6	7.74
TRUE	High	FALSE	Master Protein	E9PAV3	NACA	Nascent polypeptide-associated complex subunit alpha, muscle-specific form OS=Homo sapiens (Human) OX=9606 GN=NACA PE=1 SV=1	228.43	0	42.44	4	3	1	87	3	-0.53	0.944336	13.2	90.7	127.8	11.1	2.96	High	High	High	High	High	High	3.12944e+07	3.7791e+07	4.30025e+07	8.04991e+07	72938339	64399575	2078	205.3	9.58
FALSE	High	FALSE	Master Protein	P43897	TSFM	Elongation factor Ts, mitochondrial OS=Homo sapiens (Human) OX=9606 GN=TSFM PE=1 SV=2	228.16	0	76.318	14	14	0	124	57	0.31	0.944336	17.55	101.1	85.3	4.69	10.8	High	High	High	High	High	High	3.16002e+07	4.51784e+07	4.52898e+07	4.52536e+07	4.29716e+07	4.34756e+07	325	35.4	8.38
TRUE	High	FALSE	Master Protein	P26196	DDX6	Probable ATP-dependent RNA helicase DDX6 OS=Homo sapiens (Human) OX=9606 GN=DDX6 PE=1 SV=2	228.09	0	82.042	15	15	0	145	44	-0.26	0.944336	16.7	91.8	110.8	4.35	4.1	High	High	High	High	High	High	2.78168e+07	3.98065e+07	3.96643e+07	6.52294e+07	5.41144e+07	4.65464e+07	483	54.4	8.66
FALSE	High	FALSE	Master Protein	P84090	ERH	Enhancer of rudimentary homolog OS=Homo sapiens (Human) OX=9606 GN=ERH PE=1 SV=1	228.01	0	31.381	5	5	0	108	43	0.13	0.944336	15.4	105.1	91.2	7.1	6.19	High	High	High	High	High	High	62772957	1.04704e+08	8.92992e+07	1.07767e+08	9.38348e+07	9.3489e+07	104	12.3	5.92
TRUE	High	FALSE	Master Protein	Q9P287	BCCIP	BRCA2 and CDKN1A-interacting protein OS=Homo sapiens (Human) OX=9606 GN=BCCIP PE=1 SV=1	227.98	0	71.773	13	13	0	118	59	-0.12	0.944336	21.27	96	117.5	9.66	12.54	High	High	High	High	High	High	2.07677e+07	2.55729e+07	2.34681e+07	4.0792e+07	3.63412e+07	2.58239e+07	314	36	4.61
FALSE	High	FALSE	Master Protein	Q96EE3	SEH1L	Nucleoporin SEH1 OS=Homo sapiens (Human) OX=9606 GN=SEH1L PE=1 SV=3	227.62	0	79.426	11	11	0	101	48	0.16	0.959442	11.95	102.1	88.8	3.21	3.7	High	High	High	High	High	High	1.30279e+07	1.92027e+07	1.65927e+07	2.13687e+07	1.76696e+07	1.72377e+07	360	39.6	8.09
FALSE	High	FALSE	Master Protein	P18859	ATP5J	ATP synthase-coupling factor 6, mitochondrial OS=Homo sapiens (Human) OX=9606 GN=ATP5PF PE=1 SV=1	227.6	0	60.762	7	7	0	82	56	0.34	0.944336	13.06	104.9	83.4	8.69	5.55	High	High	High	High	High	High	4.20416e+07	6.81425e+07	5.29859e+07	6.20229e+07	5.38854e+07	5.31753e+07	108	12.6	9.52
FALSE	High	FALSE	Master Protein	Q9Y394	DHRS7	Dehydrogenase/reductase SDR family member 7 OS=Homo sapiens (Human) OX=9606 GN=DHRS7 PE=1 SV=1	227.31	0	72.117	9	9	0	100	36	0.31	0.944336	13.74	112.1	85.1	5.42	3.51	High	High	High	High	High	High	13920821	1.9934e+07	1.67724e+07	1.96144e+07	1.68455e+07	1.6165e+07	339	38.3	8.32
FALSE	High	FALSE	Master Protein	Q9NX40	OCIAD1	OCIA domain-containing protein 1 OS=Homo sapiens (Human) OX=9606 GN=OCIAD1 PE=1 SV=1	227.16	0	53.505	10	10	0	115	39	0.31	0.944336	15.11	95.8	81	7.26	1.98	High	High	High	High	High	High	2.83003e+07	3.72693e+07	3.27414e+07	4.09986e+07	3.51232e+07	3.28794e+07	245	27.6	7.49
FALSE	High	FALSE	Master Protein	O75964	ATP5L	ATP synthase subunit g, mitochondrial OS=Homo sapiens (Human) OX=9606 GN=ATP5MG PE=1 SV=3	227	0	28.064	5	5	0	121	48	0.17	0.944336	26.11	108.7	82.2	13	8.3	High	High	High	High	High	High	2.48441e+07	4.31325e+07	4.29317e+07	4.25069e+07	3.63049e+07	3.7871e+07	103	11.4	9.64
FALSE	High	FALSE	Master Protein	Q9P0J0	NDUFA13	NADH dehydrogenase [ubiquinone] 1 alpha subcomplex subunit 13 OS=Homo sapiens (Human) OX=9606 GN=NDUFA13 PE=1 SV=3	226.81	0	40.033	7	7	0	115	51	0.28	0.944336	17.08	106.6	87.2	4.16	7.55	High	High	High	High	High	High	2.01834e+07	3.06443e+07	2.596e+07	3.11536e+07	2.55877e+07	2.67803e+07	144	16.7	8.43
FALSE	High	FALSE	Master Protein	Q9UBM7	DHCR7	7-dehydrocholesterol reductase OS=Homo sapiens (Human) OX=9606 GN=DHCR7 PE=1 SV=1	226.38	0	41.382	8	8	0	120	18	0.24	0.944336	16.65	110.4	88.3	7.77	7.59	High	High	High	High	High	High	2.57835e+07	4.32341e+07	3.8957e+07	41345681	3.76747e+07	3.72047e+07	475	54.5	8.7
TRUE	High	FALSE	Master Protein	P19623	SRM	Spermidine synthase OS=Homo sapiens (Human) OX=9606 GN=SRM PE=1 SV=1	226.31	0	61.069	10	10	0	104	50	-0.26	0.944336	18.28	98.4	111.5	13.79	4.92	High	High	High	High	High	High	1.21964e+07	1.34956e+07	1.54992e+07	2.48957e+07	2.27508e+07	1.87582e+07	302	33.8	5.49
FALSE	High	FALSE	Master Protein	Q9NX63	CHCHD3	MICOS complex subunit MIC19 OS=Homo sapiens (Human) OX=9606 GN=CHCHD3 PE=1 SV=1	226.16	0	60.495	11	11	0	144	45	0.32	0.944336	20.33	104.9	79.3	6.98	9.18	High	High	High	High	High	High	3.30914e+07	5.21489e+07	4.18299e+07	4.72056e+07	3.76073e+07	4.08219e+07	227	26.1	8.28
TRUE	High	FALSE	Master Protein	Q6NXG1	ESRP1	Epithelial splicing regulatory protein 1 OS=Homo sapiens (Human) OX=9606 GN=ESRP1 PE=1 SV=2	225.2	0	116.63	17	15	2	119	43	-0.71	0.180759	21.93	69.9	114.3	8.79	7.92	High	High	High	High	High	High	1.3434e+07	1.64967e+07	1.75757e+07	4.29976e+07	3.47609e+07	2.84157e+07	681	75.5	6.68
TRUE	High	FALSE	Master Protein	P00492	HPRT1	Hypoxanthine-guanine phosphoribosyltransferase OS=Homo sapiens (Human) OX=9606 GN=HPRT1 PE=1 SV=2	224.25	0	62.425	11	11	0	116	70	-0.34	0.944336	17.5	99.5	120.1	9.47	8.16	High	High	High	High	High	High	1.54095e+07	1.90568e+07	2.095e+07	3.8266e+07	2.99718e+07	2.51671e+07	218	24.6	6.68
TRUE	High	FALSE	Master Protein	Q8WWM7	ATXN2L	Ataxin-2-like protein OS=Homo sapiens (Human) OX=9606 GN=ATXN2L PE=1 SV=2	224.14	0	74.112	17	17	0	162	22	-0.2	0.944336	13.34	88.9	103.8	4.65	3.98	High	High	High	High	High	High	1.58005e+07	2.42413e+07	2.30874e+07	3.68839e+07	3.23752e+07	2.71171e+07	1075	113.3	8.59
TRUE	High	FALSE	Master Protein	Q9BWD1	ACAT2	Acetyl-CoA acetyltransferase, cytosolic OS=Homo sapiens (Human) OX=9606 GN=ACAT2 PE=1 SV=2	223.98	0	93.198	11	11	0	85	56	-0.24	0.944336	19.15	107.6	120.6	0.4	6	High	High	High	High	High	High	1.17144e+07	1.70049e+07	1.55227e+07	2.74216e+07	2.11212e+07	1.91821e+07	397	41.3	6.92
TRUE	High	FALSE	Master Protein	O75436	VPS26A	Vacuolar protein sorting-associated protein 26A OS=Homo sapiens (Human) OX=9606 GN=VPS26A PE=1 SV=2	223.68	0	76.134	13	13	0	117	54	-0.23	0.944336	10.12	107	117.3	6.94	4.55	High	High	High	High	High	High	1.96778e+07	26657530	2.28073e+07	3.94242e+07	3.25377e+07	2.78712e+07	327	38.1	6.57
FALSE	High	FALSE	Master Protein	P48556	PSMD8	26S proteasome non-ATPase regulatory subunit 8 OS=Homo sapiens (Human) OX=9606 GN=PSMD8 PE=1 SV=2	223.36	0	47.221	12	12	0	137	40	0.01	0.971902	16.74	103	105.4	13.12	9.89	High	High	High	High	High	High	2.13022e+07	3.77043e+07	2.74078e+07	41150743	40622876	3.06335e+07	350	39.6	9.7
TRUE	High	FALSE	Master Protein	Q9NUQ9	FAM49B	CYFIP-related Rac1 interactor B OS=Homo sapiens (Human) OX=9606 GN=CYRIB PE=1 SV=1	223.33	0	85.462	12	12	0	135	49	-0.25	0.944336	17.09	98.3	126.7	15.35	9.69	High	High	High	High	High	High	1.87677e+07	1.99436e+07	2.16126e+07	4.3175e+07	3.37201e+07	2.75074e+07	324	36.7	6.06
TRUE	High	FALSE	Master Protein	Q16181	SEPT7	Septin-7 OS=Homo sapiens (Human) OX=9606 GN=SEPTIN7 PE=1 SV=2	223.16	0	87.062	12	12	0	123	40	-0.23	0.944336	17.59	100.6	115.7	5.5	5.34	High	High	High	High	High	High	1.82544e+07	2.44393e+07	2.50445e+07	4.28854e+07	3.38279e+07	3.00374e+07	437	50.6	8.63
TRUE	High	FALSE	Master Protein	Q06203	PPAT	Amidophosphoribosyltransferase OS=Homo sapiens (Human) OX=9606 GN=PPAT PE=1 SV=1	223.15	0	68.534	13	13	0	122	36	-0.18	0.944336	14.39	98.3	108.9	6.05	4.53	High	High	High	High	High	High	1.52177e+07	1.95165e+07	1.90918e+07	3.06135e+07	2.55926e+07	2.17044e+07	517	57.4	6.76
FALSE	High	FALSE	Master Protein	P67870	CSNK2B	Casein kinase II subunit beta OS=Homo sapiens (Human) OX=9606 GN=CSNK2B PE=1 SV=1	222.29	0	61.018	9	9	0	137	49	0.19	0.944336	12.25	101.5	89.7	4.31	3.11	High	High	High	High	High	High	2.75577e+07	4.33465e+07	3.75745e+07	4.70499e+07	4.22884e+07	3.62573e+07	215	24.9	5.55
TRUE	High	FALSE	Master Protein	P20073	ANXA7	Annexin A7 OS=Homo sapiens (Human) OX=9606 GN=ANXA7 PE=1 SV=3	222.12	0	69.127	14	14	0	139	33	-0.39	0.944336	15.33	91.9	122.8	7.45	5.95	High	High	High	High	High	High	1.7096e+07	2.26247e+07	2.41651e+07	4.36703e+07	3.68211e+07	3.02592e+07	488	52.7	5.68
FALSE	High	FALSE	Master Protein	O75531	BANF1	Barrier-to-autointegration factor OS=Homo sapiens (Human) OX=9606 GN=BANF1 PE=1 SV=1	221.45	0	44.904	5	5	0	112	51	0	0.999899	25.97	106	106.2	4.22	2.89	High	High	High	High	High	High	4.27943e+07	57616761	5.71648e+07	8.08521e+07	7.23945e+07	6.22927e+07	89	10.1	6.09
TRUE	High	FALSE	Master Protein	Q9BSC4	NOL10	Nucleolar protein 10 OS=Homo sapiens (Human) OX=9606 GN=NOL10 PE=1 SV=1	221.42	0	103.079	20	20	0	138	44	-0.1	0.944336	14.83	88.4	95.1	3.7	5.08	High	High	High	High	High	High	1.51489e+07	2.04215e+07	1.91718e+07	2.77963e+07	2.49605e+07	2.38143e+07	688	80.3	8.46
FALSE	High	FALSE	Master Protein	Q5XKE5	KRT79	Keratin, type II cytoskeletal 79 OS=Homo sapiens (Human) OX=9606 GN=KRT79 PE=1 SV=2	221.18	0	22.168	6	1	0	134	10	-6.64	7.66333e-16			116.6		6.63	Not Found	Not Found	Not Found	Not Found	High	Peak Found					1.51828e+06	1.51131e+06	535	57.8	7.2
FALSE	High	FALSE	Master Protein	Q9UIJ7	AK3	GTP:AMP phosphotransferase AK3, mitochondrial OS=Homo sapiens (Human) OX=9606 GN=AK3 PE=1 SV=4	220.69	0	67.393	13	13	0	124	67	0.36	0.944336	13.49	104.4	91.1	7.06	5.89	High	High	High	High	High	High	1.97198e+07	3.23213e+07	2.64997e+07	29890653	2.79985e+07	2.58807e+07	227	25.6	9.16
FALSE	High	FALSE	Master Protein	P14854	COX6B1	Cytochrome c oxidase subunit 6B1 OS=Homo sapiens (Human) OX=9606 GN=COX6B1 PE=1 SV=2	220.23	0	44.963	9	9	0	153	76	0.37	0.944336	17.34	95.2	76.7	8.8	4.45	High	High	High	High	High	High	2.71145e+07	4.46913e+07	3.49215e+07	4.13941e+07	32646928	3.19365e+07	86	10.2	7.05
FALSE	High	FALSE	Master Protein	O00422	SAP18	Histone deacetylase complex subunit SAP18 OS=Homo sapiens (Human) OX=9606 GN=SAP18 PE=1 SV=1	220.22	0	63.312	11	11	0	157	65	0.39	0.944336	22.95	108.4	86.2	6.5	3.82	High	High	High	High	High	High	3.43617e+07	5.64172e+07	4.76129e+07	5.12056e+07	4.58005e+07	4.27732e+07	153	17.6	9.35
FALSE	High	FALSE	Master Protein	P40937	RFC5	Replication factor C subunit 5 OS=Homo sapiens (Human) OX=9606 GN=RFC5 PE=1 SV=1	220.1	0	77.901	16	16	0	111	56	0.04	0.982152	14.45	106.4	101.7	4.49	5.79	High	High	High	High	High	High	1.4451e+07	2.25628e+07	2.0886e+07	2.81198e+07	2.61249e+07	2.12292e+07	340	38.5	7.2
FALSE	High	FALSE	Master Protein	Q9UBQ7	GRHPR	Glyoxylate reductase/hydroxypyruvate reductase OS=Homo sapiens (Human) OX=9606 GN=GRHPR PE=1 SV=1	219.95	0	68.559	10	10	0	101	47	0.02	0.9688	15.21	105.9	102.8	3.86	9.74	High	High	High	High	High	High	1.45583e+07	1.95137e+07	1.87899e+07	2.94034e+07	2.20705e+07	1.88682e+07	328	35.6	7.39
FALSE	High	FALSE	Master Protein	Q01650	SLC7A5	Large neutral amino acids transporter small subunit 1 OS=Homo sapiens (Human) OX=9606 GN=SLC7A5 PE=1 SV=2	219.47	0	60.678	8	8	0	103	18	0.17	0.944336	14.19	84.5	76	4.31	2.46	High	High	High	High	High	High	4.43354e+07	6.93782e+07	5.95833e+07	75955450	6.76758e+07	5.87859e+07	507	55	7.72
FALSE	High	FALSE	Master Protein	Q9BXW7	CECR5; HDHD5	Haloacid dehalogenase-like hydrolase domain-containing 5 OS=Homo sapiens (Human) OX=9606 GN=HDHD5 PE=1 SV=1	219.43	0	92.911	12	12	0	111	50	0.25	0.944336	15.08	102.6	86.4	5.06	6.68	High	High	High	High	High	High	2.09811e+07	3.16091e+07	2.62865e+07	33344568	2.7179e+07	2.80723e+07	423	46.3	8.13
FALSE	High	FALSE	Master Protein	P35659	DEK	Protein DEK OS=Homo sapiens (Human) OX=9606 GN=DEK PE=1 SV=1	219.28	0	45.396	10	10	0	107	25	0.27	0.944336	10.85	106.1	92.3	5.05	0.88	High	High	High	High	High	High	3.81761e+07	6.09105e+07	5.22973e+07	6.54273e+07	5.50543e+07	4.98663e+07	375	42.6	8.56
TRUE	High	FALSE	Master Protein	Q9Y6M1	IGF2BP2	Insulin-like growth factor 2 mRNA-binding protein 2 OS=Homo sapiens (Human) OX=9606 GN=IGF2BP2 PE=1 SV=2	219.24	0	83.868	16	14	2	152	34	-0.19	0.944336	12.25	96.3	105.6	6.56	3.61	High	High	High	High	High	High	1.94816e+07	2.589e+07	2.71428e+07	3.93767e+07	3.60902e+07	3.12048e+07	599	66.1	8.46
FALSE	High	FALSE	Master Protein	Q969X6	CIRH1A; UTP4	U3 small nucleolar RNA-associated protein 4 homolog OS=Homo sapiens (Human) OX=9606 GN=UTP4 PE=1 SV=1	218.51	0	97.108	20	20	0	141	43	0.34	0.944336	15.9	99.7	83.2	8.15	5.83	High	High	High	High	High	High	1.74759e+07	2.81396e+07	22108587	2.48857e+07	2.3595e+07	2.13063e+07	686	76.8	8.85
TRUE	High	TRUE	Master Protein	P63279	UBE2I	SUMO-conjugating enzyme UBC9 OS=Homo sapiens (Human) OX=9606 GN=UBE2I PE=1 SV=1	218.33	0	59.869	8	8	0	95	54	-0.1	0.944336	9.38	103.9	110.2	3.15	3.15	High	High	High	High	High	High	2.6004e+07	3.54305e+07	34149390	4.95916e+07	4.51072e+07	3.97213e+07	158	18	8.66
FALSE	High	FALSE	Master Protein	Q99986	VRK1	Serine/threonine-protein kinase VRK1 OS=Homo sapiens (Human) OX=9606 GN=VRK1 PE=1 SV=1	218	0	72.393	11	11	0	108	46	0.01	0.967798	17.24	96.1	95.1	4.18	7.27	High	High	High	High	High	High	1.28828e+07	1.92169e+07	1.62735e+07	2.40648e+07	2.00212e+07	2.07653e+07	396	45.4	8.91
TRUE	High	FALSE	Master Protein	P35237	SERPINB6	Serpin B6 OS=Homo sapiens (Human) OX=9606 GN=SERPINB6 PE=1 SV=3	217.73	0	92.627	17	17	0	123	58	-0.31	0.944336	21.02	104.8	127.1	16.07	7.82	High	High	High	High	High	High	1.73617e+07	1.84838e+07	2.24394e+07	4.05153e+07	3.29362e+07	2.68489e+07	376	42.6	5.27
FALSE	High	FALSE	Master Protein	P22223	CDH3	Cadherin-3 OS=Homo sapiens (Human) OX=9606 GN=CDH3 PE=1 SV=2	217.72	0	85.206	16	15	1	142	30	-0.06	0.944336	17.19	98.1	109	5.28	3.67	High	High	High	High	High	High	1.77112e+07	2.60575e+07	2.16976e+07	3.71355e+07	3.32269e+07	2.80223e+07	829	91.4	4.75
FALSE	High	FALSE	Master Protein	Q8TCJ2	STT3B	Dolichyl-diphosphooligosaccharide--protein glycosyltransferase subunit STT3B OS=Homo sapiens (Human) OX=9606 GN=STT3B PE=1 SV=1	217.67	0	77.515	15	13	0	162	19	0.13	0.967798	13.32	101.4	88.4	3.88	5.84	High	High	High	High	High	High	2.67426e+07	3.89609e+07	3.3395e+07	4.33037e+07	3.75605e+07	3.72821e+07	826	93.6	8.91
TRUE	High	FALSE	Master Protein	Q9UEW8	STK39	STE20/SPS1-related proline-alanine-rich protein kinase OS=Homo sapiens (Human) OX=9606 GN=STK39 PE=1 SV=3	217.49	0	80.002	12	10	2	83	37	-0.26	0.944336	16.9	97.7	124.4	6.78	6.84	High	High	High	High	High	High	1.57418e+07	2.10172e+07	2.21511e+07	3.78505e+07	3.24495e+07	2.60068e+07	545	59.4	6.29
FALSE	High	FALSE	Master Protein	Q9P2R7	SUCLA2	Succinate--CoA ligase [ADP-forming] subunit beta, mitochondrial OS=Homo sapiens (Human) OX=9606 GN=SUCLA2 PE=1 SV=3	217.2	0	71.372	14	14	0	123	41	0.21	0.944336	18.61	100.1	89.8	10.85	4.07	High	High	High	High	High	High	2.67003e+07	4.80845e+07	4.01754e+07	5.10339e+07	4.33649e+07	4.22416e+07	463	50.3	7.42
TRUE	High	FALSE	Master Protein	O00154	ACOT7	Cytosolic acyl coenzyme A thioester hydrolase OS=Homo sapiens (Human) OX=9606 GN=ACOT7 PE=1 SV=3	217.09	0	80.797	13	13	0	115	44	-0.29	0.944336	18.25	104.5	115.6	14.55	7.84	High	High	High	High	High	High	2.84728e+07	3.22066e+07	3.9138e+07	6.60263e+07	5.07527e+07	4.39477e+07	380	41.8	8.54
FALSE	High	FALSE	Master Protein	O00217	NDUFS8	NADH dehydrogenase [ubiquinone] iron-sulfur protein 8, mitochondrial OS=Homo sapiens (Human) OX=9606 GN=NDUFS8 PE=1 SV=1	216.61	0	41.489	6	6	0	91	32	0.3	0.944336	15.75	103.9	87.2	6.65	3.47	High	High	High	High	High	High	1.30763e+07	1.80947e+07	1.52604e+07	1.98678e+07	1.59367e+07	1.53158e+07	210	23.7	6.34
FALSE	High	FALSE	Master Protein	P21127		Cyclin-dependent kinase 11B OS=Homo sapiens (Human) OX=9606 GN=CDK11B PE=1 SV=4	216.59	0	61.191	17	17	0	172	22	0.32	0.944336	12.09	109.4	82.5	3.41	4.41	High	High	High	High	High	High	2.08313e+07	3.0303e+07	2.621e+07	2.96512e+07	2.50439e+07	2.45971e+07	795	92.6	5.54
FALSE	High	FALSE	Master Protein	Q96CW1	AP2M1	AP-2 complex subunit mu OS=Homo sapiens (Human) OX=9606 GN=AP2M1 PE=1 SV=2	216.47	0	78.697	18	18	0	165	47	0.04	0.983921	14.82	100.6	96.5	6.25	6.41	High	High	High	High	High	High	2.23508e+07	3.66742e+07	3.18109e+07	4.15902e+07	3.69309e+07	3.64459e+07	435	49.6	9.54
TRUE	High	FALSE	Master Protein	Q13363	CTBP1	C-terminal-binding protein 1 OS=Homo sapiens (Human) OX=9606 GN=CTBP1 PE=1 SV=2	216.41	0	68.252	11	9	2	111	38	-0.19	0.944336	19.47	96.6	120	8.64	4.87	High	High	High	High	High	High	1.19758e+07	2.04447e+07	1.67035e+07	2.80827e+07	2.64334e+07	2.27658e+07	440	47.5	6.77
FALSE	High	FALSE	Master Protein	Q92797	SYMPK	Symplekin OS=Homo sapiens (Human) OX=9606 GN=SYMPK PE=1 SV=2	216.19	0	134.319	28	28	0	198	33	0.19	0.944336	19.82	106.6	84.6	13.22	7.07	High	High	High	High	High	High	2.55714e+07	3.7115e+07	2.68515e+07	3.83158e+07	3.2547e+07	3.33493e+07	1274	141.1	6.13
TRUE	High	FALSE	Master Protein	Q9UM54	MYO6	Unconventional myosin-VI OS=Homo sapiens (Human) OX=9606 GN=MYO6 PE=1 SV=4	216.03	0	146.09	31	31	0	194	31	-0.16	0.944336	15.7	99.5	111.3	5.48	4.91	High	High	High	High	High	High	2.93834e+07	4.07353e+07	4.17655e+07	6.4242e+07	5.3001e+07	4.51011e+07	1294	149.6	8.53
FALSE	High	FALSE	Master Protein	Q9NP72	RAB18	Ras-related protein Rab-18 OS=Homo sapiens (Human) OX=9606 GN=RAB18 PE=1 SV=1	215.92	0	66.421	11	11	0	104	63	0.05	0.999899	15.65	96.8	101	2.96	3.6	High	High	High	High	High	High	2.57711e+07	3.82119e+07	3.31434e+07	4.79304e+07	4.37746e+07	3.93183e+07	206	23	5.24
TRUE	High	FALSE	Master Protein	Q9H7B2	RPF2	Ribosome production factor 2 homolog OS=Homo sapiens (Human) OX=9606 GN=RPF2 PE=1 SV=2	215.79	0	59.626	10	10	0	117	43	-0.26	0.944336	16.25	82.2	105.3	7.93	16.75	High	High	High	High	High	High	1.44465e+07	2.30258e+07	2.25578e+07	3.04305e+07	3.28147e+07	3.30516e+07	306	35.6	9.99
TRUE	High	FALSE	Master Protein	P25685	DNAJB1	DnaJ homolog subfamily B member 1 OS=Homo sapiens (Human) OX=9606 GN=DNAJB1 PE=1 SV=4	215.72	0	52.635	12	11	1	134	36	-0.16	0.944336	8.23	101.3	113.5	8.07	3.49	High	High	High	High	High	High	1.97015e+07	2.66787e+07	2.88014e+07	4.16447e+07	36061075	3.05721e+07	340	38	8.63
TRUE	High	FALSE	Master Protein	Q9UKD2	MRTO4	mRNA turnover protein 4 homolog OS=Homo sapiens (Human) OX=9606 GN=MRTO4 PE=1 SV=2	215.46	0	66.304	13	13	0	158	62	-0.34	0.944336	15.97	87.8	114.2	3.43	2.32	High	High	High	High	High	High	2.17315e+07	3.31014e+07	3.09231e+07	5.60929e+07	4.63185e+07	4.38958e+07	239	27.5	8.29
FALSE	High	FALSE	Master Protein	Q14694	USP10	Ubiquitin carboxyl-terminal hydrolase 10 OS=Homo sapiens (Human) OX=9606 GN=USP10 PE=1 SV=2	215.05	0	75.754	14	14	0	114	23	-0.17	0.944336	21.17	95.5	110.9	9.99	5.42	High	High	High	High	High	High	1.42339e+07	1.96222e+07	2.18073e+07	2.85572e+07	2.66437e+07	2.44536e+07	798	87.1	5.31
TRUE	High	FALSE	Master Protein	Q92879	CELF1	CUGBP Elav-like family member 1 OS=Homo sapiens (Human) OX=9606 GN=CELF1 PE=1 SV=2	214.99	0	57.449	10	10	0	111	22	-0.06	0.944336	15.85	87.9	102.1	5.56	3.05	High	High	High	High	High	High	1.27312e+07	1.92935e+07	1.58831e+07	2.67774e+07	2.4282e+07	2.15915e+07	486	52	8.46
TRUE	High	FALSE	Master Protein	P78316	NOP14	Nucleolar protein 14 OS=Homo sapiens (Human) OX=9606 GN=NOP14 PE=1 SV=3	214.91	0	79.935	14	14	0	104	23	-0.2	0.944336	13.08	88.5	93.8	4.27	6.22	High	High	High	High	High	High	1.26577e+07	17821716	1.5495e+07	2.38364e+07	2.10441e+07	2.07855e+07	857	97.6	7.58
FALSE	High	FALSE	Master Protein	P28072	PSMB6	Proteasome subunit beta type-6 OS=Homo sapiens (Human) OX=9606 GN=PSMB6 PE=1 SV=4	214.49	0	38.14	7	7	0	98	43	0.07	0.999173	14.03	107.3	104.7	3.95	3.75	High	High	High	High	High	High	2.27044e+07	3.46487e+07	3.26936e+07	4.61116e+07	3.76521e+07	3.31414e+07	239	25.3	4.92
TRUE	High	FALSE	Master Protein	Q9H6R4	NOL6	Nucleolar protein 6 OS=Homo sapiens (Human) OX=9606 GN=NOL6 PE=1 SV=2	214.32	0	88.691	17	17	0	135	22	-0.27	0.944336	18.68	80.6	97.5	9.25	8.1	High	High	High	High	High	High	1.01421e+07	1.74998e+07	1.57124e+07	2.3868e+07	2.38749e+07	2.08423e+07	1146	127.5	7.64
FALSE	High	FALSE	Master Protein	P31937	HIBADH	3-hydroxyisobutyrate dehydrogenase, mitochondrial OS=Homo sapiens (Human) OX=9606 GN=HIBADH PE=1 SV=2	214.22	0	63.294	11	11	0	94	53	0.17	0.956105	14.36	100	90.6	2.99	7.51	High	High	High	High	High	High	1.14225e+07	17490440	1.53873e+07	1.97549e+07	1.60065e+07	1.68006e+07	336	35.3	8.13
TRUE	High	FALSE	Master Protein	Q32MZ4	LRRFIP1	Leucine-rich repeat flightless-interacting protein 1 OS=Homo sapiens (Human) OX=9606 GN=LRRFIP1 PE=1 SV=2	213.56	0	83.813	16	16	0	117	29	-0.26	0.944336	19.07	86.2	100.9	10.13	2.23	High	High	High	High	High	High	11376105	1.95426e+07	1.83143e+07	2.88599e+07	2.54733e+07	2.33161e+07	808	89.2	4.65
FALSE	High	FALSE	Master Protein	Q9H2P0	ADNP	Activity-dependent neuroprotector homeobox protein OS=Homo sapiens (Human) OX=9606 GN=ADNP PE=1 SV=1	213.38	0	107.042	24	24	0	164	29	0.27	0.944336	22.65	101.7	94.5	14	6.64	High	High	High	High	High	High	2.02404e+07	3.80255e+07	2.86718e+07	3.37239e+07	3.22479e+07	2.94656e+07	1102	123.5	7.34
TRUE	High	FALSE	Master Protein	P40429	RPL13A	60S ribosomal protein L13a OS=Homo sapiens (Human) OX=9606 GN=RPL13A PE=1 SV=2	213.3	0	32.26	9	9	0	138	33	-0.55	0.944336	15.05	92.6	135.3	4.12	4.19	High	High	High	High	High	High	4.40273e+07	5.98522e+07	5.9575e+07	1.21433e+08	1.0807e+08	9.00607e+07	203	23.6	10.93
FALSE	High	FALSE	Master Protein	P45973	CBX5	Chromobox protein homolog 5 OS=Homo sapiens (Human) OX=9606 GN=CBX5 PE=1 SV=1	213.12	0	53.25	8	7	0	114	47	0.42	0.944336	13.16	117.2	86.5	3.33	5.82	High	High	High	High	High	High	2.26427e+07	3.34267e+07	3.21711e+07	3.21618e+07	2.55413e+07	2.59966e+07	191	22.2	5.86
TRUE	High	FALSE	Master Protein	Q9H4M9	EHD1	EH domain-containing protein 1 OS=Homo sapiens (Human) OX=9606 GN=EHD1 PE=1 SV=2	213.11	0	93.245	18	16	2	141	54	-0.18	0.944336	13.43	88.7	92.5	5.36	10.3	High	High	High	High	High	High	1.25474e+07	1.9303e+07	1.59672e+07	2.42958e+07	2.10773e+07	2.25403e+07	534	60.6	6.83
FALSE	High	FALSE	Master Protein	P33527	ABCC1	Multidrug resistance-associated protein 1 OS=Homo sapiens (Human) OX=9606 GN=ABCC1 PE=1 SV=3	213.09	0	124.731	28	27	1	161	27	0.09	0.999899	14.39	88.5	87.7	15.2	4.36	High	High	High	High	High	High	1.87775e+07	2.12904e+07	1.92454e+07	2.75162e+07	2.17878e+07	2.13314e+07	1531	171.5	7.11
FALSE	High	FALSE	Master Protein	Q6P1J9	CDC73	Parafibromin OS=Homo sapiens (Human) OX=9606 GN=CDC73 PE=1 SV=1	212.8	0	86.758	19	19	0	149	41	0.24	0.944336	19.31	100.8	93	5.66	8.13	High	High	High	High	High	High	1.71237e+07	2.21613e+07	2.19823e+07	2.87285e+07	2.12522e+07	2.2275e+07	531	60.5	9.61
TRUE	High	FALSE	Master Protein	Q9Y5K5	UCHL5	Ubiquitin carboxyl-terminal hydrolase isozyme L5 OS=Homo sapiens (Human) OX=9606 GN=UCHL5 PE=1 SV=3	212.29	0	70.922	11	11	0	97	49	-0.1	0.944336	17.68	94.6	111.5	4.12	9.82	High	High	High	High	High	High	1.12859e+07	1.69763e+07	1.43843e+07	2.51428e+07	2.14403e+07	1.63149e+07	329	37.6	5.33
FALSE	High	FALSE	Master Protein	P84095	RHOG	Rho-related GTP-binding protein RhoG OS=Homo sapiens (Human) OX=9606 GN=RHOG PE=1 SV=1	211.66	0	55.481	8	7	0	101	54	0.13	0.973871	12.18	105.5	90.8	2.05	6.68	High	High	High	High	High	High	1.27188e+07	1.87836e+07	1.6587e+07	2.06514e+07	1.77688e+07	1.42595e+07	191	21.3	8.12
TRUE	High	FALSE	Master Protein	P33316	DUT	Deoxyuridine 5'-triphosphate nucleotidohydrolase, mitochondrial OS=Homo sapiens (Human) OX=9606 GN=DUT PE=1 SV=4	211.63	0	42.242	6	6	0	78	31	-0.01	0.953291	9.93	109.3	113.6	7.46	2.78	High	High	High	High	High	High	1.2794e+07	1.7861e+07	1.89345e+07	2.50959e+07	2.19598e+07	1.8827e+07	252	26.5	9.36
FALSE	High	FALSE	Master Protein	O95758	PTBP3	Polypyrimidine tract-binding protein 3 OS=Homo sapiens (Human) OX=9606 GN=PTBP3 PE=1 SV=2	211.55	0	50.328	9	6	0	123	26	0.1	0.999899	14.08	97.8	93.3	3.15	4.15	High	High	High	High	High	High	6.4931e+06	8.83825e+06	8.29948e+06	1.05716e+07	9.78729e+06	8.68739e+06	552	59.7	9.04
FALSE	High	FALSE	Master Protein	Q96DV4	MRPL38	39S ribosomal protein L38, mitochondrial OS=Homo sapiens (Human) OX=9606 GN=MRPL38 PE=1 SV=2	211.5	0	61.691	12	12	0	102	40	0.18	0.946088	13.84	103.8	87.4	3.81	4.74	High	High	High	High	High	High	14011277	2.0792e+07	1.77447e+07	2.22536e+07	1.90199e+07	1.86858e+07	380	44.6	7.53
FALSE	High	FALSE	Master Protein	P20339	RAB5A	Ras-related protein Rab-5A OS=Homo sapiens (Human) OX=9606 GN=RAB5A PE=1 SV=2	211.34	0	59.412	8	5	0	95	55	0.1	0.999899	10.87	97.2	93.2	6.81	10.56	High	High	High	High	High	High	7.17345e+06	9.57026e+06	8.35415e+06	1.38965e+07	1.02129e+07	8.82206e+06	215	23.6	8.15
FALSE	High	FALSE	Master Protein	Q08170	SRSF4	Serine/arginine-rich splicing factor 4 OS=Homo sapiens (Human) OX=9606 GN=SRSF4 PE=1 SV=2	211.25	0	36.435	8	3	0	103	17	0.15	0.961836	27.26	102.3	114.8	21.02	3.04	Peak Found	High	High	High	Peak Found	High	1.79333e+07	3.11914e+07	3.62348e+07	4.56187e+07	3.70707e+07	3.55327e+07	494	56.6	11.52
FALSE	High	FALSE	Master Protein	Q9NV06	DCAF13	DDB1- and CUL4-associated factor 13 OS=Homo sapiens (Human) OX=9606 GN=DCAF13 PE=1 SV=2	211.04	0	75.135	16	16	0	132	41	0.19	0.944336	16.36	95.6	85.4	6.22	9.14	High	High	High	High	High	High	1.87305e+07	3.04812e+07	2.5609e+07	2.90612e+07	2.77011e+07	2.70207e+07	445	51.4	9.19
TRUE	High	FALSE	Master Protein	Q15056	EIF4H	Eukaryotic translation initiation factor 4H OS=Homo sapiens (Human) OX=9606 GN=EIF4H PE=1 SV=5	210.89	0	46.765	9	9	0	102	48	-0.23	0.944336	20.28	101.8	123.7	6.83	7.74	High	High	High	High	High	High	2.2226e+07	3.22592e+07	3.32959e+07	5.35493e+07	4.36357e+07	35558221	248	27.4	7.23
FALSE	High	FALSE	Master Protein	P10606	COX5B	Cytochrome c oxidase subunit 5B, mitochondrial OS=Homo sapiens (Human) OX=9606 GN=COX5B PE=1 SV=2	210.79	0	38.548	8	8	0	139	62	0.35	0.944336	14.13	106.5	85.5	4.42	8.01	High	High	High	High	High	High	5.61774e+07	8.73233e+07	7.42084e+07	8.27456e+07	7.26714e+07	7.42606e+07	129	13.7	8.81
FALSE	High	FALSE	Master Protein	P23921	RRM1	Ribonucleoside-diphosphate reductase large subunit OS=Homo sapiens (Human) OX=9606 GN=RRM1 PE=1 SV=1	210.45	0	92.702	17	17	0	95	34	0.11	0.981357	14.56	177.1	112.2	20.99	8.33	High	High	High	High	High	High	2.36271e+07	2.33545e+07	3.20886e+07	2.82664e+07	2.61648e+07	2.00649e+07	792	90	7.15
FALSE	High	FALSE	Master Protein	P43307	SSR1	Translocon-associated protein subunit alpha OS=Homo sapiens (Human) OX=9606 GN=SSR1 PE=1 SV=3	210.36	0	30.709	4	4	0	85	21	0.24	0.944336	6.48	103	87.6	3.68	7.36	High	High	High	High	High	High	2.18421e+07	32744834	2.79886e+07	3.50425e+07	27614572	29008367	286	32.2	4.49
TRUE	High	FALSE	Master Protein	P25325	MPST	3-mercaptopyruvate sulfurtransferase OS=Homo sapiens (Human) OX=9606 GN=MPST PE=1 SV=3	209.53	0	63.181	10	10	0	87	48	-0.08	0.944336	23.8	90	116.9	2.28	3.5	High	High	High	High	High	High	1.04415e+07	1.48167e+07	1.32877e+07	25506621	2.03572e+07	1.94182e+07	297	33.2	6.6
FALSE	High	FALSE	Master Protein	Q9P035	PTPLAD1; HACD3	Very-long-chain (3R)-3-hydroxyacyl-CoA dehydratase 3 OS=Homo sapiens (Human) OX=9606 GN=HACD3 PE=1 SV=2	209.07	0	44.717	10	10	0	133	31	0.25	0.944336	13.75	105.2	87.1	5.16	4.75	High	High	High	High	High	High	1.99089e+07	3.18448e+07	2.73255e+07	3.20501e+07	26121123	2.60307e+07	362	43.1	8.94
FALSE	High	FALSE	Master Protein	Q8NFH3	NUP43	Nucleoporin Nup43 OS=Homo sapiens (Human) OX=9606 GN=NUP43 PE=1 SV=1	208.52	0	67.056	8	8	0	76	43	0.2	0.944336	18.2	103.4	89.5	9.55	5.16	High	High	High	High	High	High	9.32315e+06	1.40156e+07	1.0714e+07	1.58728e+07	1.22293e+07	1.17955e+07	380	42.1	5.63
TRUE	High	FALSE	Master Protein	Q7L576	CYFIP1	Cytoplasmic FMR1-interacting protein 1 OS=Homo sapiens (Human) OX=9606 GN=CYFIP1 PE=1 SV=1	208.11	0	115.532	27	27	0	150	25	-0.19	0.944336	17.11	93.6	101.8	4.12	6.76	High	High	High	High	High	High	2.43648e+07	3.82122e+07	3.32943e+07	5.12877e+07	4.40361e+07	3.53218e+07	1253	145.1	6.9
FALSE	High	FALSE	Master Protein	Q9P015	MRPL15	39S ribosomal protein L15, mitochondrial OS=Homo sapiens (Human) OX=9606 GN=MRPL15 PE=1 SV=1	207.51	0	77.989	14	14	0	134	55	0.22	0.944336	13.33	104.4	85	3.2	6.14	High	High	High	High	High	High	1.74157e+07	2.5275e+07	2.19623e+07	2.60982e+07	2.28453e+07	2.26646e+07	296	33.4	10.01
TRUE	High	FALSE	Master Protein	P49720	PSMB3	Proteasome subunit beta type-3 OS=Homo sapiens (Human) OX=9606 GN=PSMB3 PE=1 SV=2	207.5	0	66.692	9	9	0	123	43	0.02	0.999899	15.46	109.8	107.7	4.88	2.79	High	High	High	High	High	High	3.61298e+07	4.74956e+07	4.66351e+07	6.53883e+07	5.53253e+07	4.80108e+07	205	22.9	6.55
FALSE	High	FALSE	Master Protein	Q8NBU5	ATAD1	ATPase family AAA domain-containing protein 1 OS=Homo sapiens (Human) OX=9606 GN=ATAD1 PE=1 SV=1	207.2	0	78.307	14	14	0	129	55	0.28	0.944336	19.02	97.3	77.4	7.44	4.59	High	High	High	High	High	High	1.55521e+07	2.15644e+07	1.78853e+07	2.11788e+07	1.90961e+07	1.79675e+07	361	40.7	6.9
TRUE	High	FALSE	Master Protein	Q14692	BMS1	Ribosome biogenesis protein BMS1 homolog OS=Homo sapiens (Human) OX=9606 GN=BMS1 PE=1 SV=1	207.09	0	104.906	20	20	0	123	25	-0.55	0.560819	17.65	71.9	123.4	8.54	2.73	High	High	High	High	High	High	1.05807e+07	1.74391e+07	1.37199e+07	3.42813e+07	2.79284e+07	2.65594e+07	1282	145.7	6.44
FALSE	High	FALSE	Master Protein	Q9Y224	C14orf166; RTRAF	RNA transcription, translation and transport factor protein OS=Homo sapiens (Human) OX=9606 GN=RTRAF PE=1 SV=1	206.04	0	79.145	12	12	0	108	60	0.02	0.974549	14.75	102.5	102.1	3.75	5.51	High	High	High	High	High	High	2.25023e+07	3.15088e+07	3.12375e+07	4.23183e+07	3.30227e+07	3.31545e+07	244	28.1	6.65
FALSE	High	FALSE	Master Protein	Q6DD88	ATL3	Atlastin-3 OS=Homo sapiens (Human) OX=9606 GN=ATL3 PE=1 SV=1	205.84	0	110.455	18	17	1	141	57	0.4	0.944336	20.12	109.5	82.1	8.69	2.95	High	High	High	High	High	High	2.00413e+07	3.44187e+07	3.02843e+07	3.21805e+07	2.64638e+07	2.54257e+07	541	60.5	5.66
FALSE	High	FALSE	Master Protein	P13674	P4HA1	Prolyl 4-hydroxylase subunit alpha-1 OS=Homo sapiens (Human) OX=9606 GN=P4HA1 PE=1 SV=2	205.36	0	67.191	12	12	0	113	29	0.1	0.996216	13.81	97.9	91.1	0.81	5.5	High	High	High	High	High	High	1.02977e+07	1.49339e+07	1.39219e+07	1.81119e+07	1.46535e+07	1.48245e+07	534	61	6.01
FALSE	High	FALSE	Master Protein	Q9NZB2	FAM120A	Constitutive coactivator of PPAR-gamma-like protein 1 OS=Homo sapiens (Human) OX=9606 GN=FAM120A PE=1 SV=2	205.35	0	103.514	20	20	0	138	27	-0.02	0.977884	15.74	99	111	4.66	8.1	High	High	High	High	High	High	3.54667e+07	4.70046e+07	4.41654e+07	7.793e+07	5.99123e+07	5.1544e+07	1118	121.8	8.88
FALSE	High	FALSE	Master Protein	Q96FJ2	DYNLL2	Dynein light chain 2, cytoplasmic OS=Homo sapiens (Human) OX=9606 GN=DYNLL2 PE=1 SV=1	205.33	0	46.901	4	2	0	99	57	0.07	0.999899	10.22	107.8	96.8	3.55	7.08	High	High	High	High	High	High	17834770	2.40948e+07	2.33252e+07	29534558	25338335	2.58414e+07	89	10.3	7.37
FALSE	High	FALSE	Master Protein	Q7Z4W1	DCXR	L-xylulose reductase OS=Homo sapiens (Human) OX=9606 GN=DCXR PE=1 SV=2	205.07	0	54.086	10	10	0	140	59	0.04	0.981511	13.8	101.1	103	9.08	6.48	High	High	High	High	High	High	2.11716e+07	2.55452e+07	2.59381e+07	3.79522e+07	3.19871e+07	2.60439e+07	244	25.9	8.1
TRUE	High	FALSE	Master Protein	P19525	EIF2AK2	Interferon-induced, double-stranded RNA-activated protein kinase OS=Homo sapiens (Human) OX=9606 GN=EIF2AK2 PE=1 SV=2	205.03	0	67.786	13	13	0	127	30	-0.17	0.944336	18.82	98.8	108.6	19.47	5.48	High	High	High	High	High	High	1.83007e+07	1.81827e+07	1.91405e+07	3.0497e+07	2.54406e+07	2.12343e+07	551	62.1	8.4
FALSE	High	FALSE	Master Protein	P07947	YES1	Tyrosine-protein kinase Yes OS=Homo sapiens (Human) OX=9606 GN=YES1 PE=1 SV=3	204.99	0	85.032	15	9	6	126	42	0.14	0.963845	12.47	108.1	102	6.82	3.67	High	High	High	High	High	High	2.32227e+07	3.76998e+07	3.0849e+07	4.09858e+07	3.53037e+07	3.39155e+07	543	60.8	6.74
FALSE	High	FALSE	Master Protein	P21912	SDHB	Succinate dehydrogenase [ubiquinone] iron-sulfur subunit, mitochondrial OS=Homo sapiens (Human) OX=9606 GN=SDHB PE=1 SV=3	204.85	0	59.91	14	14	0	101	54	0.27	0.944336	15.87	111.6	91	6.02	6.27	High	High	High	High	High	High	3.37053e+07	5.29968e+07	4.34427e+07	5.08717e+07	44311097	4.41969e+07	280	31.6	8.76
FALSE	High	FALSE	Master Protein	Q96HY6	DDRGK1	DDRGK domain-containing protein 1 OS=Homo sapiens (Human) OX=9606 GN=DDRGK1 PE=1 SV=2	204.69	0	78.661	8	8	0	95	46	0.16	0.96566	17.64	101.4	82.1	7.28	8.27	High	High	High	High	High	High	1.06147e+07	1.46794e+07	1.22395e+07	1.54953e+07	1.3177e+07	1.37671e+07	314	35.6	5.12
FALSE	High	FALSE	Master Protein	Q03135	CAV1	Caveolin-1 OS=Homo sapiens (Human) OX=9606 GN=CAV1 PE=1 SV=4	203.59	0	29.394	5	5	0	98	35	0.25	0.944336	17.63	110.8	94.6	5.66	9.71	High	High	High	High	High	High	2.93276e+07	4.75478e+07	4.13823e+07	44127275	4.27468e+07	4.14801e+07	178	20.5	6.02
FALSE	High	FALSE	Master Protein	Q9NQG5	RPRD1B	Regulation of nuclear pre-mRNA domain-containing protein 1B OS=Homo sapiens (Human) OX=9606 GN=RPRD1B PE=1 SV=1	203.06	0	73.323	11	8	2	101	50	0.11	0.984091	14.88	105.1	91.2	1.39	5.91	High	High	High	High	High	High	9605658	1.42221e+07	1.31253e+07	1.72137e+07	1.37489e+07	1.18493e+07	326	36.9	5.97
FALSE	High	FALSE	Master Protein	Q10570	CPSF1	Cleavage and polyadenylation specificity factor subunit 1 OS=Homo sapiens (Human) OX=9606 GN=CPSF1 PE=1 SV=2	203.04	0	125.758	25	25	0	147	25	0.1	0.982152	20.35	100.5	94.3	0.36	6.37	High	High	High	High	High	High	2.14988e+07	3.13511e+07	2.87542e+07	4.19578e+07	3.26328e+07	2.88186e+07	1443	160.8	6.4
TRUE	High	FALSE	Master Protein	Q9Y285	FARSA	Phenylalanine--tRNA ligase alpha subunit OS=Homo sapiens (Human) OX=9606 GN=FARSA PE=1 SV=3	202.62	0	80.32	14	14	0	148	39	-0.2	0.944336	14.24	97.9	111.1	8.04	4.78	High	High	High	High	High	High	1.56896e+07	2.07753e+07	2.24604e+07	3.35869e+07	3.02133e+07	2.48916e+07	508	57.5	7.8
TRUE	High	FALSE	Master Protein	P14550	AKR1A1	Aldo-keto reductase family 1 member A1 OS=Homo sapiens (Human) OX=9606 GN=AKR1A1 PE=1 SV=3	202.23	0	88.983	16	15	1	117	65	-0.37	0.944336	21.02	103.9	126.7	13.4	10.37	High	High	High	High	High	High	2.76949e+07	3.19531e+07	3.79378e+07	6.95757e+07	5.44348e+07	4.37147e+07	325	36.6	6.79
FALSE	High	FALSE	Master Protein	Q7Z3B4	NUP54	Nucleoporin p54 OS=Homo sapiens (Human) OX=9606 GN=NUP54 PE=1 SV=2	202.17	0	78.93	14	14	0	128	34	0.32	0.944336	16.51	106.2	84.7	7.31	12.4	High	High	High	High	High	High	3.20991e+07	5.21367e+07	4.20408e+07	4.80683e+07	4.12882e+07	4.59441e+07	507	55.4	7.02
TRUE	High	FALSE	Master Protein	Q8N392	ARHGAP18	Rho GTPase-activating protein 18 OS=Homo sapiens (Human) OX=9606 GN=ARHGAP18 PE=1 SV=3	202.14	0	96.145	17	17	0	136	32	-0.43	0.941611	18.1	105.1	143.4	13.4	5.74	High	High	High	High	High	High	1.48574e+07	1.74939e+07	2.09622e+07	3.87544e+07	3.26897e+07	2.69576e+07	663	74.9	6.44
TRUE	High	FALSE	Master Protein	P61163	ACTR1A	Alpha-centractin OS=Homo sapiens (Human) OX=9606 GN=ACTR1A PE=1 SV=1	202.08	0	76.38	10	10	0	104	44	-0.24	0.944336	16.68	95.3	118.1	8.04	24.03	High	High	High	High	High	High	1.03766e+07	1.60345e+07	1.62044e+07	3.71897e+07	22141372	18842506	376	42.6	6.64
FALSE	High	FALSE	Master Protein	Q9Y2R9	MRPS7	28S ribosomal protein S7, mitochondrial OS=Homo sapiens (Human) OX=9606 GN=MRPS7 PE=1 SV=2	202.03	0	69.434	12	12	0	127	50	0.27	0.944336	18.32	103.1	77.3	7.68	13.01	High	High	High	High	High	High	1.98813e+07	3.29623e+07	2.67821e+07	2.84422e+07	2.36904e+07	2.70159e+07	242	28.1	9.99
TRUE	High	FALSE	Master Protein	P62910	RPL32	60S ribosomal protein L32 OS=Homo sapiens (Human) OX=9606 GN=RPL32 PE=1 SV=2	201.92	0	44.976	7	7	0	88	41	-0.55	0.944336	18.96	85.3	120.9	9.7	1.99	High	High	High	High	High	High	3.79484e+07	5.35165e+07	5.87001e+07	102859322	8.67636e+07	7.65697e+07	135	15.9	11.33
TRUE	High	FALSE	Master Protein	P61353	RPL27	60S ribosomal protein L27 OS=Homo sapiens (Human) OX=9606 GN=RPL27 PE=1 SV=2	201.86	0	43.841	7	7	0	97	46	-0.43	0.944336	12.06	86.1	113.3	6.51	4.11	High	High	High	High	High	High	4.9489e+07	7.6272e+07	7.50847e+07	1.30855e+08	119275775	1.00305e+08	136	15.8	10.56
TRUE	High	FALSE	Master Protein	Q8NE71	ABCF1	ATP-binding cassette sub-family F member 1 OS=Homo sapiens (Human) OX=9606 GN=ABCF1 PE=1 SV=2	201.81	0	81.91	14	14	0	115	25	-0.14	0.944336	16.84	96.3	111.3	7.6	9.65	High	High	High	High	High	High	1.12885e+07	1.40899e+07	1.45047e+07	2.536e+07	2.02974e+07	1.61876e+07	845	95.9	6.8
TRUE	High	FALSE	Master Protein	Q13442	PDAP1	28 kDa heat- and acid-stable phosphoprotein OS=Homo sapiens (Human) OX=9606 GN=PDAP1 PE=1 SV=1	201.52	0	43.209	6	6	0	84	27	-0.43	0.944336	11.52	93.2	123.7	8.37	5.95	High	High	High	High	High	High	1.26204e+07	1.59205e+07	1.71486e+07	3.16003e+07	2.73021e+07	2.21636e+07	181	20.6	8.87
TRUE	High	FALSE	Master Protein	Q15819	UBE2V2	Ubiquitin-conjugating enzyme E2 variant 2 OS=Homo sapiens (Human) OX=9606 GN=UBE2V2 PE=1 SV=4	201.12	0	37.244	7	2	0	94	56	-0.39	0.944336	12.41	90.8	122.6	9.03	6.8	Peak Found	High	High	High	High	High	2.68308e+06	4.01092e+06	4.22249e+06	7.05516e+06	6.18606e+06	4.91893e+06	145	16.4	8.09
FALSE	High	FALSE	Master Protein	Q9HCY8	S100A14	Protein S100-A14 OS=Homo sapiens (Human) OX=9606 GN=S100A14 PE=1 SV=1	201.11	0	54.007	9	9	0	91	85	0.25	0.944336	14.56	93.4	75.8	4.15	0.66	High	High	High	High	High	High	3.20084e+07	4.64559e+07	3.96973e+07	4.90457e+07	4.13876e+07	3.79174e+07	104	11.7	5.24
FALSE	High	FALSE	Master Protein	P24928	POLR2A	DNA-directed RNA polymerase II subunit RPB1 OS=Homo sapiens (Human) OX=9606 GN=POLR2A PE=1 SV=2	200.91	0	109.817	26	26	0	156	21	0.18	0.944336	16.21	105.2	82.9	7.97	4.85	High	High	High	High	High	High	2.01484e+07	2.71289e+07	2.28739e+07	2.74895e+07	2.5663e+07	2.15708e+07	1970	217	7.37
TRUE	High	FALSE	Master Protein	P63167	DYNLL1	Dynein light chain 1, cytoplasmic OS=Homo sapiens (Human) OX=9606 GN=DYNLL1 PE=1 SV=1	200.73	0	46.126	4	2	2	105	57	-0.02	0.978338	11.1	100.7	103.1	7.03	6.35	High	High	High	High	High	High	30176175	4.27747e+07	4.4766e+07	58277839	4.84578e+07	4.94856e+07	89	10.4	7.4
FALSE	High	FALSE	Master Protein	O14929	HAT1	Histone acetyltransferase type B catalytic subunit OS=Homo sapiens (Human) OX=9606 GN=HAT1 PE=1 SV=1	200.45	0	64.747	11	11	0	117	39	0.28	0.944336	10.7	127.1	110.3	4.97	5.84	High	High	High	High	High	High	1.88195e+07	2.84005e+07	27669545	3.21399e+07	2.79291e+07	2.26675e+07	419	49.5	5.69
TRUE	High	FALSE	Master Protein	P49773	HINT1	Histidine triad nucleotide-binding protein 1 OS=Homo sapiens (Human) OX=9606 GN=HINT1 PE=1 SV=2	200.12	0	90.519	8	8	0	104	79	-0.3	0.944336	22.42	88.9	134	6.88	15.67	High	High	High	High	High	High	2.89493e+07	4.45832e+07	3.57331e+07	8.23437e+07	7.14032e+07	4.82574e+07	126	13.8	6.95
FALSE	High	FALSE	Master Protein	Q96FQ6	S100A16	Protein S100-A16 OS=Homo sapiens (Human) OX=9606 GN=S100A16 PE=1 SV=1	200.11	0	49.735	6	6	0	95	64	0.11	0.969782	19.36	87.7	79.2	6.2	6.99	High	High	High	High	High	High	2.76744e+07	4.29449e+07	4.17361e+07	5.06113e+07	3.94916e+07	4.11358e+07	103	11.8	6.79
FALSE	High	FALSE	Master Protein	O95299	NDUFA10	NADH dehydrogenase [ubiquinone] 1 alpha subcomplex subunit 10, mitochondrial OS=Homo sapiens (Human) OX=9606 GN=NDUFA10 PE=1 SV=1	198.93	0	74.617	13	13	0	155	41	0.28	0.944336	17.06	105.4	84.2	8.95	11.06	High	High	High	High	High	High	3.03361e+07	4.52254e+07	3.50497e+07	4.57385e+07	3.3745e+07	3.81669e+07	355	40.7	8.48
TRUE	High	FALSE	Master Protein	O43252	PAPSS1	Bifunctional 3'-phosphoadenosine 5'-phosphosulfate synthase 1 OS=Homo sapiens (Human) OX=9606 GN=PAPSS1 PE=1 SV=2	198.73	0	92.658	13	13	0	106	32	-0.22	0.944336	17.46	103.8	120.6	13.52	13.53	High	High	High	High	High	High	8.53026e+07	9.82021e+07	1.16858e+08	1.951e+08	1.59743e+08	1.16166e+08	624	70.8	6.86
FALSE	High	FALSE	Master Protein	Q9Y3B4	SF3B14; SF3B6	Splicing factor 3B subunit 6 OS=Homo sapiens (Human) OX=9606 GN=SF3B6 PE=1 SV=1	198.16	0	41.434	6	6	0	112	54	0.25	0.944336	13.45	113.9	87.9	4.73	7.56	High	High	High	High	High	High	2.30683e+07	3.65659e+07	3.30135e+07	3.61058e+07	2.94385e+07	3.08823e+07	125	14.6	9.38
TRUE	High	FALSE	Master Protein	Q92930	RAB8B	Ras-related protein Rab-8B OS=Homo sapiens (Human) OX=9606 GN=RAB8B PE=1 SV=2	197.98	0	34.105	8	1	0	142	38	6.64	7.66333e-16		228.1		13.79		High	High	Peak Found	High	Not Found	High		941929	712702				207	23.6	9.07
TRUE	High	FALSE	Master Protein	O15479	MAGEB2	Melanoma-associated antigen B2 OS=Homo sapiens (Human) OX=9606 GN=MAGEB2 PE=1 SV=3	197.88	0	50.548	11	11	0	141	34	-0.13	0.944336	14.58	98.7	105.1	9.93	1.65	High	High	High	High	High	High	3.25437e+07	4.34316e+07	4.86241e+07	6.70411e+07	5.5505e+07	5.06143e+07	319	35.3	8.76
TRUE	High	FALSE	Master Protein	P62266	RPS23	40S ribosomal protein S23 OS=Homo sapiens (Human) OX=9606 GN=RPS23 PE=1 SV=3	197.43	0	29.261	7	7	0	86	49	-0.44	0.944336	21.47	83.4	116.8	9.14	5.21	High	High	High	High	High	High	3.30308e+07	4.00971e+07	3.89837e+07	8.07596e+07	6.60671e+07	5.63245e+07	143	15.8	10.49
FALSE	High	FALSE	Master Protein	Q3ZCQ8	TIMM50	Mitochondrial import inner membrane translocase subunit TIM50 OS=Homo sapiens (Human) OX=9606 GN=TIMM50 PE=1 SV=2	197.25	0	51.392	8	8	0	95	31	0.23	0.944336	17.64	101.4	89.7	5.89	2.29	High	High	High	High	High	High	1.44707e+07	2.35672e+07	2.06921e+07	2.50487e+07	2.21533e+07	2.02518e+07	353	39.6	8.37
TRUE	High	FALSE	Master Protein	Q14847	LASP1	LIM and SH3 domain protein 1 OS=Homo sapiens (Human) OX=9606 GN=LASP1 PE=1 SV=2	196.84	0	61.095	9	9	0	106	49	-0.33	0.944336	16.61	95.2	123.2	7.67	4.91	High	High	High	High	High	High	25424171	3.83148e+07	3.92007e+07	6.46319e+07	55860725	4.61955e+07	261	29.7	7.05
TRUE	High	FALSE	Master Protein	P06703	S100A6	Protein S100-A6 OS=Homo sapiens (Human) OX=9606 GN=S100A6 PE=1 SV=1	196.77	0	16.408	4	4	0	127	27	-0.33	0.944336	37.35	91	105.5	22.12	11.75	High	High	High	High	High	High	1.00004e+08	1.78898e+08	2.07439e+08	3.20917e+08	2.30963e+08	1.99817e+08	90	10.2	5.48
TRUE	High	FALSE	Master Protein	P06730	EIF4E	Eukaryotic translation initiation factor 4E OS=Homo sapiens (Human) OX=9606 GN=EIF4E PE=1 SV=2	196.71	0	21.306	4	4	0	78	20	-0.09	0.944336	9.82	99.3	106.2	3.81	2.91	High	High	High	High	High	High	1.5541e+07	2.20693e+07	2.1844e+07	3.09044e+07	2.68009e+07	2.52976e+07	217	25.1	6.15
FALSE	High	FALSE	Master Protein	Q6NUQ4	TMEM214	Transmembrane protein 214 OS=Homo sapiens (Human) OX=9606 GN=TMEM214 PE=1 SV=2	196.41	0	81.287	21	21	0	145	37	0.15	0.959255	17.22	96.3	85.5	3.65	7.18	High	High	High	High	High	High	1.73366e+07	2.62877e+07	2.25131e+07	2.84671e+07	2.481e+07	2.51215e+07	689	77.1	9.14
TRUE	High	FALSE	Master Protein	Q9BYG3	MKI67IP; NIFK	MKI67 FHA domain-interacting nucleolar phosphoprotein OS=Homo sapiens (Human) OX=9606 GN=NIFK PE=1 SV=1	196.32	0	73.417	12	12	0	115	50	-0.37	0.944336	18.33	82.3	105.7	2.21	4.08	High	High	High	High	High	High	1.51916e+07	2.28146e+07	2.1063e+07	3.81941e+07	3.18372e+07	3.12295e+07	293	34.2	9.88
FALSE	High	FALSE	Master Protein	P12532	CKMT1B; CKMT1A	Creatine kinase U-type, mitochondrial OS=Homo sapiens (Human) OX=9606 GN=CKMT1B PE=1 SV=1	196.21	0	55.18	9	9	0	92	33	0.28	0.944336	14.44	113	88.5	4.96	3.71	High	High	High	High	High	High	1.8327e+07	2.57959e+07	2.21484e+07	2.63456e+07	2.21573e+07	2.15361e+07	417	47	8.34
FALSE	High	FALSE	Master Protein	Q16836	HADH	Hydroxyacyl-coenzyme A dehydrogenase, mitochondrial OS=Homo sapiens (Human) OX=9606 GN=HADH PE=1 SV=3	196.18	0	80.391	11	11	0	126	65	0.28	0.944336	21.56	112.6	94.6	5.26	4.12	High	High	High	High	High	High	2.61474e+07	3.87454e+07	32202683	4.25941e+07	3.35387e+07	3.21099e+07	314	34.3	8.85
TRUE	High	FALSE	Master Protein	P23588	EIF4B	Eukaryotic translation initiation factor 4B OS=Homo sapiens (Human) OX=9606 GN=EIF4B PE=1 SV=2	196.18	0	79.956	17	17	0	139	36	-0.17	0.944336	16.73	97.5	113.5	5.72	3.11	High	High	High	High	High	High	2.7422e+07	4.12542e+07	4.08414e+07	6.26208e+07	5.5545e+07	4.7341e+07	611	69.1	5.73
TRUE	High	FALSE	Master Protein	Q9NY33	DPP3	Dipeptidyl peptidase 3 OS=Homo sapiens (Human) OX=9606 GN=DPP3 PE=1 SV=2	196.17	0	77.931	13	13	0	105	30	-0.3	0.944336	16.13	103.9	126.6	12.14	6.91	High	High	High	High	High	High	9.92041e+06	1.20923e+07	1.41737e+07	2.28183e+07	2.04055e+07	1.61199e+07	737	82.5	5.1
FALSE	High	FALSE	Master Protein	P22830	FECH	Ferrochelatase, mitochondrial OS=Homo sapiens (Human) OX=9606 GN=FECH PE=1 SV=2	195.81	0	68.119	13	13	0	126	39	0.19	0.944336	14.06	100.3	87.2	4.32	3.75	High	High	High	High	High	High	1.44441e+07	2.18881e+07	1.84763e+07	2.36034e+07	2.02441e+07	1.95222e+07	423	47.8	8.73
TRUE	High	FALSE	Master Protein	P47755	CAPZA2	F-actin-capping protein subunit alpha-2 OS=Homo sapiens (Human) OX=9606 GN=CAPZA2 PE=1 SV=3	195.75	0	77.761	13	10	0	106	72	-0.07	0.944336	15.8	108.8	111.5	5.81	4.04	High	High	High	High	High	High	1.41954e+07	1.83874e+07	18506727	2.83603e+07	2.29633e+07	2.02916e+07	286	32.9	5.85
FALSE	High	FALSE	Master Protein	O75521	ECI2	Enoyl-CoA delta isomerase 2, mitochondrial OS=Homo sapiens (Human) OX=9606 GN=ECI2 PE=1 SV=4	195.57	0	68.084	13	13	0	107	48	0.26	0.944336	14.96	107.1	90.6	1.62	3.35	High	High	High	High	High	High	1.32618e+07	1.8652e+07	1.72005e+07	2.18352e+07	1.75956e+07	1.59683e+07	394	43.6	9
FALSE	High	FALSE	Master Protein	Q53H12	AGK	Acylglycerol kinase, mitochondrial OS=Homo sapiens (Human) OX=9606 GN=AGK PE=1 SV=2	195.31	0	66.479	13	13	0	107	51	0.05	0.987075	14.43	96.2	88.7	5.99	6.35	High	High	High	High	High	High	1.6016e+07	2.07235e+07	1.95317e+07	2.49102e+07	2.17901e+07	2.1703e+07	422	47.1	8.09
TRUE	High	FALSE	Master Protein	Q9UNX3	RPL26L1	60S ribosomal protein L26-like 1 OS=Homo sapiens (Human) OX=9606 GN=RPL26L1 PE=1 SV=1	195.08	0	34.895	10	9	1	131	43	-0.59	0.944336	17.92	74.7	114.6	8.48	0.79	High	High	High	High	High	High	4.60769e+07	6.91009e+07	7.19219e+07	1.38209e+08	1.17421e+08	1.08083e+08	145	17.2	10.55
TRUE	High	FALSE	Master Protein	Q96P70	IPO9	Importin-9 OS=Homo sapiens (Human) OX=9606 GN=IPO9 PE=1 SV=3	195.08	0	106.007	16	16	0	103	23	-0.35	0.944336	18.43	96.4	118.1	5.77	12	High	High	High	High	High	High	1.15158e+07	1.52116e+07	1.56098e+07	3.20797e+07	2.27407e+07	2.00313e+07	1041	115.9	4.81
TRUE	High	FALSE	Master Protein	P47813	EIF1AX; LOC101060318; LOC107984923	Eukaryotic translation initiation factor 1A, X-chromosomal OS=Homo sapiens (Human) OX=9606 GN=EIF1AX PE=1 SV=2	195.01	0	39.913	8	8	0	106	65	-0.22	0.944336	20.66	99.5	111.7	4.45	10.26	High	High	High	High	High	High	1.49274e+07	2.03456e+07	2.04334e+07	3.16108e+07	2.82623e+07	2.0953e+07	144	16.5	5.24
TRUE	High	FALSE	Master Protein	Q13501	SQSTM1	Sequestosome-1 OS=Homo sapiens (Human) OX=9606 GN=SQSTM1 PE=1 SV=1	194.59	0	83.803	11	11	0	105	55	-0.24	0.944336	20.52	76.3	87.3	8.65	2.31	High	High	High	High	High	High	9.5555e+06	1.64577e+07	1.4028e+07	2.35965e+07	1.94119e+07	1.75159e+07	440	47.7	5.22
TRUE	High	FALSE	Master Protein	P10155	TROVE2	60 kDa SS-A/Ro ribonucleoprotein OS=Homo sapiens (Human) OX=9606 GN=RO60 PE=1 SV=2	194.17	0	77.879	14	14	0	114	35	-0.1	0.944336	19.1	98.1	113.1	5.58	5.13	High	High	High	High	High	High	1.50538e+07	2.16078e+07	2.19534e+07	3.52385e+07	2.79672e+07	2.47439e+07	538	60.6	8.03
FALSE	High	FALSE	Master Protein	Q9NVV4	MTPAP	Poly(A) RNA polymerase, mitochondrial OS=Homo sapiens (Human) OX=9606 GN=MTPAP PE=1 SV=1	194.14	0	62.133	11	11	0	94	28	0.31	0.944336	13.95	108.5	85.1	5.66	11.43	High	High	High	High	High	High	1.42411e+07	1.92488e+07	1.69686e+07	1.96904e+07	1.58991e+07	1.7878e+07	582	66.1	9.04
FALSE	High	FALSE	Master Protein	P33240	CSTF2	Cleavage stimulation factor subunit 2 OS=Homo sapiens (Human) OX=9606 GN=CSTF2 PE=1 SV=1	194.04	0	59.104	12	5	7	102	34	0.3	0.944336	14.5	106.4	85.6	4.46	4	High	High	High	High	High	High	1.62387e+07	2.57067e+07	2.27112e+07	2.58869e+07	2.19956e+07	2.14013e+07	577	60.9	6.83
FALSE	High	FALSE	Master Protein	P00403	COX2	Cytochrome c oxidase subunit 2 OS=Homo sapiens (Human) OX=9606 GN=MT-CO2 PE=1 SV=1	193.71	0	39.82	4	4	0	95	23	0.29	0.944336	14.07	103	84.6	8.18	3.26	High	High	High	High	High	High	7.51772e+07	9.86929e+07	8.52352e+07	1.05716e+08	86770288	8.39135e+07	227	25.5	4.82
FALSE	High	FALSE	Master Protein	P10644	PRKAR1A	cAMP-dependent protein kinase type I-alpha regulatory subunit OS=Homo sapiens (Human) OX=9606 GN=PRKAR1A PE=1 SV=1	193.69	0	69.302	15	15	0	116	40	-0.18	0.944336	13.22	102.6	119.7	6.94	1.38	High	High	High	High	High	High	2.05334e+07	3.12472e+07	31338629	4.64396e+07	4.06375e+07	3.68071e+07	381	43	5.35
FALSE	High	FALSE	Master Protein	P19404	NDUFV2	NADH dehydrogenase [ubiquinone] flavoprotein 2, mitochondrial OS=Homo sapiens (Human) OX=9606 GN=NDUFV2 PE=1 SV=2	193.68	0	46.722	9	9	0	85	53	0.19	0.944336	14.25	107.6	88.7	5.17	5.7	High	High	High	High	High	High	1.93436e+07	2.73752e+07	2.33173e+07	2.94052e+07	2.30737e+07	23350205	249	27.4	8.06
FALSE	High	FALSE	Master Protein	Q8NFV4	ABHD11	Protein ABHD11 OS=Homo sapiens (Human) OX=9606 GN=ABHD11 PE=1 SV=1	193.41	0	82.418	14	14	0	108	63	0.15	0.959442	15.32	98.6	89.5	2.9	6.39	High	High	High	High	High	High	2.35221e+07	3.3037e+07	3.22112e+07	4.02702e+07	3.14963e+07	3.23819e+07	315	34.7	9.48
TRUE	High	FALSE	Master Protein	Q9UHD9	UBQLN2	Ubiquilin-2 OS=Homo sapiens (Human) OX=9606 GN=UBQLN2 PE=1 SV=2	193.35	0	49.872	6	1	0	77	14	-0.13	0.944336	14.83	99	115.6	13.88	20.16	High	High	High	High	High	High	540719	952050	951494	1.44907e+06	1.26086e+06	778468	624	65.7	5.22
FALSE	High	FALSE	Master Protein	P15927	RPA2	Replication protein A 32 kDa subunit OS=Homo sapiens (Human) OX=9606 GN=RPA2 PE=1 SV=1	193.3	0	61.212	7	7	0	71	49	0.21	0.944336	21.62	115.8	100	11.24	11.85	High	High	High	High	High	High	1.41664e+07	2.43266e+07	2.35252e+07	3.02406e+07	2.34056e+07	1.84354e+07	270	29.2	6.15
FALSE	High	FALSE	Master Protein	P01111	NRAS	GTPase NRas OS=Homo sapiens (Human) OX=9606 GN=NRAS PE=1 SV=1	193.25	0	53.975	8	1	0	83	62	0	0.969473	14.95	100.7	100.4	14.07	6.03	High	High	High	Peak Found	High	Peak Found	1.06087e+06	1165486	1.19443e+06	1609489	1.54848e+06	1.30578e+06	189	21.2	5.17
TRUE	High	FALSE	Master Protein	P35268	RPL22	60S ribosomal protein L22 OS=Homo sapiens (Human) OX=9606 GN=RPL22 PE=1 SV=2	193.1	0	27.536	5	5	0	102	55	0.07	0.971466	14.58	105.7	97.2	4.7	8.04	High	High	High	High	High	High	4.9447e+07	66278969	6.65295e+07	8.58145e+07	7.32304e+07	7.60898e+07	128	14.8	9.19
TRUE	High	FALSE	Master Protein	P60891	PRPS1	Ribose-phosphate pyrophosphokinase 1 OS=Homo sapiens (Human) OX=9606 GN=PRPS1 PE=1 SV=2	193.05	0	76.515	11	4	7	122	44	-0.16	0.944336	14.24	106.3	116.5	7.6	7.46	High	High	High	High	High	High	2.10367e+07	2.81722e+07	3.01854e+07	48245968	3.71447e+07	3.23886e+07	318	34.8	6.98
TRUE	High	TRUE	Master Protein	P06396	GSN	Gelsolin OS=Homo sapiens (Human) OX=9606 GN=GSN PE=1 SV=1	192.33	0	91.121	14	14	0	130	28	-0.24	0.944336	20.38	116.2	137.2	20.21	10.18	High	High	High	High	High	High	2.0449e+07	2.11814e+07	2.91348e+07	4.85652e+07	3.89155e+07	30686412	782	85.6	6.28
TRUE	High	FALSE	Master Protein	P62899	RPL31	60S ribosomal protein L31 OS=Homo sapiens (Human) OX=9606 GN=RPL31 PE=1 SV=1	191.95	0	35.68	8	8	0	129	53	-0.44	0.944336	19	81.7	108	7.94	6.03	High	High	High	High	High	High	3.71903e+07	6.0408e+07	5.78886e+07	1.03656e+08	9.82924e+07	8.05518e+07	125	14.5	10.54
TRUE	High	FALSE	Master Protein	O00203	AP3B1	AP-3 complex subunit beta-1 OS=Homo sapiens (Human) OX=9606 GN=AP3B1 PE=1 SV=3	191.72	0	91.146	20	20	0	135	24	-0.31	0.944336	15.2	100.1	120	9.29	2.89	High	High	High	High	High	High	1.6424e+07	2.03053e+07	2.21964e+07	3.8073e+07	3.17489e+07	2.78192e+07	1094	121.2	6.04
FALSE	High	FALSE	Master Protein	Q96RP9	GFM1	Elongation factor G, mitochondrial OS=Homo sapiens (Human) OX=9606 GN=GFM1 PE=1 SV=2	191.53	0	86.057	21	21	0	149	37	0.07	0.986013	14.71	96.6	93.7	4.22	4.92	High	High	High	High	High	High	2.7623e+07	4.04683e+07	3.43997e+07	4.66087e+07	4.31678e+07	3.95147e+07	751	83.4	7.01
TRUE	High	FALSE	Master Protein	Q96C19	EFHD2	EF-hand domain-containing protein D2 OS=Homo sapiens (Human) OX=9606 GN=EFHD2 PE=1 SV=1	191.4	0	53.299	12	12	0	120	50	-0.17	0.944336	14.03	92.9	98.7	6.18	6.42	High	High	High	High	High	High	1.27411e+07	1.7157e+07	1.78633e+07	2.49434e+07	2.40154e+07	1.97854e+07	240	26.7	5.2
TRUE	High	FALSE	Master Protein	P61086	UBE2K	Ubiquitin-conjugating enzyme E2 K OS=Homo sapiens (Human) OX=9606 GN=UBE2K PE=1 SV=3	191.08	0	76.198	13	13	0	99	81	-0.34	0.944336	22.72	92.8	121.8	6.11	7.14	High	High	High	High	High	High	1.88759e+07	2.43307e+07	2.46501e+07	5.04678e+07	3.91488e+07	3.40447e+07	200	22.4	5.44
FALSE	High	FALSE	Master Protein	Q9NV31	IMP3	U3 small nucleolar ribonucleoprotein protein IMP3 OS=Homo sapiens (Human) OX=9606 GN=IMP3 PE=1 SV=1	191.01	0	49.686	9	9	0	89	67	0.24	0.944336	14.28	97.6	86.6	2.88	1.11	High	High	High	High	High	High	1.04466e+07	1.58057e+07	1.37848e+07	1.75952e+07	1.47053e+07	1.3536e+07	184	21.8	9.5
FALSE	High	FALSE	Master Protein	P82979	SARNP	SAP domain-containing ribonucleoprotein OS=Homo sapiens (Human) OX=9606 GN=SARNP PE=1 SV=3	191.01	0	53.578	8	8	0	111	59	0.32	0.944336	14.86	105.9	83.7	1.81	5.12	High	High	High	High	High	High	3.69444e+07	5.46577e+07	51017957	5.63236e+07	4.6739e+07	4.67474e+07	210	23.7	6.42
FALSE	High	FALSE	Master Protein	P01889	HLA-B	HLA class I histocompatibility antigen, B alpha chain OS=Homo sapiens (Human) OX=9606 GN=HLA-B PE=1 SV=3	190.99	0	51.351	8	2	0	72	31	0.33	0.944336	6.57	98.4	55.1	0.84	8.73	High	High	High	High	High	High	8.05925e+06	1.18649e+07	1.08162e+07	8590840	7025595	7513841	362	40.4	5.85
TRUE	High	FALSE	Master Protein	P55010	EIF5	Eukaryotic translation initiation factor 5 OS=Homo sapiens (Human) OX=9606 GN=EIF5 PE=1 SV=2	190.28	0	56.795	13	13	0	96	37	0.08	0.999899	15.68	119.7	104.6	3.79	2.14	High	High	High	High	High	High	1.8015e+07	2.80737e+07	2.53482e+07	3.24859e+07	26797539	2.41941e+07	431	49.2	5.58
TRUE	High	FALSE	Master Protein	P11908	PRPS2	Ribose-phosphate pyrophosphokinase 2 OS=Homo sapiens (Human) OX=9606 GN=PRPS2 PE=1 SV=2	190.24	0	79.126	11	4	0	116	45	-0.14	0.944336	19.6	113.3	117.1	8.04	8.84	High	High	High	High	High	High	4.07896e+06	5145278	5.48506e+06	9.00681e+06	6505631	6.1577e+06	318	34.7	6.61
TRUE	High	FALSE	Master Protein	P16949	STMN1	Stathmin OS=Homo sapiens (Human) OX=9606 GN=STMN1 PE=1 SV=3	189.7	0	29.91	6	6	0	117	32	-0.18	0.944336	14.03	112.3	131.6	10.72	9.42	High	High	High	High	High	High	3.82258e+07	5.02806e+07	5.72615e+07	9.08573e+07	7.22257e+07	5.8218e+07	149	17.3	5.97
TRUE	High	FALSE	Master Protein	P50914	RPL14	60S ribosomal protein L14 OS=Homo sapiens (Human) OX=9606 GN=RPL14 PE=1 SV=4	189.65	0	38.505	6	6	0	99	27	-0.57	0.944336	18.94	91.1	134.9	4.01	1.12	High	High	High	High	High	High	4.42149e+07	6.66722e+07	6.3814e+07	1.27802e+08	1.09956e+08	1.01117e+08	215	23.4	10.93
TRUE	High	FALSE	Master Protein	P30419	NMT1	Glycylpeptide N-tetradecanoyltransferase 1 OS=Homo sapiens (Human) OX=9606 GN=NMT1 PE=1 SV=2	189.6	0	78.522	14	14	0	114	43	-0.19	0.944336	15.43	99.5	112.2	2.26	8.74	High	High	High	High	High	High	1.70395e+07	2.37621e+07	2.27781e+07	3.62534e+07	3.31077e+07	2.51825e+07	496	56.8	7.8
TRUE	High	FALSE	Master Protein	Q13895	BYSL	Bystin OS=Homo sapiens (Human) OX=9606 GN=BYSL PE=1 SV=3	189.43	0	74.642	18	18	0	119	49	-0.61	0.280367	16.53	71.5	111.1	6.74	4.88	High	High	High	High	High	High	1.0915e+07	1.71704e+07	1.38394e+07	3.36069e+07	2.60295e+07	2.48034e+07	437	49.6	8.12
FALSE	High	FALSE	Master Protein	O43447	PPIH	Peptidyl-prolyl cis-trans isomerase H OS=Homo sapiens (Human) OX=9606 GN=PPIH PE=1 SV=1	189.01	0	61.534	12	12	0	92	67	-0.07	0.944336	18.24	101.8	109.6	9.72	1.67	High	High	High	High	High	High	2.04474e+07	2.44005e+07	2.44673e+07	3.79737e+07	3.18812e+07	2.84282e+07	177	19.2	8.07
FALSE	High	FALSE	Master Protein	Q8NFH4	NUP37	Nucleoporin Nup37 OS=Homo sapiens (Human) OX=9606 GN=NUP37 PE=1 SV=1	188.94	0	48.693	8	8	0	97	34	0.16	0.965288	14.98	100.2	92.4	8.12	5.51	High	High	High	High	High	High	1.17485e+07	19491173	1.56072e+07	2.01739e+07	1.74702e+07	1.72628e+07	326	36.7	5.92
FALSE	High	FALSE	Master Protein	Q96JB5	CDK5RAP3	CDK5 regulatory subunit-associated protein 3 OS=Homo sapiens (Human) OX=9606 GN=CDK5RAP3 PE=1 SV=2	188.76	0	58.068	12	12	0	112	25	0.14	0.971466	15.23	93.2	87.1	14.55	9.75	High	High	High	High	High	High	1.20128e+07	1.33907e+07	1.28253e+07	1.69814e+07	1.48965e+07	1.12129e+07	506	56.9	4.75
TRUE	High	FALSE	Master Protein	Q9UBQ5	EIF3K	Eukaryotic translation initiation factor 3 subunit K OS=Homo sapiens (Human) OX=9606 GN=EIF3K PE=1 SV=1	188.34	0	69.417	8	8	0	118	56	-0.28	0.944336	12.71	98.6	115.1	8.75	3.43	High	High	High	High	High	High	2.40638e+07	2.98763e+07	3.219e+07	5.3008e+07	4.53701e+07	3.86806e+07	218	25	4.93
TRUE	High	FALSE	Master Protein	P62277	RPS13	40S ribosomal protein S13 OS=Homo sapiens (Human) OX=9606 GN=RPS13 PE=1 SV=2	188.28	0	40.504	9	9	0	129	48	-0.47	0.944336	12.79	80.4	110.1	2.85	8.84	High	High	High	High	High	High	5.89496e+07	8.55962e+07	8.2576e+07	1.47426e+08	1.48467e+08	1.18261e+08	151	17.2	10.54
TRUE	High	FALSE	Master Protein	Q9Y2L1	DIS3	Exosome complex exonuclease RRP44 OS=Homo sapiens (Human) OX=9606 GN=DIS3 PE=1 SV=2	188.27	0	101.062	21	21	0	123	32	-0.14	0.944336	15.87	95.7	108	1.06	2.35	High	High	High	High	High	High	1.77331e+07	2.62021e+07	2.37448e+07	3.80411e+07	3.24583e+07	2.82487e+07	958	108.9	7.14
TRUE	High	FALSE	Master Protein	P30043	BLVRB	Flavin reductase (NADPH) OS=Homo sapiens (Human) OX=9606 GN=BLVRB PE=1 SV=3	188.14	0	57.855	8	8	0	103	64	-0.28	0.944336	26.2	97.9	118.1	11	11.4	High	High	High	High	High	High	1.60239e+07	1.94356e+07	2.21028e+07	36469405	3.21179e+07	2.34085e+07	206	22.1	7.65
FALSE	High	FALSE	Master Protein	P11217	PYGM	Glycogen phosphorylase, muscle form OS=Homo sapiens (Human) OX=9606 GN=PYGM PE=1 SV=6	188.05	0	53.325	11	2	0	95	18								High	High	Not Found	High	High	Not Found							842	97	7.03
TRUE	High	FALSE	Master Protein	Q96GQ7	DDX27	Probable ATP-dependent RNA helicase DDX27 OS=Homo sapiens (Human) OX=9606 GN=DDX27 PE=1 SV=2	188.03	0	77.073	21	21	0	118	29	-0.38	0.944336	21.19	73.9	99.5	17.67	10.58	High	High	High	High	High	High	1.05783e+07	2.18309e+07	1.67971e+07	2.84906e+07	2.73862e+07	2.72778e+07	796	89.8	9.28
FALSE	High	FALSE	Master Protein	P60903	S100A10	Protein S100-A10 OS=Homo sapiens (Human) OX=9606 GN=S100A10 PE=1 SV=2	187.96	0	13.058	1	1	0	71	18	-0.04	0.944336	18.05	90	92.7	10.12	21.55	High	High	High	High	High	High	1.06094e+07	1.70177e+07	1.27875e+07	2.53559e+07	17621804	1.26921e+07	97	11.2	7.37
FALSE	High	FALSE	Master Protein	O95881	TXNDC12	Thioredoxin domain-containing protein 12 OS=Homo sapiens (Human) OX=9606 GN=TXNDC12 PE=1 SV=1	187.93	0	38.691	7	7	0	100	63	0.06	0.996216	16.69	102	93.7	7.71	0.88	High	High	High	High	High	High	1.61368e+07	2.38356e+07	1.8961e+07	2.80197e+07	2.35538e+07	2.16588e+07	172	19.2	5.4
TRUE	High	FALSE	Master Protein	Q9BVI4	NOC4L	Nucleolar complex protein 4 homolog OS=Homo sapiens (Human) OX=9606 GN=NOC4L PE=1 SV=1	187.78	0	89.734	13	13	0	121	38	-0.19	0.944336	20.81	75.9	97	4.9	8.42	High	High	High	High	High	High	1.39397e+07	20638347	2.03782e+07	2.96636e+07	29383093	2.6711e+07	516	58.4	7.49
TRUE	High	FALSE	Master Protein	Q9Y3U8	RPL36	60S ribosomal protein L36 OS=Homo sapiens (Human) OX=9606 GN=RPL36 PE=1 SV=3	186.92	0	24.195	5	5	0	86	30	-0.53	0.944336	13.27	83.9	125.5	8.25	3.79	High	High	High	High	High	High	3.1189e+07	4.46076e+07	4.74752e+07	8.50598e+07	7.83484e+07	6.81564e+07	105	12.2	11.59
TRUE	High	FALSE	Master Protein	Q15185	PTGES3	Prostaglandin E synthase 3 OS=Homo sapiens (Human) OX=9606 GN=PTGES3 PE=1 SV=1	186.7	0	45.225	7	7	0	124	42	-0.24	0.944336	15.32	104.6	114.1	10.65	1.67	High	High	High	High	High	High	7.51562e+07	8.82113e+07	95023154	1.51136e+08	1.25446e+08	1.13619e+08	160	18.7	4.54
[truncated: 2,776 more rows]
